# Supplementary material for: The intron binding protein EMB-4 is an opposite regulator of cold and high temperature tolerance in Caenorhabditis elegans
Source: PNAS Nexus. 2024 Jul 26;3(8):pgae293. doi: 10.1093/pnasnexus/pgae293 (PMC11309393; doi:10.1093/pnasnexus/pgae293)
Supplement: pgae293_Supplementary_Data [file pgae293_supplementary_data.zip]

Archive with 4 entries (4 files):
- PNASNEXUS-PNASNEXUS-2023-00546R-s05.xlsx
- PNASNEXUS-PNASNEXUS-2023-00546R-s06.xlsx
- PNASNEXUS-PNASNEXUS-2023-00546R-s03.docx
- PNASNEXUS-PNASNEXUS-2023-00546R-s04.xlsx
