# Supplementary material for: The intron binding protein EMB-4 is an opposite regulator of cold and high temperature tolerance in Caenorhabditis elegans
Source: PNAS Nexus. 2024 Jul 26;3(8):pgae293. doi: 10.1093/pnasnexus/pgae293 (PMC11309393; doi:10.1093/pnasnexus/pgae293)
Supplement: pgae293_Supplementary_Data [file pgae293_supplementary_data.zip › PNASNEXUS-PNASNEXUS-2023-00546R-s05.xlsx]

## Sheet: downregulated_sum
Fig. 2E (20-degree grown, emb-4 vs wild-type)						Fig. 2F (20-degree grown then 2-degree for 9 hours, emb-4 vs wild-type)						Fig. 2G (20-degree grown then 31-degree for 1 hour, emb-4 vs wild-type)						Fig. 2H (20-degree grown then 31-degree for 13 hours, emb-4 vs wild-type)
Category	RGS	AC	PValue			Category	RGS	AC	PValue			Category	RGS	AC	PValue			Category 1	RGS (regulated genes)	AC(all contents)	PValue (Fisher test )
Extracellular material	20	495	5.27752e-11	**		Extracellular material	74	495	2.25202e-34	**		Proteolysis general	8	394	0.000435609	**		Proteolysis proteasome	23	733	7.37343e-11	**
Major sperm protein	4	31	4.35116e-05	**		Major sperm protein	16	31	1.0798e-15	**		Stress response	12	833	0.000440971	**		Pseudogene	28	2081	2.0023e-05	**
Stress response	15	833	0.000138075	**		Proteolysis general	35	394	2.01249e-11	**		Unassigned	44	6343	0.0042135	**		Extracellular material	5	495	0.119038
Unassigned	62	6343	0.000151656	**		Unassigned	224	6343	1.93619e-10	**		Transmembrane transport	9	901	0.0190106	*		Stress response	7	833	0.147888
Proteolysis general	7	394	0.00788664	**		Stress response	25	833	0.0608342			Extracellular material	6	495	0.0224289	*		Unassigned	35	6343	0.37677
Proteolysis proteasome	10	733	0.0101362	*		Pseudogene	55	2081	0.068346			Lysosome	2	91	0.0601976			Lysosome	1	91	0.376815
Peroxisome	1	15	0.0846305			Peroxisome	1	15	0.2842			Peroxisome	1	15	0.0658727			Cytoskeleton	2	371	0.569703
Lysosome	2	91	0.0938824			Protein modification	6	271	0.510762			Protein modification	3	271	0.113345			Transcription factor	3	581	0.57502
Pseudogene	14	2081	0.276122			Lysosome	2	91	0.575295			Metabolism	8	1601	0.377928			Transmembrane protein	15	3200	0.668215
Transcription: chromatin	2	222	0.349875			Transmembrane transport	18	901	0.621847			Cytoskeleton	2	371	0.469688			Transcription: chromatin	1	222	0.681433
Transmembrane transport	5	901	0.556577			Metabolism	31	1601	0.702571			Pseudogene	8	2081	0.655134			Development	1	295	0.780553
Cytoskeleton	2	371	0.60815			Cytoskeleton	6	371	0.790852			Transmembrane protein	12	3200	0.698597			Neuronal function	1	308	0.794627
Protein modification	1	271	0.776242			Signaling	20	1188	0.863896			mRNA functions	1	407	0.822165			Metabolism	6	1601	0.824652
mRNA functions	1	407	0.893646			Trafficking	2	205	0.928411			Signaling	3	1188	0.87642			Transmembrane transport	3	901	0.838552
Transmembrane protein	11	3200	0.958483			Transmembrane protein	55	3200	0.937949			Non-coding RNA	11	9535	1			mRNA functions	1	407	0.87592
Metabolism	4	1601	0.97416			Development	3	295	0.945927									Signaling	3	1188	0.94022
Signaling	2	1188	0.988457			Transcription: chromatin	1	222	0.99039									Non-coding RNA	23	9535	0.999924
Non-coding RNA	6	9535	1			Nucleic acid	1	231	0.992027
						Proteolysis proteasome	7	733	0.993686
						Ribosome	1	244	0.993912
						mRNA functions	2	407	0.998051
						Neuronal function	1	308	0.998384
						Transcription factor	3	581	0.999518
						Non-coding RNA	55	9535	1

## Sheet: Fig2E_20C_173_rgs
Fig. 2E (20-degree grown, emb-4 vs wild-type)
Category	RGS	AC	PValue
Extracellular material	20	495	5.27752e-11	**
Major sperm protein	4	31	4.35116e-05	**
Stress response	15	833	0.000138075	**
Unassigned	62	6343	0.000151656	**
Proteolysis general	7	394	0.00788664	**
Proteolysis proteasome	10	733	0.0101362	*
Peroxisome	1	15	0.0846305
Lysosome	2	91	0.0938824
Pseudogene	14	2081	0.276122
Transcription: chromatin	2	222	0.349875
Transmembrane transport	5	901	0.556577
Cytoskeleton	2	371	0.60815
Protein modification	1	271	0.776242
mRNA functions	1	407	0.893646
Transmembrane protein	11	3200	0.958483
Metabolism	4	1601	0.97416
Signaling	2	1188	0.988457
Non-coding RNA	6	9535	1
	Wormbase.ID	Sequence.ID	Category.1	Category.2	Category.3	Automated.Description		Wormbase.ID(comp1_down)	row	logFC(C1)	p-value(C1)	FDR p-value(C1)	Gene name	Seqence ID
99	WBGene00016541	C39H7.1	Cytoskeleton	Cytoskeleton: microtubule	Cytoskeleton: microtubule: tau tubulin kinase	C39H7.1 is an ortholog of human CTD-2116N17.1, TTBK1 (tau tubulin kinase 1), and TTBK2\; is predicted to have ATP binding activity and protein serine\/threonine kinase activity.		WBGene00016541	920	-1.47623	0.00125174	0.0471273	C39H7.1	C39H7.1
124	WBGene00020072	R13H9.6	Cytoskeleton	Cytoskeleton: microtubule	Cytoskeleton: microtubule: tau tubulin kinase	R13H9.6 is an ortholog of human CTD-2116N17.1, TTBK1 (tau tubulin kinase 1), and TTBK2\; is predicted to have ATP binding activity and protein kinase activity.		WBGene00020072	1030	-2.13319	4.10595e-05	0.00313704	R13H9.6	R13H9.6
118	WBGene00018630	F49D11.6	Extracellular material	Extracellular material: chondroitin sulfotransferase	Extracellular material: chondroitin sulfotransferase	F49D11.6 is predicted to have chondroitin 4-sulfotransferase activity.		WBGene00018630	1003	-1.91722	0.00016064	0.00956316	F49D11.6	F49D11.6
1	WBGene00000596	C15A11.5	Extracellular material	Extracellular material: collagen	Extracellular material: collagen	col-7 is an ortholog of human SFTPD (surfactant protein D)\; is predicted to be a structural constituent of cuticle\; is expressed in the seam cell.		WBGene00000596	7	-1.52927	0.000852662	0.0361004	col-7	C15A11.5
2	WBGene00000638	C15A11.6	Extracellular material	Extracellular material: collagen	Extracellular material: collagen	col-62 is an ortholog of human SFTPD (surfactant protein D)\; is predicted to be a structural constituent of cuticle.		WBGene00000638	15	-1.55903	0.000680835	0.0302163	col-62	C15A11.6
3	WBGene00000646	H17B01.2	Extracellular material	Extracellular material: collagen	Extracellular material: collagen	H17B01.2 is affected by several genes including daf-2, glp-1, and let-7 based on microarray, tiling array, proteomic, and RNA-seq studies\; is affected by fifteen chemicals including Mercuric Chloride, Rotenone, and Tunicamycin based on microarray and RNA-seq studies.		WBGene00000646	56	-1.51415	0.00127024	0.0475187	H17B01.2	H17B01.2
4	WBGene00000657	F38A3.1	Extracellular material	Extracellular material: collagen	Extracellular material: collagen	col-81 is an ortholog of human MARCO (macrophage receptor with collagenous structure)\; is predicted to be a structural constituent of cuticle.		WBGene00000657	64	-1.76383	0.000119118	0.00746644	col-81	F38A3.1
5	WBGene00000666	F09G8.6	Extracellular material	Extracellular material: collagen	Extracellular material: collagen	col-91 is an ortholog of human SFTPD (surfactant protein D)\; is predicted to be a structural constituent of cuticle.		WBGene00000666	65	-1.52054	0.000867502	0.0365637	col-91	F09G8.6
6	WBGene00000684	F19C7.7	Extracellular material	Extracellular material: collagen	Extracellular material: collagen	col-110 is predicted to be a structural constituent of cuticle.		WBGene00000684	120	-1.59216	0.000533882	0.0253235	col-110	F19C7.7
7	WBGene00000691	T28C6.4	Extracellular material	Extracellular material: collagen	Extracellular material: collagen	col-117 is predicted to be a structural constituent of cuticle.		WBGene00000691	124	-1.50528	0.000971571	0.0397207	col-117	T28C6.4
8	WBGene00000701	F54D1.3	Extracellular material	Extracellular material: collagen	Extracellular material: collagen	col-127 is an ortholog of human SFTPD (surfactant protein D)\; is predicted to be a structural constituent of cuticle.		WBGene00000701	125	-2.23257	0.000891462	0.037439	col-127	F54D1.3
9	WBGene00000703	M18.1	Extracellular material	Extracellular material: collagen	Extracellular material: collagen	col-129 is an ortholog of human SFTPD (surfactant protein D)\; is predicted to be a structural constituent of cuticle\; is expressed in the hypodermis and the intestine.		WBGene00000703	142	-1.83604	6.42655e-05	0.00460972	col-129	M18.1a
10	WBGene00000707	F52B11.4	Extracellular material	Extracellular material: collagen	Extracellular material: collagen	col-133 is an ortholog of human MARCO (macrophage receptor with collagenous structure)\; is predicted to be a structural constituent of cuticle.		WBGene00000707	154	-1.56447	0.000600131	0.0275145	col-133	F52B11.4
11	WBGene00000712	F41F3.4	Extracellular material	Extracellular material: collagen	Extracellular material: collagen	col-139 is predicted to be a structural constituent of cuticle.		WBGene00000712	155	-1.77514	0.000108196	0.00690556	col-139	F41F3.4
12	WBGene00000719	T06E4.6	Extracellular material	Extracellular material: collagen	Extracellular material: collagen	col-146 is an ortholog of human SFTPD (surfactant protein D)\; is predicted to be a structural constituent of cuticle.		WBGene00000719	156	-1.53093	0.000800452	0.034355	col-146	T06E4.6
13	WBGene00000720	T06E4.4	Extracellular material	Extracellular material: collagen	Extracellular material: collagen	col-147 is an ortholog of human SFTPD (surfactant protein D)\; is predicted to be a structural constituent of cuticle.		WBGene00000720	161	-1.5998	0.000459572	0.0225276	col-147	T06E4.4
14	WBGene00000722	B0024.1	Extracellular material	Extracellular material: collagen	Extracellular material: collagen	col-149 is an ortholog of human SFTPD (surfactant protein D)\; is predicted to be a structural constituent of cuticle.		WBGene00000722	162	-1.7485	0.000140061	0.00856639	col-149	B0024.1
15	WBGene00000727	F55C10.2	Extracellular material	Extracellular material: collagen	Extracellular material: collagen	col-154 is an ortholog of human MARCO (macrophage receptor with collagenous structure)\; is predicted to be a structural constituent of cuticle.		WBGene00000727	175	-1.71221	0.000190371	0.0110938	col-154	F55C10.2
16	WBGene00000734	C50B6.4	Extracellular material	Extracellular material: collagen	Extracellular material: collagen	col-161 is an ortholog of human SFTPD (surfactant protein D)\; is predicted to be a structural constituent of cuticle.		WBGene00000734	182	-1.47756	0.00116008	0.0444614	col-161	C50B6.4
27	WBGene00003057	ZK836.1	Extracellular material	Extracellular material: collagen	Extracellular material: collagen	lon-3 is an ortholog of human COLQ\; is predicted to be a structural constituent of collagen and cuticulin-based cuticle\; is involved in body morphogenesis and negative regulation of growth\; localizes to the annuli extracellular matrix\; is expressed in several tissues, including the H1L.a, the H1L.ap, the H1L.app, the epithelial system, and the hyp7 precursor cell.		WBGene00003057	376	-1.51278	0.000924357	0.038476	lon-3	ZK836.1
40	WBGene00005016	B0491.2	Extracellular material	Extracellular material: collagen	Extracellular material: collagen	sqt-1 is an ortholog of human COLQ\; is a structural constituent of collagen and cuticulin-based cuticle\; is involved in cuticle development involved in collagen and cuticulin-based cuticle molting cycle.		WBGene00005016	531	-1.5011	0.000984053	0.0398644	sqt-1	B0491.2
101	WBGene00017183	F02E11.5	Extracellular material	Extracellular material: secreted protein	Extracellular material: secreted protein	scl-15 is an ortholog of human GLIPR1 (GLI pathogenesis related 1) and members of the human CRISP (Cysteine rich secretory protein family) gene family including CRISP2, CRISP3, and CRISP1\; is predicted to encode a protein with the following domains: Cysteine-rich secretory protein, allergen V5\/Tpx-1-related, Ves allergen, CAP domain, and CAP superfamily.		WBGene00017183	922	-5.14176	9.46028e-05	0.00621557	scl-15	F02E11.5
59	WBGene00008560	F07H5.9	Lysosome	Lysosome: acid phosphatase	Lysosome: acid phosphatase	pho-13 is an ortholog of human ACP2 (acid phosphatase 2, lysosomal), ACP4 (acid phosphatase 4), and ACPP (acid phosphatase, prostate)\; human ACPP exhibits phosphatase activity and protein homodimerization activity.		WBGene00008560	687	-1.48202	0.00120648	0.0458276	pho-13	F07H5.9a
60	WBGene00008801	F14E5.3	Lysosome	Lysosome: acid phosphatase	Lysosome: acid phosphatase	acp-3 is an ortholog of human ACP2 (acid phosphatase 2, lysosomal), ACP4 (acid phosphatase 4), and ACPP (acid phosphatase, prostate)\; human ACPP exhibits phosphatase activity and protein homodimerization activity.		WBGene00008801	694	-1.57508	0.00126679	0.0474651	acp-3	F14E5.3
31	WBGene00003451	ZK354.10	Major sperm protein	Major sperm protein	Major sperm protein	msp-58 is expressed in the reproductive system\; is predicted to encode a protein with the following domains: Major sperm protein (MSP) domain, PapD-like superfamily, and Immunoglobulin-like fold.		WBGene00003451	402	-2.19066	5.3639e-06	0.000543469	msp-58	ZK354.10
32	WBGene00003456	K05F1.7	Major sperm protein	Major sperm protein	Major sperm protein	msp-63 is expressed in the reproductive system\; is predicted to encode a protein with the following domains: Major sperm protein (MSP) domain, PapD-like superfamily, and Immunoglobulin-like fold.		WBGene00003456	430	-1.60808	0.000872209	0.0366961	msp-63	K05F1.7
34	WBGene00003462	F09C12.7	Major sperm protein	Major sperm protein	Major sperm protein	msp-74 is expressed in the reproductive system\; is predicted to encode a protein with the following domains: Major sperm protein (MSP) domain, PapD-like superfamily, and Immunoglobulin-like fold.		WBGene00003462	464	-2.86276	3.8353e-08	7.55957e-06	msp-74	F09C12.7
35	WBGene00003468	ZK354.4	Major sperm protein	Major sperm protein	Major sperm protein	msp-113 is expressed in the reproductive system\; is predicted to encode a protein with the following domains: Major sperm protein (MSP) domain, PapD-like superfamily, and Immunoglobulin-like fold.		WBGene00003468	509	-1.61784	0.000432007	0.0214681	msp-113	ZK354.4
50	WBGene00007507	C10C5.3	Metabolism	Metabolism: amino acid	Metabolism: amino acid: unassigned	C10C5.3 is an ortholog of human ACY1\; is predicted to have aminoacylase activity.		WBGene00007507	615	-1.77383	0.000119212	0.00746644	C10C5.3	C10C5.3
62	WBGene00009221	F28F8.2	Metabolism	Metabolism: lipid	Metabolism: lipid: fatty acid	acs-2 is an ortholog of human ACSF2 (acyl-CoA synthetase 2)\; is predicted to have catalytic activity\; is involved in fatty acid metabolic process\; localizes to the mitochondrion\; is expressed in the alimentary system, the digestive tract, the hypodermis, the muscular system, and the nervous system.		WBGene00009221	700	-2.36883	4.94119e-07	6.83764e-05	acs-2	F28F8.2
93	WBGene00014009	ZK617.2	Metabolism	Metabolism: lipid	Metabolism: lipid: lipase	lips-6 is predicted to have hydrolase activity\; is expressed in the intestine.		WBGene00014009	856	-4.16149	2.08357e-14	1.55146e-11	lips-6	ZK617.2
46	WBGene00007177	B0399.2	Metabolism	Metabolism: lipid	Metabolism: lipid: o-acyl transferase	oac-1 is predicted to have transferase activity, transferring acyl groups other than amino-acyl groups.		WBGene00007177	592	-2.20349	1.34661e-05	0.00119642	oac-1	B0399.2
19	WBGene00001258	Y80D3A.2	mRNA functions	mRNA functions: processing	mRNA functions: processing: helicase	emb-4 is an ortholog of human AQR (aquarius intron-binding spliceosomal factor)\; localizes to the nucleus\; is expressed in the embryonic cell.		WBGene00001258	241	-2.90786	1.25436e-09	3.65485e-07	emb-4	Y80D3A.2a
157	WBGene00171581	NA	NA	NA	NA	NA		WBGene00171581	1217	-1.59707	0.000783725	0.0337606	21ur-14945	Y57G11A.176
158	WBGene00174153	NA	NA	NA	NA	NA		WBGene00174153	1224	-1.64234	0.000650575	0.0290106	21ur-12304	Y51H4A.890
159	WBGene00174936	NA	NA	NA	NA	NA		WBGene00174936	1225	-3.73415	0.000232989	0.0131653	21ur-8714	F58B3.11
173	WBGene00304906	NA	NA	NA	NA	NA		WBGene00304906	1274	-3.55738	0.000582254	0.0270437	Y81B9A.5	Y81B9A.5
165	WBGene00219590	F46C5.14	Non-coding RNA	Non-coding RNA: linc	Non-coding RNA: linc	linc-72 is affected by several genes including hsf-1, cep-1, and prg-1 based on RNA-seq studies\; is affected by D-glucopyranose, Alovudine, and stavudine based on RNA-seq studies.		WBGene00219590	1243	-2.45286	1.93378e-05	0.00165238	linc-72	F46C5.14
161	WBGene00195265	F47B7.9	Non-coding RNA	Non-coding RNA: ncRNA	Non-coding RNA: ncRNA	N.A.		WBGene00195265	1228	-5.08002	1.01033e-10	3.98284e-08	F47B7.9	F47B7.9
162	WBGene00196707	B0393.12	Non-coding RNA	Non-coding RNA: ncRNA	Non-coding RNA: ncRNA	N.A.		WBGene00196707	1230	-9.23742	1.24769e-30	9.75505e-27	B0393.12	B0393.12
163	WBGene00199983	T04C12.25	Non-coding RNA	Non-coding RNA: ncRNA	Non-coding RNA: ncRNA	T04C12.25 is affected by cep-1 based on RNA-seq studies.		WBGene00199983	1236	-6.26237	1.94098e-25	6.5038e-22	T04C12.25	T04C12.25
166	WBGene00219800	C05D9.12	Non-coding RNA	Non-coding RNA: ncRNA	Non-coding RNA: ncRNA	C05D9.12 is enriched in the germ line based on RNA-seq studies\; is affected by several genes including hsf-1, prg-1, and sma-2 based on RNA-seq studies.		WBGene00219800	1247	-3.35889	1.36018e-10	5.14577e-08	C05D9.12	C05D9.12
39	WBGene00004842	F23B2.14	Non-coding RNA	Non-coding RNA: snRNA	Non-coding RNA: snRNA	sls-2.10 is affected by clk-1 based on microarray studies.		WBGene00004842	529	-5.6046	1.289e-10	4.91613e-08	sls-2.10	F23B2.14
37	WBGene00004062	T10H9.5	Peroxisome	Peroxisome: transporter	Peroxisome: transporter	pmp-5 is an ortholog of human ABCD4 (ATP binding cassette subfamily D member 4)\; is predicted to have ATP binding activity and ATPase activity, coupled to transmembrane movement of substances\; is expressed in the hypodermis and the intestine.		WBGene00004062	524	-1.63815	0.000337435	0.0177859	pmp-5	T10H9.5a
119	WBGene00018754	F53C3.11	Protein modification	Protein modification: carbohydrate	Protein modification: carbohydrate	F53C3.11 is an ortholog of human FUT9 (fucosyltransferase 9), FUT4, and FUT7 (fucosyltransferase 7)\; is predicted to have fucosyltransferase activity.		WBGene00018754	1009	-1.67669	0.000566298	0.0265656	F53C3.11	F53C3.11
54	WBGene00007605	C15C8.3	Proteolysis general	Proteolysis general: aspartate	Proteolysis general: aspartate: cathepsin	hrg-7 is an ortholog of human PGA4, NAPSA, and PGA5\; is predicted to have aspartic-type endopeptidase activity.		WBGene00007605	655	-1.85736	5.35076e-05	0.00394049	hrg-7	C15C8.3a
129	WBGene00021070	W07B8.1	Proteolysis general	Proteolysis general: aspartate	Proteolysis general: aspartate: cathepsin	cpr-8 is an ortholog of human CTSB (cathepsin B)\; is predicted to have cysteine-type peptidase activity.		WBGene00021070	1070	-2.02102	1.36539e-05	0.00120853	cpr-8	W07B8.1a
132	WBGene00021503	Y40D12A.2	Proteolysis general	Proteolysis general: cysteine	Proteolysis general: cysteine: cathepsin	ctsa-2 is an ortholog of human CTSA (cathepsin A)\; is predicted to have serine-type carboxypeptidase activity\; localizes to the membrane raft.		WBGene00021503	1090	-1.48496	0.00112271	0.0434191	ctsa-4.2	Y40D12A.2
17	WBGene00000785	W07B8.5	Proteolysis general	Proteolysis general: cysteine	Proteolysis general: cysteine: unassigned	cpr-5 is an ortholog of human CTSB (cathepsin B)\; is predicted to have cysteine-type peptidase activity.		WBGene00000785	183	-2.21684	1.91344e-06	0.000223844	cpr-5	W07B8.5
98	WBGene00016523	C39B5.5	Proteolysis general	Proteolysis general: inhibitor	Proteolysis general: inhibitor: cysteine	C39B5.5 is predicted to have cysteine-type endopeptidase inhibitor activity.		WBGene00016523	905	-1.7204	0.000186487	0.010881	C39B5.5	C39B5.5
28	WBGene00003093	F58B3.1	Proteolysis general	Proteolysis general: lysozyme	Proteolysis general: lysozyme	lys-4 is predicted to have lysozyme activity\; is involved in defense response to Gram-positive bacterium.		WBGene00003093	389	-1.65816	0.000288053	0.0157492	lys-4	F58B3.1
36	WBGene00003545	T23F4.4	Proteolysis general	Proteolysis general: metallopeptidase	Proteolysis general: metallopeptidase	nas-27 is predicted to have metalloendopeptidase activity and zinc ion binding activity\; is expressed in several tissues, including the alimentary system, the epithelial system, and the reproductive system.		WBGene00003545	516	-1.8663	0.000138339	0.00849429	nas-27	T23F4.4
56	WBGene00008070	C43D7.8	Proteolysis proteasome	Proteolysis proteasome: E3	Proteolysis proteasome: E3: F box	C43D7.8 is enriched in the germ line based on RNA-seq studies\; is affected by several genes including daf-2, clk-1, and eat-2 based on microarray studies\; is affected by bisphenol S and resveratrol based on RNA-seq and microarray studies.		WBGene00008070	675	-1.94089	0.000974545	0.0397884	C43D7.8	C43D7.8
68	WBGene00009861	F49B2.1	Proteolysis proteasome	Proteolysis proteasome: E3	Proteolysis proteasome: E3: F box	fbxb-8 is enriched in dopaminergic neurons and the intestine based on tiling array and RNA-seq studies\; is affected by several genes including pgl-1, glh-1, and hpl-2 based on microarray, tiling array, and RNA-seq studies\; is affected by multi-walled carbon nanotube and Atrazine based on RNA-seq and microarray studies\; is predicted to encode a protein with the following domains: F-box domain a…		WBGene00009861	736	-1.69549	0.000663638	0.0295369	fbxb-8	F49B2.1
69	WBGene00010101	F55C9.4	Proteolysis proteasome	Proteolysis proteasome: E3	Proteolysis proteasome: E3: F box	fbxb-57 is affected by several genes including pgl-1, glh-1, and pgl-3 based on tiling array, RNA-seq, and microarray studies\; is affected by methylmercuric chloride and Quercetin based on microarray studies\; is predicted to encode a protein with the following domains: F-box domain and F-box associated domain, type 2.		WBGene00010101	741	-2.02915	7.31356e-05	0.00512835	fbxb-57	F55C9.4
70	WBGene00010104	F55C9.7	Proteolysis proteasome	Proteolysis proteasome: E3	Proteolysis proteasome: E3: F box	fbxb-60 is affected by cyc-1, age-1, and csr-1 based on microarray and RNA-seq studies\; is affected by Tunicamycin and multi-walled carbon nanotube based on microarray and RNA-seq studies\; is predicted to encode a protein with the following domains: F-box domain and F-box associated domain, type 2.		WBGene00010104	744	-1.73904	0.000820642	0.0350293	fbxb-60	F55C9.7
71	WBGene00010105	F55C9.8	Proteolysis proteasome	Proteolysis proteasome: E3	Proteolysis proteasome: E3: F box	fbxb-62 is enriched in the muscle cell based on microarray studies\; is affected by several genes including clk-1, pgl-1, and glh-1 based on microarray, tiling array, and RNA-seq studies\; is affected by stavudine, resveratrol, and Quercetin based on RNA-seq and microarray studies\; is predicted to encode a protein with the following domains: F-box domain and F-box associated domain, type 2.		WBGene00010105	746	-1.77443	0.000360445	0.0186857	fbxb-62	F55C9.8
72	WBGene00010106	F55C9.10	Proteolysis proteasome	Proteolysis proteasome: E3	Proteolysis proteasome: E3: F box	fbxb-61 is enriched in the muscle cell based on microarray studies\; is affected by several genes including daf-2, clk-1, and eri-1 based on microarray, tiling array, and RNA-seq studies\; is affected by methylmercuric chloride, indole, and adsorbable organic bromine compound based on microarray studies\; is predicted to encode a protein with the following domain: F-box associated domain, type 2.		WBGene00010106	747	-2.05425	4.6972e-05	0.00352561	fbxb-61	F55C9.10
84	WBGene00012065	T26H2.3	Proteolysis proteasome	Proteolysis proteasome: E3	Proteolysis proteasome: E3: F box	fbxb-2 is affected by several genes including sir-2.1, pgl-1, and glh-1 based on microarray, tiling array, and RNA-seq studies\; is affected by four chemicals including Mianserin, resveratrol, and Chlorpyrifos based on RNA-seq and microarray studies\; is predicted to encode a protein with the following domain: F-box associated domain, type 2.		WBGene00012065	806	-2.52258	1.51322e-06	0.000182484	fbxb-2	T26H2.3
104	WBGene00017254	F08D12.11	Proteolysis proteasome	Proteolysis proteasome: E3	Proteolysis proteasome: E3: F box	fbxb-111 is enriched in the intestine based on tiling array studies\; is affected by several genes including hpl-2, let-418, and lin-54 based on tiling array, RNA-seq, and microarray studies\; is affected by five chemicals including methylmercuric chloride, multi-walled carbon nanotube, and Alovudine based on microarray and RNA-seq studies\; is predicted to encode a protein with the following dom…		WBGene00017254	946	-1.90442	0.000204916	0.0118677	fbxb-111	F08D12.11
123	WBGene00019923	R07C3.7	Proteolysis proteasome	Proteolysis proteasome: E3	Proteolysis proteasome: E3: F box	fbxc-29 is enriched in the hypodermis based on tiling array studies\; is affected by several genes including daf-2, sir-2.1, and pgl-1 based on RNA-seq and microarray studies\; is affected by six chemicals including Rotenone, Mianserin, and bisphenol A based on RNA-seq and microarray studies\; is predicted to encode a protein with the following domain: Protein of unknown function DUF3557.		WBGene00019923	1023	-1.75978	0.000210881	0.0121831	fbxc-29	R07C3.7
146	WBGene00044197	F55C9.13	Proteolysis proteasome	Proteolysis proteasome: E3	Proteolysis proteasome: E3: F box	fbxb-63 is enriched in the NSM and the muscle cell based on tiling array and microarray studies\; is affected by several genes including clk-1, sir-2.1, and sma-2 based on tiling array, RNA-seq, and microarray studies\; is affected by five chemicals including hydrogen sulfide, indole, and stavudine based on microarray and RNA-seq studies\; is predicted to encode a protein with the following domai…		WBGene00044197	1121	-1.82796	0.00017651	0.0103763	fbxb-63	F55C9.13
30	WBGene00003433	K08F4.10	Pseudogene	Pseudogene	Pseudogene	msp-37 is expressed in the reproductive system.		WBGene00003433	391	-2.55063	0.000112114	0.00710724	msp-37	K08F4.10
33	WBGene00003460	F59A6.8	Pseudogene	Pseudogene	Pseudogene	msp-71 is expressed in the reproductive system.		WBGene00003460	441	-1.77969	0.000165737	0.00982916	msp-71	F59A6.8
41	WBGene00005468	K10G4.7	Pseudogene	Pseudogene	Pseudogene	srh-262 is affected by several genes including clk-1, sir-2.1, and let-418 based on microarray and RNA-seq studies\; is affected by Sirolimus based on microarray studies.		WBGene00005468	540	-4.06108	3.61845e-05	0.00281969	srh-262	K10G4.7
45	WBGene00007120	B0250.3	Pseudogene	Pseudogene	Pseudogene	B0250.3 is expressed in the intestine.		WBGene00007120	573	-1.46622	0.00129051	0.0480568	B0250.3	B0250.3
87	WBGene00012680	Y39B6A.21	Pseudogene	Pseudogene	Pseudogene	Y39B6A.21 is enriched in the intestine based on RNA-seq studies\; is affected by several genes including daf-16, daf-2, and hsf-1 based on RNA-seq and microarray studies\; is affected by twelve chemicals including 1-methylnicotinamide, Rotenone, and D-glucopyranose based on RNA-seq and microarray studies.		WBGene00012680	815	-3.02691	8.93179e-10	2.72695e-07	Y39B6A.21	Y39B6A.21
107	WBGene00017631	F20B6.7	Pseudogene	Pseudogene	Pseudogene	F20B6.7 is affected by several genes including daf-16, clk-1, and eat-2 based on microarray, tiling array, and RNA-seq studies\; is affected by six chemicals including aldicarb, Alovudine, and Zidovudine based on microarray and RNA-seq studies.		WBGene00017631	959	-1.65035	0.00128156	0.0478277	F20B6.7	F20B6.7
108	WBGene00017701	F22D3.5	Pseudogene	Pseudogene	Pseudogene	F22D3.5 is affected by several genes including clk-1, sir-2.1, and pgl-1 based on microarray and RNA-seq studies\; is affected by hydrogen sulfide, Colistin, and Sirolimus based on microarray studies.		WBGene00017701	964	-1.88254	0.000460517	0.0225316	F22D3.5	F22D3.5
113	WBGene00018109	F36H5.11	Pseudogene	Pseudogene	Pseudogene	fbxb-12 is affected by several genes including pgl-1, glh-1, and hpl-2 based on proteomic, microarray, tiling array, and RNA-seq studies\; is affected by four chemicals including multi-walled carbon nanotube, indole, and stavudine based on RNA-seq and microarray studies.		WBGene00018109	993	-1.92687	0.00037571	0.0191576	fbxb-12	F36H5.11
131	WBGene00021489	Y40B10A.4	Pseudogene	Pseudogene	Pseudogene	Y40B10A.4 is enriched in the intestine and the male based on RNA-seq and microarray studies\; is affected by several genes including daf-2, eat-2, and sir-2.1 based on RNA-seq and microarray studies\; is affected by eight chemicals including methylmercuric chloride, Progesterone, and resveratrol based on microarray studies.		WBGene00021489	1088	-2.0209	0.000669798	0.0297828	Y40B10A.4	Y40B10A.4
136	WBGene00022319	Y82E9BL.2	Pseudogene	Pseudogene	Pseudogene	Y82E9BL.2 is enriched in the NSM based on tiling array studies\; is affected by cyc-1, rsr-2, and drh-3 based on microarray, tiling array, and RNA-seq studies\; is affected by adsorbable organic bromine compound based on microarray studies.		WBGene00022319	1102	-2.48709	0.000114502	0.00722934	Y82E9BL.2	Y82E9BL.2
141	WBGene00022763	ZK546.7	Pseudogene	Pseudogene	Pseudogene	ZK546.7 is enriched in the NSM and the male based on tiling array and RNA-seq studies\; is affected by several genes including eat-2, sir-2.1, and npr-1 based on microarray and RNA-seq studies\; is affected by six chemicals including Ethanol, methylmercuric chloride, and manganese chloride based on RNA-seq and microarray studies.		WBGene00022763	1109	-1.71446	0.000780758	0.0336947	ZK546.7	ZK546.7
154	WBGene00077441	C43D7.10	Pseudogene	Pseudogene	Pseudogene	C43D7.10 is affected by clk-1, daf-2, and dpy-21 based on microarray and RNA-seq studies\; is affected by multi-walled carbon nanotube and resveratrol based on RNA-seq and microarray studies.		WBGene00077441	1194	-2.18291	0.000260794	0.014444	C43D7.10	C43D7.10
156	WBGene00077664	C43D7.11	Pseudogene	Pseudogene	Pseudogene	C43D7.11 is affected by let-418 and chd-3 based on RNA-seq studies\; is affected by multi-walled carbon nanotube based on RNA-seq studies.		WBGene00077664	1214	-3.32399	2.00095e-07	3.2146e-05	C43D7.11	C43D7.11
171	WBGene00271786	F58H7.11	Pseudogene	Pseudogene	Pseudogene	F58H7.11 is affected by dafa#1 based on microarray studies.		WBGene00271786	1260	-2.34225	0.000314261	0.0168869	F58H7.11	F58H7.11
89	WBGene00013868	ZC373.3	Signaling	Signaling: casein kinase	Signaling: casein kinase	ZC373.3 is an ortholog of human CSNK1E\; is predicted to have ATP binding activity and protein kinase activity.		WBGene00013868	822	-2.65642	8.60232e-05	0.00581475	ZC373.3	ZC373.3a
20	WBGene00001516	ZK899.8	Signaling	Signaling: small GTPase	Signaling: small GTPase: Ras	gap-2 is an ortholog of human DAB2IP (DAB2 interacting protein) and RASAL2 (RAS protein activator like 2)\; is predicted to have GTPase activator activity\; is involved in learning or memory and negative regulation of Ras protein signal transduction\; is expressed in several tissues, including head neurons, the muscular system, the reproductive system, the seam cell, and the tail.		WBGene00001516	293	-1.58021	0.00054434	0.0257415	gap-2	ZK899.8a
64	WBGene00009515	F38A1.1	Stress response	Stress response: C-type Lectin	Stress response: C-type Lectin	clec-170 is predicted to have carbohydrate binding activity.		WBGene00009515	715	-1.55273	0.000831239	0.0353529	clec-170	F38A1.1
82	WBGene00011668	T09F5.9	Stress response	Stress response: C-type Lectin	Stress response: C-type Lectin	clec-47 is an ortholog of human CLEC4A, CLEC4C, and CD209 and members of the human CLEC (C-type lectin domain containing) gene family including CLEC6A and CLEC4E\; is predicted to have carbohydrate binding activity\; is involved in response to gamma radiation.		WBGene00011668	804	-1.49028	0.00114353	0.0440949	clec-47	T09F5.9
91	WBGene00013928	ZK39.3	Stress response	Stress response: C-type Lectin	Stress response: C-type Lectin	clec-94 is predicted to have carbohydrate binding activity.		WBGene00013928	830	-4.88696	0.000303301	0.0164297	clec-94	ZK39.3
21	WBGene00001765	F37B1.6	Stress response	Stress response: detoxification	Stress response: detoxification: GST	gst-17 is an ortholog of human GSTA4 (glutathione S-transferase alpha 4), GSTA5 (glutathione S-transferase alpha 5), and GSTA2 (glutathione S-transferase alpha 2)\; is predicted to have transferase activity.		WBGene00001765	304	-2.97456	8.84982e-05	0.00593926	gst-17	F37B1.6
90	WBGene00013901	ZC443.6	Stress response	Stress response: detoxification	Stress response: detoxification: ugt	ugt-16 is an ortholog of human UGT3A1 (UDP glycosyltransferase family 3 member A1) and UGT3A2 (UDP glycosyltransferase family 3 member A2)\; is predicted to have glucuronosyltransferase activity\; is expressed in the intestine and the pharynx.		WBGene00013901	829	-1.54869	0.000823247	0.0350766	ugt-16	ZC443.6
25	WBGene00002018	Y46H3A.2	Stress response	Stress response: heat	Stress response: heat	hsp-16.41 is an ortholog of human CRYAA (crystallin alpha A), CRYAB (crystallin alpha B), and HSPB1 (heat shock protein family B (small) member 1)\; is predicted to have unfolded protein binding activity\; is involved in defense response to Gram-negative bacterium and response to heat\; is expressed in several tissues, including the alimentary system, the coelomocyte, the gonad, the muscular syst…		WBGene00002018	348	-1.79902	0.000213241	0.0122891	hsp-16.41	Y46H3A.2
26	WBGene00002026	C12C8.1	Stress response	Stress response: heat	Stress response: heat	hsp-70 is predicted to have ATP binding activity\; is involved in determination of adult lifespan and response to heat\; colocalizes with the chaperonin-containing T-complex\; is expressed in the anal depressor muscle, the mu_int_L, and the mu_int_R.		WBGene00002026	371	-2.41129	5.58554e-07	7.5511e-05	hsp-70	C12C8.1
66	WBGene00009691	F44E5.4	Stress response	Stress response: heat	Stress response: heat	F44E5.4 is enriched in the intestine, the nervous system, and the sensillum based on microarray and RNA-seq studies\; is affected by several genes including daf-16, daf-2, and glp-1 based on microarray, tiling array, and RNA-seq studies\; is affected by twenty-six chemicals including Heme, Cyclosporine, and dimedone based on microarray, proteomic, and RNA-seq studies\; is predicted to encode a pr…		WBGene00009691	726	-2.20074	3.22615e-05	0.00256078	F44E5.4	F44E5.4
67	WBGene00009692	F44E5.5	Stress response	Stress response: heat	Stress response: heat	F44E5.5 is predicted to have ATP binding activity.		WBGene00009692	735	-2.33248	2.93373e-06	0.000320802	F44E5.5	F44E5.5
29	WBGene00003430	R05F9.3	Stress response	Stress response: heavy metal	Stress response: heavy metal	msp-32 is expressed in the reproductive system\; is predicted to encode a protein with the following domains: Major sperm protein (MSP) domain, PapD-like superfamily, and Immunoglobulin-like fold.		WBGene00003430	390	-1.71777	0.00106581	0.0416145	msp-32	R05F9.3
73	WBGene00010123	F55G11.2	Stress response	Stress response: pathogen	Stress response: pathogen: CUB	F55G11.2 is involved in innate immune response.		WBGene00010123	748	-1.80222	0.000118248	0.00743582	F55G11.2	F55G11.2
77	WBGene00010745	K10D11.1	Stress response	Stress response: pathogen	Stress response: pathogen: CUB	dod-17 is involved in innate immune response.		WBGene00010745	787	-1.59621	0.000569647	0.0266694	dod-17	K10D11.1
51	WBGene00007537	C12D8.6	Stress response	Stress response: pathogen	Stress response: pathogen: NLP-like	fipr-8 is affected by several genes including daf-16, skn-1, and clk-1 based on microarray and RNA-seq studies\; is affected by Ethanol and Sirolimus based on RNA-seq and microarray studies.		WBGene00007537	622	-1.87868	0.000177002	0.0103922	fipr-8	C12D8.6
74	WBGene00010256	F58E6.7	Stress response	Stress response: pathogen	Stress response: pathogen: unassigned	hrg-3 exhibits heme binding activity and heme transporter activity\; is involved in defense response to Gram-negative bacterium and heme transport\; localizes to the extracellular space\; is expressed in the intestinal cell.		WBGene00010256	750	-3.05818	4.77146e-10	1.58748e-07	hrg-3	F58E6.7
97	WBGene00016204	C29E4.7	Stress response	Stress response: unassigned	Stress response: unassigned	gsto-1 is an ortholog of human GSTO1 (glutathione S-transferase omega 1) and GSTO2 (glutathione S-transferase omega 2)\; exhibits glutathione dehydrogenase (ascorbate) activity and glutathione transferase activity\; is involved in several processes, including cellular response to extracellular stimulus, oxidation-reduction process, and protein glutathionylation.		WBGene00016204	891	-1.81932	7.99272e-05	0.00546569	gsto-1	C29E4.7
23	WBGene00001882	F45F2.12	Transcription: chromatin	Transcription: chromatin structure	Transcription: chromatin structure: histone	his-8 is an ortholog of human HIST1H2BF (histone cluster 1 H2B f), HIST3H2BB (histone cluster 3 H2B b), and HIST1H2BB (histone cluster 1 H2B b)\; is predicted to have DNA binding activity and protein heterodimerization activity.		WBGene00001882	314	-2.32562	0.000746399	0.0324808	his-8	F45F2.12
24	WBGene00001914	K03A1.1	Transcription: chromatin	Transcription: chromatin structure	Transcription: chromatin structure: histone	his-40 is an ortholog of human HIST1H3D (histone cluster 1 H3 d), HIST1H3H (histone cluster 1 H3 h), and HIST2H3A (histone cluster 2 H3 a)\; is predicted to have DNA binding activity and protein heterodimerization activity.		WBGene00001914	340	-1.5497	0.00123225	0.0465803	his-40	K03A1.1
42	WBGene00005832	C25F9.1	Transmembrane protein	Transmembrane protein: seven transmembrane receptor	Transmembrane protein: seven transmembrane receptor: srw	srw-85 is predicted to have G protein-coupled peptide receptor activity\; is expressed in the nervous system.		WBGene00005832	550	-3.44225	1.12939e-09	3.31131e-07	srw-85	C25F9.1a
81	WBGene00011554	T07A5.1	Transmembrane protein	Transmembrane protein: unassigned	Transmembrane protein: unassigned	T07A5.1 is an ortholog of human FKTN\; human orthologs of this gene are implicated in dilated cardiomyopathy 1X and muscular dystrophy (multiple)\; is predicted to encode a protein with the following domains: LicD family and Fukutin-related.		WBGene00011554	800	-1.5394	0.000936145	0.0388633	T07A5.1	T07A5.1
92	WBGene00014003	ZK593.3	Transmembrane protein	Transmembrane protein: unassigned	Transmembrane protein: unassigned	ZK593.3 is enriched in the coelomocyte and the intestine based on tiling array and RNA-seq studies\; is affected by several genes including daf-16, daf-2, and daf-12 based on tiling array, RNA-seq, and microarray studies\; is affected by fourteen chemicals including 1-methylnicotinamide, D-glucopyranose, and D-glucose based on RNA-seq and microarray studies.		WBGene00014003	848	-1.54087	0.000810441	0.0346885	ZK593.3	ZK593.3
94	WBGene00014183	ZK1025.3	Transmembrane protein	Transmembrane protein: unassigned	Transmembrane protein: unassigned	ZK1025.3 is affected by several genes including daf-16, daf-2, and skn-1 based on microarray, proteomic, RNA-seq, and tiling array studies\; is affected by fourteen chemicals including Ethanol, Nitric Oxide, and tryptophan based on RNA-seq and microarray studies\; is predicted to encode a protein with the following domain: Methyltransferase FkbM.		WBGene00014183	859	-1.83098	7.55581e-05	0.00525112	ZK1025.3	ZK1025.3
95	WBGene00015421	C04E6.4	Transmembrane protein	Transmembrane protein: unassigned	Transmembrane protein: unassigned	C04E6.4 is enriched in the male based on RNA-seq studies\; is affected by several genes including eat-2, sir-2.1, and npr-1 based on tiling array, microarray, and RNA-seq studies\; is affected by eight chemicals including hydrogen sulfide, methylmercuric chloride, and Tunicamycin based on microarray and RNA-seq studies.		WBGene00015421	867	-1.95985	0.000375574	0.0191576	C04E6.4	C04E6.4
96	WBGene00015623	C09B8.4	Transmembrane protein	Transmembrane protein: unassigned	Transmembrane protein: unassigned	C09B8.4 is an ortholog of human TMEM53\; is predicted to encode a protein with the following domains: Protein of unknown function DUF829, TMEM53 and Alpha\/Beta hydrolase fold.		WBGene00015623	874	-2.98805	8.95206e-10	2.72695e-07	C09B8.4	C09B8.4
109	WBGene00017703	F22E5.1	Transmembrane protein	Transmembrane protein: unassigned	Transmembrane protein: unassigned	F22E5.1 is enriched in dopaminergic neurons, the OLL, the PVD, and the intestine based on tiling array, RNA-seq, and microarray studies\; is affected by several genes including daf-2, skn-1, and hsf-1 based on microarray and RNA-seq studies\; is affected by nine chemicals including Tunicamycin, sodium arsenite, and D-glucose based on microarray and RNA-seq studies\; is predicted to encode a prote…		WBGene00017703	973	-2.04545	1.25043e-05	0.00112158	F22E5.1	F22E5.1
111	WBGene00018103	F36H5.4	Transmembrane protein	Transmembrane protein: unassigned	Transmembrane protein: unassigned	F36H5.4 is enriched in dopaminergic neurons, the germ line, the hypodermis, and the pharyngeal muscle cell based on tiling array and RNA-seq studies\; is affected by several genes including daf-2, glp-1, and skn-1 based on microarray and RNA-seq studies\; is affected by nine chemicals including aldicarb, 1-methylnicotinamide, and methylmercuric chloride based on microarray and RNA-seq studies.		WBGene00018103	990	-2.67319	2.34766e-07	3.63469e-05	F36H5.4	F36H5.4
125	WBGene00020128	R193.2	Transmembrane protein	Transmembrane protein: unassigned	Transmembrane protein: unassigned	R193.2 is enriched in the intestine based on tiling array, RNA-seq, and microarray studies\; is affected by several genes including daf-16, daf-2, and skn-1 based on microarray, tiling array, RNA-seq, and proteomic studies\; is affected by twenty-one chemicals including Heme, aldicarb, and 1-methylnicotinamide based on microarray and RNA-seq studies\; is predicted to encode a protein with the fol…		WBGene00020128	1053	-2.01897	1.27957e-05	0.00114117	R193.2	R193.2
130	WBGene00021398	Y38C1AA.7	Transmembrane protein	Transmembrane protein: unassigned	Transmembrane protein: unassigned	Y38C1AA.7 is affected by several genes including daf-2, age-1, and let-7 based on microarray, RNA-seq, and proteomic studies\; is affected by nineteen chemicals including aldicarb, Ethanol, and methylmercury hydroxide based on microarray and RNA-seq studies.		WBGene00021398	1079	-1.59253	0.000508162	0.0245251	Y38C1AA.7	Y38C1AA.7
137	WBGene00022323	Y82E9BL.6	Transmembrane protein	Transmembrane protein: unassigned	Transmembrane protein: unassigned	Y82E9BL.6 is affected by several genes including daf-2, sir-2.1, and drh-3 based on microarray and RNA-seq studies\; is affected by bisphenol A and Alovudine based on RNA-seq studies.		WBGene00022323	1104	-1.86158	0.000377514	0.0192286	Y82E9BL.6	Y82E9BL.6
22	WBGene00001816	Y48G8AL.11	Transmembrane transport	Transmembrane transport: ABC	Transmembrane transport: ABC	haf-6 is an ortholog of human ABCB8 (ATP binding cassette subfamily B member 8)\; is predicted to have ATP binding activity and ATPase activity, coupled to transmembrane movement of substances\; is involved in RNA interference\; localizes to the perinuclear endoplasmic reticulum\; is expressed in the germ line, the intestine, and the muscle cell.		WBGene00001816	310	-1.99799	1.63345e-05	0.00142164	haf-6	Y48G8AL.11a
63	WBGene00009493	F36H1.5	Transmembrane transport	Transmembrane transport: heme	Transmembrane transport: heme	hrg-4 is an ortholog of human SLC48A1 (solute carrier family 48 member 1)\; exhibits heme binding activity and heme transporter activity\; is involved in heme transport\; localizes to the plasma membrane.		WBGene00009493	711	-1.70344	0.000224857	0.012848	hrg-4	F36H1.5b
135	WBGene00021797	Y52E8A.4	Transmembrane transport	Transmembrane transport: major facilitator	Transmembrane transport: major facilitator	plep-1 is an ortholog of human MFSD11\; is predicted to encode a protein with the following domains: Ion channel regulatory protein, UNC-93 and MFS transporter superfamily.		WBGene00021797	1100	-1.84839	0.000118086	0.00743563	plep-1	Y52E8A.4a
110	WBGene00017751	F23F12.3	Transmembrane transport	Transmembrane transport: solute carrier	Transmembrane transport: solute carrier	F23F12.3 is an ortholog of human SLC22A17 (solute carrier family 22 member 17), SLC22A4, and SLC22A23 (solute carrier family 22 member 23)\; is predicted to have transmembrane transporter activity.		WBGene00017751	987	-1.77898	0.00023298	0.0131653	F23F12.3	F23F12.3
143	WBGene00044107	F58G6.9	Transmembrane transport	Transmembrane transport: solute carrier	Transmembrane transport: solute carrier	F58G6.9 is an ortholog of human SLC31A1 (solute carrier family 31 member 1) and SLC31A2 (solute carrier family 31 member 2)\; is predicted to have copper ion transmembrane transporter activity.		WBGene00044107	1114	-1.79708	9.60161e-05	0.00626455	F58G6.9	F58G6.9a
18	WBGene00000930	ZC373.6	Unassigned	Unassigned	Unassigned	dao-4 is expressed in the hyp7 syncytium and the seam cell.		WBGene00000930	239	-1.49001	0.00118157	0.0451005	dao-4	ZC373.6
48	WBGene00007250	C01G12.10	Unassigned	Unassigned	Unassigned	nspb-8 is affected by several genes including clk-1, eat-2, and alg-1 based on tiling array, RNA-seq, and microarray studies\; is affected by hydrogen sulfide, D-glucose, and Triclosan based on microarray and RNA-seq studies\; is predicted to encode a protein with the following domain: Protein of unknown function DUF1459.		WBGene00007250	603	-2.01775	3.40934e-05	0.00268348	nspb-8	C01G12.10
49	WBGene00007251	C01G12.11	Unassigned	Unassigned	Unassigned	nspb-9 is affected by several genes including daf-2, clk-1, and aak-2 based on tiling array, microarray, and RNA-seq studies\; is affected by eight chemicals including methylmercury hydroxide, multi-walled carbon nanotube, and D-glucose based on RNA-seq and microarray studies\; is predicted to encode a protein with the following domain: Protein of unknown function DUF1459.		WBGene00007251	611	-1.82389	0.000417444	0.0208106	nspb-9	C01G12.11
65	WBGene00009597	F40G12.2	Unassigned	Unassigned	Unassigned	F40G12.2 is enriched in the NSM based on tiling array studies\; is affected by several genes including daf-16, daf-2, and clk-1 based on tiling array, RNA-seq, and microarray studies.		WBGene00009597	720	-2.97944	8.6013e-05	0.00581475	F40G12.2	F40G12.2
75	WBGene00010509	K02E2.8	Unassigned	Unassigned	Unassigned	K02E2.8 is enriched in the germline precursor cell, the hypodermis, the muscle cell, and the nervous system based on tiling array, RNA-seq, and microarray studies\; is affected by several genes including daf-16, daf-2, and age-1 based on microarray and RNA-seq studies\; is affected by nine chemicals including tryptophan, methylmercury hydroxide, and 1-methylnicotinamide based on microarray and RN…		WBGene00010509	765	-1.55062	0.00135281	0.0498522	K02E2.8	K02E2.8a
76	WBGene00010650	K08C9.1	Unassigned	Unassigned	Unassigned	K08C9.1 is enriched in the germ line, the male, and the nervous system based on tiling array, RNA-seq, and microarray studies\; is affected by several genes including daf-2, age-1, and dpy-10 based on microarray, RNA-seq, and tiling array studies\; is affected by twelve chemicals including Ethanol, tryptophan, and Rotenone based on RNA-seq and microarray studies.		WBGene00010650	768	-1.53509	0.0011552	0.0443103	K08C9.1	K08C9.1
79	WBGene00011432	T04D3.2	Unassigned	Unassigned	Unassigned	sdz-30 localizes to the cytoplasm.		WBGene00011432	792	-1.50062	0.00104709	0.0411734	sdz-30	T04D3.2
83	WBGene00011925	T22C8.4	Unassigned	Unassigned	Unassigned	T22C8.4 is enriched in the Z1.p, the Z4.a, the male distal tip cell, and the somatic gonad precursor based on RNA-seq studies\; is affected by several genes including elt-2, sir-2.1, and pgl-1 based on microarray, tiling array, and RNA-seq studies\; is affected by seven chemicals including Mianserin, Alovudine, and stavudine based on RNA-seq and microarray studies\; is predicted to encode a prote…		WBGene00011925	805	-1.58065	0.00100534	0.0401806	T22C8.4	T22C8.4
86	WBGene00012634	Y38H6C.23	Unassigned	Unassigned	Unassigned	Y38H6C.23 is enriched in the OLL, the PVD, and the intestine based on tiling array and RNA-seq studies\; is affected by several genes including daf-16, daf-2, and skn-1 based on RNA-seq and microarray studies\; is affected by five chemicals including 1-methylnicotinamide, D-glucose, and Alovudine based on RNA-seq and microarray studies.		WBGene00012634	813	-2.5637	8.58011e-07	0.000108784	Y38H6C.23	Y38H6C.23
88	WBGene00013060	Y51A2A.4	Unassigned	Unassigned	Unassigned	Y51A2A.4 is enriched in the nervous system based on tiling array studies\; is affected by several genes including daf-2, clk-1, and sir-2.1 based on microarray, tiling array, and RNA-seq studies\; is affected by fluoranthene and Triclosan based on microarray studies.		WBGene00013060	818	-2.81977	0.00010112	0.00654294	Y51A2A.4	Y51A2A.4a
102	WBGene00017201	F07C4.7	Unassigned	Unassigned	Unassigned	grsp-4 is enriched in the hypodermis based on tiling array studies\; is affected by several genes including daf-16, daf-2, and daf-12 based on microarray, proteomic, RNA-seq, and tiling array studies\; is affected by eight chemicals including bisphenol S, stavudine, and Zidovudine based on RNA-seq and microarray studies.		WBGene00017201	942	-1.58443	0.000567816	0.0266102	grsp-4	F07C4.7
105	WBGene00017395	F12A10.6	Unassigned	Unassigned	Unassigned	F12A10.6 is enriched in the ASER based on RNA-seq studies\; is affected by dpy-21, drh-3, and sir-2.1 based on RNA-seq and microarray studies.		WBGene00017395	949	-4.74047	0.000558115	0.0262408	F12A10.6	F12A10.6
106	WBGene00017502	F16B3.2	Unassigned	Unassigned	Unassigned	F16B3.2 is enriched in the nervous system based on microarray studies\; is affected by several genes including daf-2, eat-2, and mir-71 based on RNA-seq and microarray studies\; is affected by Colistin based on microarray studies.		WBGene00017502	958	-2.50052	0.000157142	0.00937874	F16B3.2	F16B3.2
112	WBGene00018106	F36H5.8	Unassigned	Unassigned	Unassigned	F36H5.8 is enriched in the AFD based on RNA-seq studies\; is affected by several genes including daf-2, clk-1, and pgl-1 based on microarray, tiling array, and RNA-seq studies.		WBGene00018106	992	-1.94882	0.000215117	0.0123517	F36H5.8	F36H5.8
116	WBGene00018169	F38A5.12	Unassigned	Unassigned	Unassigned	nspb-2 is enriched in the pharynx based on RNA-seq studies\; is affected by several genes including daf-2, hsf-1, and clk-1 based on quantitative PCR, microarray, tiling array, and RNA-seq studies\; is affected by Ethanol, multi-walled carbon nanotube, and fluoranthene based on RNA-seq and microarray studies\; is predicted to encode a protein with the following domain: Protein of unknown function…		WBGene00018169	1001	-2.45342	7.55188e-05	0.00525112	nspb-2	F38A5.12
117	WBGene00018170	F38A5.14	Unassigned	Unassigned	Unassigned	nspb-1 is enriched in the pharynx based on RNA-seq studies\; is affected by several genes including daf-16, rrf-3, and daf-12 based on quantitative PCR, tiling array, RNA-seq, and microarray studies\; is affected by ten chemicals including multi-walled carbon nanotube, Quercetin, and Hydrolyzable Tannins based on RNA-seq and microarray studies\; is predicted to encode a protein with the following…		WBGene00018170	1002	-3.24012	2.40315e-09	6.47899e-07	nspb-1	F38A5.14
126	WBGene00020237	T05B4.3	Unassigned	Unassigned	Unassigned	phat-4 is involved in pharyngeal gland morphogenesis\; is expressed in the g1AL, the g1AR, the g1P, the g2L, and the g2R.		WBGene00020237	1055	-1.79234	0.000106211	0.00678811	phat-4	T05B4.3
127	WBGene00020550	T17H7.1	Unassigned	Unassigned	Unassigned	T17H7.1 is expressed in the OLLL, the OLLR, and the pharynx\; is predicted to encode a protein with the following domain: Domain of unknown function DUF148.		WBGene00020550	1056	-1.49156	0.00116623	0.0445584	T17H7.1	T17H7.1
138	WBGene00022444	Y110A2AL.7	Unassigned	Unassigned	Unassigned	Y110A2AL.7 is enriched in the germ line and the male based on proteomic, RNA-seq, and microarray studies\; is affected by several genes including sma-2, sma-4, and ain-1 based on tiling array, RNA-seq, and microarray studies\; is affected by Sirolimus based on microarray studies.		WBGene00022444	1105	-4.74039	0.000558256	0.0262408	Y110A2AL.7	Y110A2AL.7
142	WBGene00044011	T06E4.12	Unassigned	Unassigned	Unassigned	T06E4.12 is predicted to be a structural constituent of cell wall.		WBGene00044011	1113	-1.51816	0.000991592	0.0400786	T06E4.12	T06E4.12
149	WBGene00044490	Y54G2A.47	Unassigned	Unassigned	Unassigned	pudl-2 is expressed in the hyp7 syncytium and the pm5.		WBGene00044490	1148	-1.88942	0.000283982	0.0155812	pudl-2	Y54G2A.47
150	WBGene00044538	T09D3.8	Unassigned	Unassigned	Unassigned	T09D3.8 is enriched in the hypodermis based on tiling array studies\; is affected by several genes including daf-2, bar-1, and isp-1 based on RNA-seq, microarray, and tiling array studies\; is affected by D-glucose based on RNA-seq studies\; is predicted to encode a protein with the following domain: Domain of unknown function DUF281.		WBGene00044538	1150	-2.81299	2.95544e-07	4.42948e-05	T09D3.8	T09D3.8
152	WBGene00044741	Y57G11C.52	Unassigned	Unassigned	Unassigned	Y57G11C.52 is enriched in the male and the ventral nerve cord based on tiling array and RNA-seq studies\; is affected by several genes including daf-2, hsf-1, and clk-1 based on tiling array, RNA-seq, and microarray studies\; is affected by Ethanol, manganese chloride, and D-glucose based on RNA-seq studies.		WBGene00044741	1161	-1.66765	0.00126627	0.0474651	Y57G11C.52	Y57G11C.52
160	WBGene00195164	K12B6.11	Unassigned	Unassigned	Unassigned	K12B6.11 is enriched in the intestine based on RNA-seq studies\; is affected by several genes including daf-16, daf-2, and daf-12 based on RNA-seq studies\; is affected by multi-walled carbon nanotube and Zidovudine based on RNA-seq studies.		WBGene00195164	1226	-2.53307	1.47781e-06	0.000178675	K12B6.11	K12B6.11
164	WBGene00206500	F55C9.15	Unassigned	Unassigned	Unassigned	F55C9.15 is enriched in the hypodermis based on RNA-seq studies\; is predicted to encode a protein with the following domain: F-box associated domain, type 2.		WBGene00206500	1242	-2.64528	9.23289e-05	0.00610034	F55C9.15	F55C9.15
167	WBGene00235157	T03D8.8	Unassigned	Unassigned	Unassigned	N.A.		WBGene00235157	1252	-3.33013	3.01959e-09	7.78307e-07	T03D8.8	T03D8.8a
168	WBGene00235304	Y116A8C.468	Unassigned	Unassigned	Unassigned	N.A.		WBGene00235304	1253	-2.75081	7.98541e-05	0.00546569	Y116A8C.468	Y116A8C.468
169	WBGene00235305	Y116A8C.469	Unassigned	Unassigned	Unassigned	N.A.		WBGene00235305	1255	-2.0108	0.00054186	0.0256501	Y116A8C.469	Y116A8C.469
170	WBGene00268216	F49B2.9	Unassigned	Unassigned	Unassigned	F49B2.9 is affected by sir-2.1 and isp-1 based on microarray studies\; is affected by Diazinon and Colistin based on microarray studies.		WBGene00268216	1258	-2.47331	1.9515e-05	0.00166449	F49B2.9	F49B2.9
172	WBGene00271827	T19H12.15	Unassigned	Unassigned	Unassigned	T19H12.15 is predicted to encode a protein with the following domain: CC domain.		WBGene00271827	1265	-3.37369	3.92044e-08	7.66299e-06	T19H12.15	T19H12.15
148	WBGene00044352	ZK381.8	Unassigned	Unassigned	Unassigned: Glycosyltransferase family A	ZK381.8 is affected by several genes including daf-2, clk-1, and bar-1 based on tiling array, microarray, and RNA-seq studies\; is predicted to encode a protein with the following domain: Glycosyltransferase family 92.		WBGene00044352	1131	-3.5567	0.000583791	0.0270882	ZK381.8	ZK381.8
121	WBGene00019654	K11G9.3	Unassigned	Unassigned	Unassigned: hydrolase	K11G9.3 is predicted to have hydrolase activity.		WBGene00019654	1012	-2.02513	2.52578e-05	0.0020671	cest-28	K11G9.3
85	WBGene00012633	Y38H6C.21	Unassigned	Unassigned	Unassigned: membrane spanning domain	Y38H6C.21 is enriched in the intestine based on RNA-seq studies\; is affected by several genes including daf-16, daf-2, and clk-1 based on microarray and RNA-seq studies\; is affected by eight chemicals including hydrogen sulfide, tryptophan, and Rotenone based on microarray and RNA-seq studies.		WBGene00012633	811	-2.62392	3.71009e-06	0.000395555	Y38H6C.21	Y38H6C.21b
147	WBGene00044253	M117.6	Unassigned	Unassigned	Unassigned: membrane spanning domain	M117.6 is enriched in GABAergic neurons and the germ line based on RNA-seq studies\; is affected by several genes including daf-12, pgl-1, and glh-1 based on tiling array, microarray, and RNA-seq studies\; is affected by Rotenone, manganese chloride, and stavudine based on RNA-seq studies.		WBGene00044253	1128	-2.11798	1.14867e-05	0.00104631	M117.6	M117.6
153	WBGene00050875	ZK1025.7	Unassigned	Unassigned	Unassigned: membrane spanning domain	bah-1 is expressed in the seam cell\; is predicted to encode a protein with the following domain: Glycosyltransferase family 92.		WBGene00050875	1174	-1.63811	0.000594359	0.0274699	bah-1	ZK1025.7
38	WBGene00004099	C03A7.4	Unassigned	Unassigned	Unassigned: prion domain	abu-15 is involved in endoplasmic reticulum unfolded protein response and pharynx development\; is expressed in the pharyngeal muscle cell.		WBGene00004099	527	-1.48303	0.00132671	0.0492383	abu-15	C03A7.4
43	WBGene00006051	T28H11.5	Unassigned	Unassigned	Unassigned: regulated by multiple stresses	ssq-2 is enriched in the amphid sheath cell and the intestine based on RNA-seq and microarray studies\; is affected by several genes including daf-2, age-1, and daf-12 based on microarray and RNA-seq studies\; is affected by twenty chemicals including Ethanol, methylmercury hydroxide, and 1-methylnicotinamide based on RNA-seq and microarray studies.		WBGene00006051	551	-1.58416	0.000523136	0.0248893	ssq-2	T28H11.5
44	WBGene00006052	ZC477.1	Unassigned	Unassigned	Unassigned: regulated by multiple stresses	ssq-3 is enriched in the intestine based on microarray studies\; is affected by several genes including daf-2, age-1, and dpy-10 based on microarray, RNA-seq, and tiling array studies\; is affected by twenty-one chemicals including Ethanol, methylmercuric chloride, and manganese chloride based on RNA-seq and microarray studies.		WBGene00006052	571	-1.48978	0.0011618	0.044484	ssq-3	ZC477.1
47	WBGene00007243	C01G12.2	Unassigned	Unassigned	Unassigned: regulated by multiple stresses	nspb-7 is enriched in the hypodermis based on RNA-seq studies\; is affected by several genes including daf-12, clk-1, and sir-2.1 based on tiling array, microarray, and RNA-seq studies\; is affected by eight chemicals including D-glucose, Quercetin, and Hydrolyzable Tannins based on RNA-seq and microarray studies\; is predicted to encode a protein with the following domain: Protein of unknown fun…		WBGene00007243	597	-1.77646	0.000610735	0.0278427	nspb-7	C01G12.2
52	WBGene00007543	C12D8.16	Unassigned	Unassigned	Unassigned: regulated by multiple stresses	fipr-7 is enriched in the CEM, the HOB, the IL2 neuron, the germ line, and the ray neuron type B based on RNA-seq studies\; is affected by several genes including daf-16, daf-12, and clk-1 based on RNA-seq and microarray studies\; is affected by six chemicals including methylmercury hydroxide, manganese chloride, and multi-walled carbon nanotube based on RNA-seq studies.		WBGene00007543	626	-1.58217	0.000899135	0.0376601	fipr-7	C12D8.16
53	WBGene00007544	C12D8.17	Unassigned	Unassigned	Unassigned: regulated by multiple stresses	fipr-6 is affected by several genes including daf-16, skn-1, and daf-12 based on RNA-seq and microarray studies\; is affected by D-glucose and Zidovudine based on RNA-seq studies.		WBGene00007544	638	-1.65667	0.000833867	0.0354326	fipr-6	C12D8.17
55	WBGene00007891	C33B4.2	Unassigned	Unassigned	Unassigned: regulated by multiple stresses	C33B4.2 is enriched in the germline precursor cell based on tiling array studies\; is affected by several genes including daf-16, daf-12, and pmk-1 based on microarray and RNA-seq studies\; is affected by seven chemicals including methylmercury hydroxide, manganese chloride, and D-glucose based on RNA-seq and microarray studies.		WBGene00007891	670	-1.76431	0.000863911	0.0364451	C33B4.2	C33B4.2
57	WBGene00008244	C50H2.10	Unassigned	Unassigned	Unassigned: regulated by multiple stresses	fipr-11 is enriched in the germ line based on RNA-seq studies\; is affected by several genes including daf-16, daf-2, and eat-2 based on microarray and RNA-seq studies\; is affected by aldicarb and D-glucose based on microarray and RNA-seq studies.		WBGene00008244	676	-2.22004	1.0977e-05	0.00101303	fipr-11	C50H2.10
58	WBGene00008245	C50H2.12	Unassigned	Unassigned	Unassigned: regulated by multiple stresses	fipr-10 is enriched in the germ line based on RNA-seq studies\; is affected by several genes including daf-16, daf-2, and daf-12 based on tiling array, RNA-seq, and microarray studies\; is affected by Ethanol and D-glucose based on RNA-seq studies.		WBGene00008245	686	-1.6977	0.000435933	0.0216403	fipr-10	C50H2.12
61	WBGene00009069	F23A7.4	Unassigned	Unassigned	Unassigned: regulated by multiple stresses	F23A7.4 is enriched in the germline precursor cell, the intestine, and the nervous system based on RNA-seq and microarray studies\; is affected by several genes including daf-16, daf-2, and hsf-1 based on microarray and RNA-seq studies\; is affected by nine chemicals including hydrogen sulfide, Ethanol, and D-glucose based on microarray and RNA-seq studies.		WBGene00009069	695	-1.8851	4.32702e-05	0.00326868	F23A7.4	F23A7.4
78	WBGene00011394	T03D8.7	Unassigned	Unassigned	Unassigned: regulated by multiple stresses	T03D8.7 is enriched in the nervous system based on tiling array and microarray studies\; is affected by several genes including daf-16, daf-2, and daf-12 based on microarray, RNA-seq, and tiling array studies\; is affected by nine chemicals including hydrogen sulfide, methylmercuric chloride, and Rotenone based on microarray and RNA-seq studies.		WBGene00011394	789	-3.33013	3.01959e-09	7.78307e-07	T03D8.7	T03D8.7
80	WBGene00011536	T06E4.9	Unassigned	Unassigned	Unassigned: regulated by multiple stresses	T06E4.9 is enriched in the germ line, the intestine, and the pharynx based on microarray, proteomic, and RNA-seq studies\; is affected by several genes including daf-16, skn-1, and daf-12 based on microarray, proteomic, tiling array, and RNA-seq studies\; is affected by fourteen chemicals including Ethanol, methylmercury hydroxide, and Rotenone based on RNA-seq and microarray studies.		WBGene00011536	799	-1.57129	0.000720865	0.0316338	T06E4.9	T06E4.9
100	WBGene00016680	C45G9.9	Unassigned	Unassigned	Unassigned: regulated by multiple stresses	C45G9.9 is enriched in the germ line and the male based on RNA-seq studies\; is affected by several genes including daf-2, skn-1, and lin-4 based on microarray and RNA-seq studies\; is affected by thirteen chemicals including Ethanol, methylmercuric chloride, and manganese chloride based on RNA-seq and microarray studies.		WBGene00016680	921	-4.32989	4.15759e-15	3.54612e-12	C45G9.9	C45G9.9
103	WBGene00017246	F08D12.2	Unassigned	Unassigned	Unassigned: regulated by multiple stresses	F08D12.2 is affected by several genes including daf-16, daf-2, and daf-12 based on microarray, tiling array, and RNA-seq studies\; is affected by nine chemicals including methylmercuric chloride, Rotenone, and D-glucose based on microarray and RNA-seq studies\; is predicted to encode a protein with the following domain: CC domain.		WBGene00017246	945	-4.0589	2.45241e-14	1.79758e-11	F08D12.2	F08D12.2
114	WBGene00018162	F38A5.5	Unassigned	Unassigned	Unassigned: regulated by multiple stresses	nspb-3 is enriched in GABAergic neurons based on RNA-seq studies\; is affected by several genes including daf-2, rrf-3, and clk-1 based on quantitative PCR, microarray, and RNA-seq studies\; is affected by thirteen chemicals including aldicarb, D-glucose, and Atrazine based on microarray and RNA-seq studies\; is predicted to encode a protein with the following domain: Protein of unknown function …		WBGene00018162	998	-3.53686	9.32877e-10	2.82337e-07	nspb-3	F38A5.5
115	WBGene00018167	F38A5.10	Unassigned	Unassigned	Unassigned: regulated by multiple stresses	nspb-4 is enriched in the germ line and the pharynx based on RNA-seq studies\; is affected by several genes including sir-2.1, lin-35, and npr-1 based on microarray, quantitative PCR, and RNA-seq studies\; is affected by four chemicals including hydrogen sulfide, D-glucose, and Chlorpyrifos based on microarray and RNA-seq studies\; is predicted to encode a protein with the following domain: Prote…		WBGene00018167	999	-2.93505	2.63793e-07	4.00479e-05	nspb-4	F38A5.10
120	WBGene00019152	H04M03.2	Unassigned	Unassigned	Unassigned: regulated by multiple stresses	nspb-6 is affected by several genes including daf-16, skn-1, and daf-12 based on tiling array, RNA-seq, and microarray studies\; is affected by ten chemicals including hydrogen sulfide, manganese chloride, and D-glucose based on microarray and RNA-seq studies\; is predicted to encode a protein with the following domain: Protein of unknown function DUF1459.		WBGene00019152	1011	-1.69563	0.000469524	0.0228721	nspb-6	H04M03.2
122	WBGene00019687	K12H6.7	Unassigned	Unassigned	Unassigned: regulated by multiple stresses	K12H6.7 is affected by several genes including daf-2, daf-12, and eat-2 based on microarray, tiling array, and RNA-seq studies\; is affected by five chemicals including methylmercuric chloride, resveratrol, and Humic Substances based on microarray studies.		WBGene00019687	1016	-1.78363	0.000186115	0.0108728	K12H6.7	K12H6.7
128	WBGene00020862	T27E4.4	Unassigned	Unassigned	Unassigned: regulated by multiple stresses	fip-2 is affected by several genes including daf-2, dpy-10, and clk-1 based on microarray and RNA-seq studies\; is affected by eight chemicals including hydrogen sulfide, Ethanol, and Rotenone based on microarray and RNA-seq studies.		WBGene00020862	1058	-1.90806	3.93976e-05	0.00302981	fip-2	T27E4.4
133	WBGene00021619	Y47D7A.6	Unassigned	Unassigned	Unassigned: regulated by multiple stresses	Y47D7A.6 is enriched in the NSM based on tiling array studies\; is affected by several genes including daf-2, hsf-1, and eat-2 based on microarray, tiling array, and RNA-seq studies\; is affected by Rotenone and D-glucose based on RNA-seq studies.		WBGene00021619	1094	-2.53654	1.54197e-06	0.000185475	Y47D7A.6	Y47D7A.6
134	WBGene00021627	Y47D7A.15	Unassigned	Unassigned	Unassigned: regulated by multiple stresses	Y47D7A.15 is enriched in the coelomocyte and the ventral nerve cord based on tiling array studies\; is affected by several genes including daf-16, daf-2, and glp-1 based on RNA-seq and microarray studies\; is affected by seventeen chemicals including hydrogen sulfide, Ethanol, and 1-methylnicotinamide based on microarray and RNA-seq studies.		WBGene00021627	1097	-1.51951	0.000845591	0.0358333	Y47D7A.15	Y47D7A.15
139	WBGene00022445	Y110A2AL.9	Unassigned	Unassigned	Unassigned: regulated by multiple stresses	Y110A2AL.9 is enriched in the arcade cell and the pharyngeal-intestinal valve cell based on RNA-seq studies\; is affected by several genes including daf-16, daf-2, and clk-1 based on microarray, RNA-seq, and tiling array studies\; is affected by eleven chemicals including hydrogen sulfide, Rotenone, and stavudine based on microarray and RNA-seq studies\; is predicted to encode a protein with the …		WBGene00022445	1107	-2.75536	9.42154e-07	0.00011786	Y110A2AL.9	Y110A2AL.9
140	WBGene00022654	ZK105.3	Unassigned	Unassigned	Unassigned: regulated by multiple stresses	ZK105.3 is enriched in the male based on RNA-seq studies\; is affected by several genes including clk-1, npr-1, and pgl-1 based on microarray and RNA-seq studies\; is affected by Tunicamycin, paraquat, and Sirolimus based on microarray studies\; is predicted to encode a protein with the following domain: STELLO-like.		WBGene00022654	1108	-1.71782	0.000845521	0.0358333	ZK105.3	ZK105.3
144	WBGene00044109	K02E11.10	Unassigned	Unassigned	Unassigned: regulated by multiple stresses	K02E11.10 is affected by several genes including daf-16, glp-1, and skn-1 based on microarray and RNA-seq studies\; is affected by twelve chemicals including hydrogen sulfide, Ethanol, and Nitric Oxide based on microarray and RNA-seq studies.		WBGene00044109	1116	-1.57312	0.000581161	0.0270437	K02E11.10	K02E11.10
145	WBGene00044163	F49C5.11	Unassigned	Unassigned	Unassigned: regulated by multiple stresses	F49C5.11 is enriched in the AFD, the ASER, and the hypodermis based on tiling array and RNA-seq studies\; is affected by several genes including daf-16, daf-2, and daf-12 based on microarray and RNA-seq studies\; is affected by four chemicals including methylmercury hydroxide, Tunicamycin, and manganese chloride based on RNA-seq and microarray studies\; is predicted to encode a protein with the f…		WBGene00044163	1118	-1.66726	0.000439584	0.0217525	F49C5.11	F49C5.11a
151	WBGene00044638	F23A7.8	Unassigned	Unassigned	Unassigned: regulated by multiple stresses	F23A7.8 is enriched in the Psub1 and the germ line based on RNA-seq studies\; is affected by several genes including daf-16, daf-2, and skn-1 based on RNA-seq, tiling array, and microarray studies\; is affected by five chemicals including hydrogen sulfide, Rotenone, and manganese chloride based on microarray and RNA-seq studies.		WBGene00044638	1159	-1.95098	2.40289e-05	0.00197758	F23A7.8	F23A7.8
155	WBGene00077663	F55C9.14	Unassigned	Unassigned	Unassigned: regulated by multiple stresses	F55C9.14 is affected by several genes including clk-1, pgl-1, and glh-1 based on microarray and RNA-seq studies\; is affected by multi-walled carbon nanotube, stavudine, and Cadmium based on RNA-seq and microarray studies\; is predicted to encode a protein with the following domain: F-box associated domain, type 2.		WBGene00077663	1202	-1.65505	0.00123514	0.0466517	F55C9.14	F55C9.14

## Sheet: Fig2F_2C9h_662_rgs
Fig. 2F (20-degree grown then 2-degree for 9 hours, emb-4 vs wild-type)
Category	RGS	AC	PValue
Extracellular material	74	495	2.25202e-34	**
Major sperm protein	16	31	1.0798e-15	**
Proteolysis general	35	394	2.01249e-11	**
Unassigned	224	6343	1.93619e-10	**
Stress response	25	833	0.0608342
Pseudogene	55	2081	0.068346
Peroxisome	1	15	0.2842
Protein modification	6	271	0.510762
Lysosome	2	91	0.575295
Transmembrane transport	18	901	0.621847
Metabolism	31	1601	0.702571
Cytoskeleton	6	371	0.790852
Signaling	20	1188	0.863896
Trafficking	2	205	0.928411
Transmembrane protein	55	3200	0.937949
Development	3	295	0.945927
Transcription: chromatin	1	222	0.99039
Nucleic acid	1	231	0.992027
Proteolysis proteasome	7	733	0.993686
Ribosome	1	244	0.993912
mRNA functions	2	407	0.998051
Neuronal function	1	308	0.998384
Transcription factor	3	581	0.999518
Non-coding RNA	55	9535	1
	Wormbase.ID	Sequence.ID	Category.1	Category.2	Category.3	Automated.Description		Wormbase.ID(comp4_down)	row	logFC(C4)	p-value(C4)	FDR p-value(C4)	gene	seq ID
519	WBGene00022103	Y71D11A.1	Cytoskeleton	Cytoskeleton: cadherin	Cytoskeleton: cadherin	cdh-12 is an ortholog of human CELSR1 (cadherin EGF LAG seven-pass G-type receptor 1), CELSR2 (cadherin EGF LAG seven-pass G-type receptor 2), and CELSR3 (cadherin EGF LAG seven-pass G-type receptor 3)\; is predicted to have calcium ion binding activity.		WBGene00022103	1357	-1.23538	0.000829274	0.0320446	cdh-12	Y71D11A.1a
269	WBGene00010874	M05D6.1	Cytoskeleton	Cytoskeleton: microtubule	Cytoskeleton: microtubule: tau tubulin kinase	M05D6.1 is an ortholog of human TTBK1 (tau tubulin kinase 1) and TTBK2\; is predicted to have ATP binding activity and protein kinase activity\; human orthologs of this gene are implicated in spinocerebellar ataxia type 11.		WBGene00010874	1196	-1.33069	0.00118276	0.041283	M05D6.1	M05D6.1
314	WBGene00012731	Y39G8C.2	Cytoskeleton	Cytoskeleton: microtubule	Cytoskeleton: microtubule: tau tubulin kinase	Y39G8C.2 is an ortholog of human CTD-2116N17.1, TTBK1 (tau tubulin kinase 1), and TTBK2\; is predicted to have ATP binding activity and protein kinase activity.		WBGene00012731	1123	-1.37125	0.000719961	0.0287929	Y39G8C.2	Y39G8C.2
375	WBGene00016541	C39H7.1	Cytoskeleton	Cytoskeleton: microtubule	Cytoskeleton: microtubule: tau tubulin kinase	C39H7.1 is an ortholog of human CTD-2116N17.1, TTBK1 (tau tubulin kinase 1), and TTBK2\; is predicted to have ATP binding activity and protein serine\/threonine kinase activity.		WBGene00016541	1074	-1.39989	0.0001653	0.00943354	C39H7.1	C39H7.1
408	WBGene00017803	F26A1.4	Cytoskeleton	Cytoskeleton: microtubule	Cytoskeleton: microtubule: tau tubulin kinase	F26A1.4 is an ortholog of human CTD-2116N17.1, TTBK1 (tau tubulin kinase 1), and TTBK2\; is predicted to have ATP binding activity and protein kinase activity.		WBGene00017803	1212	-1.32683	0.00118995	0.0414358	F26A1.4	F26A1.4
491	WBGene00021016	W03G9.5	Cytoskeleton	Cytoskeleton: microtubule	Cytoskeleton: microtubule: tau tubulin kinase	W03G9.5 is an ortholog of human CTD-2116N17.1, TTBK1 (tau tubulin kinase 1), and TTBK2\; is predicted to have ATP binding activity and protein kinase activity.		WBGene00021016	1204	-1.32768	0.000900655	0.0338547	W03G9.5	W03G9.5
188	WBGene00007733	C25G4.6	Development	Development: germline	Development: germline	smz-1 is involved in male meiosis chromosome segregation\; localizes to the nuclear chromatin\; is expressed in the male gonad and the sperm.		WBGene00007733	1450	-1.17467	0.00148026	0.0485636	smz-1	C25G4.6
365	WBGene00015646	C09E8.3	Development	Development: somatic	Development: somatic	mlt-10 is involved in cuticle development involved in collagen and cuticulin-based cuticle molting cycle and epidermis development\; localizes to the extracellular space\; is expressed in the epithelial system.		WBGene00015646	1355	-1.23581	0.000825926	0.0319678	mlt-10	C09E8.3
578	WBGene00050939	C05G5.7	Development	Development: somatic	Development: somatic	C05G5.7 is enriched in the body wall muscle cell, the hypodermis, and the pharyngeal muscle cell based on tiling array studies\; is affected by several genes including prg-1, alg-2, and lem-2 based on RNA-seq and microarray studies\; is affected by four chemicals including 1-methylnicotinamide, nicotinic acid, and Tunicamycin based on RNA-seq and microarray studies.		WBGene00050939	1218	-1.32357	0.000846133	0.03244	C05G5.7	C05G5.7
213	WBGene00008500	F01D5.10	Extracellular material	Extracellular material: chondroitin sulfotransferase	Extracellular material: chondroitin sulfotransferase	F01D5.10 is predicted to have chondroitin 4-sulfotransferase activity.		WBGene00008500	1262	-1.29685	0.000951632	0.0353014	F01D5.10	F01D5.10
439	WBGene00018630	F49D11.6	Extracellular material	Extracellular material: chondroitin sulfotransferase	Extracellular material: chondroitin sulfotransferase	F49D11.6 is predicted to have chondroitin 4-sulfotransferase activity.		WBGene00018630	368	-2.23842	4.24935e-06	0.000461438	F49D11.6	F49D11.6
8	WBGene00000251	C09G5.6	Extracellular material	Extracellular material: collagen	Extracellular material: collagen	bli-1 is an ortholog of human COL24A1 (collagen type XXIV alpha 1 chain) and SFTPD (surfactant protein D)\; is predicted to be a structural constituent of collagen and cuticulin-based cuticle\; is involved in cuticle development involved in collagen and cuticulin-based cuticle molting cycle\; localizes to the medial layer of collagen and cuticulin-based cuticle extracellular matrix\; is expressed…		WBGene00000251	1040	-1.42565	0.000118059	0.00717394	bli-1	C09G5.6
9	WBGene00000256	Y73B6BL.34	Extracellular material	Extracellular material: collagen	Extracellular material: collagen	bli-6 is an ortholog of human MARCO (macrophage receptor with collagenous structure)\; is predicted to be a structural constituent of cuticle.		WBGene00000256	1236	-1.30788	0.000386847	0.0182753	bli-6	Y73B6BL.34
10	WBGene00000594	T28C6.6	Extracellular material	Extracellular material: collagen	Extracellular material: collagen	col-3 is an ortholog of human MARCO (macrophage receptor with collagenous structure)\; is predicted to be a structural constituent of cuticle.		WBGene00000594	1104	-1.37797	0.000202034	0.0110591	col-3	T28C6.6
11	WBGene00000596	C15A11.5	Extracellular material	Extracellular material: collagen	Extracellular material: collagen	col-7 is an ortholog of human SFTPD (surfactant protein D)\; is predicted to be a structural constituent of cuticle\; is expressed in the seam cell.		WBGene00000596	682	-1.80583	1.5885e-06	0.000197138	col-7	C15A11.5
12	WBGene00000599	B0222.8	Extracellular material	Extracellular material: collagen	Extracellular material: collagen	col-10 is an ortholog of human SFTPD (surfactant protein D)\; is predicted to be a structural constituent of cuticle.		WBGene00000599	1420	-1.19684	0.00112689	0.0398067	col-10	B0222.8
13	WBGene00000601	F15H10.1	Extracellular material	Extracellular material: collagen	Extracellular material: collagen	col-12 is an ortholog of human MARCO (macrophage receptor with collagenous structure)\; is predicted to be a structural constituent of cuticle.		WBGene00000601	905	-1.5409	3.2825e-05	0.00249167	col-12	F15H10.1
14	WBGene00000602	F15H10.2	Extracellular material	Extracellular material: collagen	Extracellular material: collagen	col-13 is an ortholog of human MARCO (macrophage receptor with collagenous structure)\; is predicted to be a structural constituent of cuticle.		WBGene00000602	839	-1.59568	1.80041e-05	0.00153562	col-13	F15H10.2
15	WBGene00000603	C46A5.3	Extracellular material	Extracellular material: collagen	Extracellular material: collagen	col-14 is an ortholog of human MARCO (macrophage receptor with collagenous structure)\; is predicted to be a structural constituent of cuticle.		WBGene00000603	1088	-1.38973	0.000169305	0.00961533	col-14	C46A5.3a
16	WBGene00000616	C09G5.4	Extracellular material	Extracellular material: collagen	Extracellular material: collagen	col-39 is an ortholog of human SFTPD (surfactant protein D)\; is predicted to be a structural constituent of cuticle.		WBGene00000616	1364	-1.22933	0.000833401	0.0321139	col-39	C09G5.4
17	WBGene00000623	Y18H1A.13	Extracellular material	Extracellular material: collagen	Extracellular material: collagen	col-46 is enriched in the intestine based on RNA-seq studies\; is affected by several genes including skn-1, npr-1, and dpy-7 based on tiling array, RNA-seq, and microarray studies\; is affected by seven chemicals including methylmercury hydroxide, 1-methylnicotinamide, and nicotinic acid based on RNA-seq and microarray studies\; is predicted to encode a protein with the following domain: Collage…		WBGene00000623	892	-1.54493	8.57142e-05	0.00550813	col-46	Y18H1A.13
18	WBGene00000624	Y18H1A.12	Extracellular material	Extracellular material: collagen	Extracellular material: collagen	col-47 is enriched in the hypodermis based on RNA-seq studies\; is affected by several genes including alg-1, alg-2, and hpl-2 based on microarray and RNA-seq studies\; is affected by methylmercury hydroxide based on RNA-seq studies\; is predicted to encode a protein with the following domain: Collagen triple helix repeat.		WBGene00000624	1016	-1.44446	0.00120083	0.0416351	col-47	Y18H1A.12a
19	WBGene00000625	Y54E10BL.2	Extracellular material	Extracellular material: collagen	Extracellular material: collagen	col-48 is an ortholog of human MARCO (macrophage receptor with collagenous structure)\; is predicted to be a structural constituent of cuticle.		WBGene00000625	1378	-1.21701	0.000952568	0.0353014	col-48	Y54E10BL.2
20	WBGene00000626	K09H9.3	Extracellular material	Extracellular material: collagen	Extracellular material: collagen	col-49 is an ortholog of human SFTPD (surfactant protein D)\; is predicted to be a structural constituent of cuticle\; is expressed in the hyp7 syncytium and the seam cell.		WBGene00000626	1238	-1.30642	0.000398816	0.0187463	col-49	K09H9.3
21	WBGene00000631	F33D11.3	Extracellular material	Extracellular material: collagen	Extracellular material: collagen	col-54 is an ortholog of human SFTPD (surfactant protein D)\; is predicted to be a structural constituent of cuticle.		WBGene00000631	1224	-1.31979	0.000591194	0.0248882	col-54	F33D11.3
22	WBGene00000636	F22D6.10	Extracellular material	Extracellular material: collagen	Extracellular material: collagen	col-60 is an ortholog of human SFTPD (surfactant protein D)\; is predicted to be a structural constituent of cuticle.		WBGene00000636	1287	-1.27757	0.000544779	0.0236631	col-60	F22D6.10
23	WBGene00000637	C01H6.1	Extracellular material	Extracellular material: collagen	Extracellular material: collagen	col-61 is an ortholog of human SFTPD (surfactant protein D)\; is predicted to be a structural constituent of cuticle.		WBGene00000637	537	-1.93987	6.4322e-06	0.000657746	col-61	C01H6.1
24	WBGene00000638	C15A11.6	Extracellular material	Extracellular material: collagen	Extracellular material: collagen	col-62 is an ortholog of human SFTPD (surfactant protein D)\; is predicted to be a structural constituent of cuticle.		WBGene00000638	607	-1.86272	7.78801e-07	0.000109713	col-62	C15A11.6
25	WBGene00000639	ZK265.2	Extracellular material	Extracellular material: collagen	Extracellular material: collagen	col-63 is an ortholog of human SFTPD (surfactant protein D)\; is predicted to be a structural constituent of cuticle.		WBGene00000639	1461	-1.16779	0.00149019	0.0486814	col-63	ZK265.2
26	WBGene00000646	H17B01.2	Extracellular material	Extracellular material: collagen	Extracellular material: collagen	H17B01.2 is affected by several genes including daf-2, glp-1, and let-7 based on microarray, tiling array, proteomic, and RNA-seq studies\; is affected by fifteen chemicals including Mercuric Chloride, Rotenone, and Tunicamycin based on microarray and RNA-seq studies.		WBGene00000646	325	-2.46344	5.13423e-10	1.60568e-07	H17B01.2	H17B01.2
27	WBGene00000647	Y49F6B.10	Extracellular material	Extracellular material: collagen	Extracellular material: collagen	col-71 is an ortholog of human COLQ\; is predicted to be a structural constituent of cuticle\; is expressed in the hyp7 syncytium and the seam cell.		WBGene00000647	1202	-1.32777	0.000316252	0.0159011	col-71	Y49F6B.10
28	WBGene00000653	M195.1	Extracellular material	Extracellular material: collagen	Extracellular material: collagen	col-77 is an ortholog of human MARCO (macrophage receptor with collagenous structure)\; is predicted to be a structural constituent of cuticle.		WBGene00000653	1431	-1.1878	0.00122828	0.0424924	col-77	M195.1
29	WBGene00000657	F38A3.1	Extracellular material	Extracellular material: collagen	Extracellular material: collagen	col-81 is an ortholog of human MARCO (macrophage receptor with collagenous structure)\; is predicted to be a structural constituent of cuticle.		WBGene00000657	529	-1.94624	2.14069e-07	3.77525e-05	col-81	F38A3.1
30	WBGene00000663	W05G11.3	Extracellular material	Extracellular material: collagen	Extracellular material: collagen	col-88 is an ortholog of human SFTPD (surfactant protein D)\; is predicted to be a structural constituent of cuticle.		WBGene00000663	1295	-1.26885	0.000575721	0.0245	col-88	W05G11.3
31	WBGene00000666	F09G8.6	Extracellular material	Extracellular material: collagen	Extracellular material: collagen	col-91 is an ortholog of human SFTPD (surfactant protein D)\; is predicted to be a structural constituent of cuticle.		WBGene00000666	609	-1.85882	7.48083e-07	0.000106992	col-91	F09G8.6
32	WBGene00000672	ZK1010.7	Extracellular material	Extracellular material: collagen	Extracellular material: collagen	col-97 is predicted to be a structural constituent of cuticle.		WBGene00000672	1462	-1.16474	0.00152207	0.0492767	col-97	ZK1010.7
33	WBGene00000678	F58F6.1	Extracellular material	Extracellular material: collagen	Extracellular material: collagen	col-104 is an ortholog of human OTOL1, C1QTNF7 (C1q and TNF related 7), and C1QTNF9 (C1q and TNF related 9)\; is predicted to be a structural constituent of cuticle.		WBGene00000678	1278	-1.28742	0.00048786	0.0217754	col-104	F58F6.1
34	WBGene00000684	F19C7.7	Extracellular material	Extracellular material: collagen	Extracellular material: collagen	col-110 is predicted to be a structural constituent of cuticle.		WBGene00000684	1189	-1.33636	0.000354356	0.0172429	col-110	F19C7.7
35	WBGene00000691	T28C6.4	Extracellular material	Extracellular material: collagen	Extracellular material: collagen	col-117 is predicted to be a structural constituent of cuticle.		WBGene00000691	1059	-1.40758	0.000146999	0.00860338	col-117	T28C6.4
36	WBGene00000694	Y11D7A.11	Extracellular material	Extracellular material: collagen	Extracellular material: collagen	col-120 is an ortholog of human MARCO (macrophage receptor with collagenous structure)\; is predicted to be a structural constituent of cuticle.		WBGene00000694	1231	-1.3124	0.000384723	0.01823	col-120	Y11D7A.11
37	WBGene00000699	C29F4.1	Extracellular material	Extracellular material: collagen	Extracellular material: collagen	col-125 is an ortholog of human MARCO (macrophage receptor with collagenous structure)\; is predicted to be a structural constituent of cuticle.		WBGene00000699	1082	-1.39184	0.00016344	0.00936307	col-125	C29F4.1
38	WBGene00000700	F54D1.2	Extracellular material	Extracellular material: collagen	Extracellular material: collagen	col-126 is predicted to be a structural constituent of cuticle.		WBGene00000700	203	-3.18997	0.000189982	0.010547	col-126	F54D1.2
39	WBGene00000701	F54D1.3	Extracellular material	Extracellular material: collagen	Extracellular material: collagen	col-127 is an ortholog of human SFTPD (surfactant protein D)\; is predicted to be a structural constituent of cuticle.		WBGene00000701	577	-1.88829	0.000881824	0.0333601	col-127	F54D1.3
40	WBGene00000703	M18.1	Extracellular material	Extracellular material: collagen	Extracellular material: collagen	col-129 is an ortholog of human SFTPD (surfactant protein D)\; is predicted to be a structural constituent of cuticle\; is expressed in the hypodermis and the intestine.		WBGene00000703	521	-1.96054	1.76903e-07	3.17958e-05	col-129	M18.1a
41	WBGene00000704	F08G5.4	Extracellular material	Extracellular material: collagen	Extracellular material: collagen	col-130 is an ortholog of human SFTPD (surfactant protein D)\; is predicted to be a structural constituent of cuticle\; is expressed in the intestine and the vulva.		WBGene00000704	1368	-1.22722	0.000876713	0.0332209	col-130	F08G5.4
42	WBGene00000707	F52B11.4	Extracellular material	Extracellular material: collagen	Extracellular material: collagen	col-133 is an ortholog of human MARCO (macrophage receptor with collagenous structure)\; is predicted to be a structural constituent of cuticle.		WBGene00000707	567	-1.88969	4.60257e-07	7.12578e-05	col-133	F52B11.4
43	WBGene00000710	Y51H4A.9	Extracellular material	Extracellular material: collagen	Extracellular material: collagen	col-137 is an ortholog of human MARCO (macrophage receptor with collagenous structure)\; is predicted to be a structural constituent of cuticle.		WBGene00000710	501	-2.00582	1.48971e-07	2.72983e-05	col-137	Y51H4A.9
44	WBGene00000711	C52D10.13	Extracellular material	Extracellular material: collagen	Extracellular material: collagen	col-138 is an ortholog of human MARCO (macrophage receptor with collagenous structure)\; is predicted to be a structural constituent of cuticle.		WBGene00000711	1427	-1.19567	0.00114128	0.040164	col-138	C52D10.13
45	WBGene00000712	F41F3.4	Extracellular material	Extracellular material: collagen	Extracellular material: collagen	col-139 is predicted to be a structural constituent of cuticle.		WBGene00000712	598	-1.86703	6.07386e-07	9.01681e-05	col-139	F41F3.4
46	WBGene00000717	B0222.6	Extracellular material	Extracellular material: collagen	Extracellular material: collagen	col-144 is an ortholog of human SFTPD (surfactant protein D)\; is predicted to be a structural constituent of cuticle\; is expressed in the hypodermis.		WBGene00000717	1434	-1.18041	0.00131416	0.0446729	col-144	B0222.6
47	WBGene00000718	B0222.7	Extracellular material	Extracellular material: collagen	Extracellular material: collagen	col-145 is an ortholog of human SFTPD (surfactant protein D)\; is predicted to be a structural constituent of cuticle.		WBGene00000718	1422	-1.19683	0.00113371	0.039986	col-145	B0222.7
48	WBGene00000719	T06E4.6	Extracellular material	Extracellular material: collagen	Extracellular material: collagen	col-146 is an ortholog of human SFTPD (surfactant protein D)\; is predicted to be a structural constituent of cuticle.		WBGene00000719	733	-1.74237	3.29627e-06	0.00036817	col-146	T06E4.6
49	WBGene00000720	T06E4.4	Extracellular material	Extracellular material: collagen	Extracellular material: collagen	col-147 is an ortholog of human SFTPD (surfactant protein D)\; is predicted to be a structural constituent of cuticle.		WBGene00000720	637	-1.83693	9.43322e-07	0.000129392	col-147	T06E4.4
50	WBGene00000722	B0024.1	Extracellular material	Extracellular material: collagen	Extracellular material: collagen	col-149 is an ortholog of human SFTPD (surfactant protein D)\; is predicted to be a structural constituent of cuticle.		WBGene00000722	758	-1.68507	6.55361e-06	0.000665447	col-149	B0024.1
51	WBGene00000727	F55C10.2	Extracellular material	Extracellular material: collagen	Extracellular material: collagen	col-154 is an ortholog of human MARCO (macrophage receptor with collagenous structure)\; is predicted to be a structural constituent of cuticle.		WBGene00000727	639	-1.83274	1.03111e-06	0.000138996	col-154	F55C10.2
52	WBGene00000728	F55C10.3	Extracellular material	Extracellular material: collagen	Extracellular material: collagen	col-155 is an ortholog of human MARCO (macrophage receptor with collagenous structure)\; is predicted to be a structural constituent of cuticle.		WBGene00000728	1181	-1.33886	0.000291762	0.0149583	col-155	F55C10.3
53	WBGene00000730	T11F9.9	Extracellular material	Extracellular material: collagen	Extracellular material: collagen	col-157 is an ortholog of human MARCO (macrophage receptor with collagenous structure)\; is predicted to be a structural constituent of cuticle.		WBGene00000730	1131	-1.36385	0.000235004	0.012485	col-157	T11F9.9
54	WBGene00000732	F57B1.3	Extracellular material	Extracellular material: collagen	Extracellular material: collagen	col-159 is an ortholog of human MARCO (macrophage receptor with collagenous structure)\; is predicted to be a structural constituent of cuticle.		WBGene00000732	1409	-1.20015	0.00108861	0.0389598	col-159	F57B1.3
55	WBGene00000734	C50B6.4	Extracellular material	Extracellular material: collagen	Extracellular material: collagen	col-161 is an ortholog of human SFTPD (surfactant protein D)\; is predicted to be a structural constituent of cuticle.		WBGene00000734	877	-1.55348	2.83354e-05	0.00219347	col-161	C50B6.4
56	WBGene00000735	Y2H9A.3	Extracellular material	Extracellular material: collagen	Extracellular material: collagen	col-162 is an ortholog of human SFTPD (surfactant protein D)\; is predicted to be a structural constituent of cuticle.		WBGene00000735	1148	-1.35299	0.000249456	0.0131486	col-162	Y2H9A.3
57	WBGene00000740	T10E10.2	Extracellular material	Extracellular material: collagen	Extracellular material: collagen	col-167 is an ortholog of human MARCO (macrophage receptor with collagenous structure)\; is predicted to be a structural constituent of cuticle.		WBGene00000740	1234	-1.31052	0.000379946	0.0180951	col-167	T10E10.2
58	WBGene00000742	T10E10.5	Extracellular material	Extracellular material: collagen	Extracellular material: collagen	col-169 is an ortholog of human MARCO (macrophage receptor with collagenous structure)\; is predicted to be a structural constituent of cuticle.		WBGene00000742	1292	-1.27238	0.000565706	0.0242094	col-169	T10E10.5
59	WBGene00000743	T10E10.6	Extracellular material	Extracellular material: collagen	Extracellular material: collagen	col-170 is an ortholog of human MARCO (macrophage receptor with collagenous structure)\; is predicted to be a structural constituent of cuticle.		WBGene00000743	1129	-1.36623	0.000226754	0.0121383	col-170	T10E10.6
60	WBGene00000747	F46C8.2	Extracellular material	Extracellular material: collagen	Extracellular material: collagen	col-174 is an ortholog of human MARCO (macrophage receptor with collagenous structure)\; is predicted to be a structural constituent of cuticle.		WBGene00000747	1177	-1.33946	0.00051053	0.022658	col-174	F46C8.2
61	WBGene00000748	C35B8.1	Extracellular material	Extracellular material: collagen	Extracellular material: collagen	col-175 is an ortholog of human SFTPD (surfactant protein D)\; is predicted to be a structural constituent of cuticle.		WBGene00000748	1380	-1.21644	0.000948746	0.0352388	col-175	C35B8.1
62	WBGene00000753	C44C10.1	Extracellular material	Extracellular material: collagen	Extracellular material: collagen	col-180 is an ortholog of human MARCO (macrophage receptor with collagenous structure)\; is predicted to be a structural constituent of cuticle.		WBGene00000753	932	-1.51853	4.41275e-05	0.003146	col-180	C44C10.1
66	WBGene00001066	Y41E3.2	Extracellular material	Extracellular material: collagen	Extracellular material: collagen	dpy-4 is an ortholog of human MARCO (macrophage receptor with collagenous structure)\; is predicted to be a structural constituent of cuticle\; is involved in cuticle development involved in collagen and cuticulin-based cuticle molting cycle.		WBGene00001066	1311	-1.26231	0.000604151	0.0251186	dpy-4	Y41E3.2
67	WBGene00001074	F30B5.1	Extracellular material	Extracellular material: collagen	Extracellular material: collagen	dpy-13 is an ortholog of human OTOL1, C1QTNF7 (C1q and TNF related 7), and C1QTNF9 (C1q and TNF related 9)\; is predicted to be a structural constituent of cuticle\; is involved in cuticle development involved in collagen and cuticulin-based cuticle molting cycle\; localizes to the collagen and cuticulin-based cuticle extracellular matrix.		WBGene00001074	1290	-1.27648	0.000525686	0.0231119	dpy-13	F30B5.1
84	WBGene00003057	ZK836.1	Extracellular material	Extracellular material: collagen	Extracellular material: collagen	lon-3 is an ortholog of human COLQ\; is predicted to be a structural constituent of collagen and cuticulin-based cuticle\; is involved in body morphogenesis and negative regulation of growth\; localizes to the annuli extracellular matrix\; is expressed in several tissues, including the H1L.a, the H1L.ap, the H1L.app, the epithelial system, and the hyp7 precursor cell.		WBGene00003057	590	-1.87279	6.61863e-07	9.73313e-05	lon-3	ZK836.1
130	WBGene00004300	F38A3.2	Extracellular material	Extracellular material: collagen	Extracellular material: collagen	ram-2 is an ortholog of human MARCO (macrophage receptor with collagenous structure)\; is predicted to be a structural constituent of cuticle\; is involved in nematode male tail tip morphogenesis and sensory organ development.		WBGene00004300	1408	-1.20191	0.00107785	0.0387028	ram-2	F38A3.2
131	WBGene00004394	Y57A10A.11	Extracellular material	Extracellular material: collagen	Extracellular material: collagen	rol-1 is predicted to be a structural constituent of cuticle.		WBGene00004394	1199	-1.32873	0.000315351	0.0158898	rol-1	Y57A10A.11
132	WBGene00004398	ZK1290.3	Extracellular material	Extracellular material: collagen	Extracellular material: collagen	rol-8 is an ortholog of human MARCO (macrophage receptor with collagenous structure)\; is predicted to be a structural constituent of cuticle.		WBGene00004398	1280	-1.2862	0.000492087	0.0219433	rol-8	ZK1290.3a
136	WBGene00005016	B0491.2	Extracellular material	Extracellular material: collagen	Extracellular material: collagen	sqt-1 is an ortholog of human COLQ\; is a structural constituent of collagen and cuticulin-based cuticle\; is involved in cuticle development involved in collagen and cuticulin-based cuticle molting cycle.		WBGene00005016	1197	-1.32973	0.000320654	0.0160707	sqt-1	B0491.2
137	WBGene00005017	C01B12.1	Extracellular material	Extracellular material: collagen	Extracellular material: collagen	sqt-2 is an ortholog of human MARCO (macrophage receptor with collagenous structure)\; is predicted to be a structural constituent of cuticle\; is involved in cuticle development involved in collagen and cuticulin-based cuticle molting cycle.		WBGene00005017	1065	-1.40627	0.00014551	0.0085432	sqt-2	C01B12.1
249	WBGene00009983	F53F1.5	Extracellular material	Extracellular material: cuticlin	Extracellular material: cuticlin	cut-2 is predicted to be a structural constituent of cuticle.		WBGene00009983	1255	-1.30003	0.000421227	0.0195993	cut-2	F53F1.5
481	WBGene00020663	T21H3.4	Extracellular material	Extracellular material: cuticlin	Extracellular material: cuticlin	cutl-22 is affected by several genes including daf-16, daf-12, and clk-1 based on microarray, tiling array, and RNA-seq studies\; is affected by stavudine, Colistin, and Sirolimus based on RNA-seq and microarray studies\; is predicted to encode a protein with the following domain: Zona pellucida domain.		WBGene00020663	918	-1.53403	0.000828461	0.0320395	cutl-22	T21H3.4a
161	WBGene00006787	ZC101.2	Extracellular material	Extracellular material: matrix	Extracellular material: matrix	unc-52 is an ortholog of human HSPG2 (heparan sulfate proteoglycan 2)\; exhibits structural molecule activity\; is involved in several processes, including animal organ development, cell migration, and embryo development\; localizes to the basement membrane and striated muscle dense body\; is expressed in several tissues, including the alimentary system, the hypodermis, the muscular system, and t…		WBGene00006787	1438	-1.17812	0.00133659	0.0453366	unc-52	ZC101.2a
310	WBGene00012631	Y38H6C.19	Extracellular material	Extracellular material: matrix	Extracellular material: matrix	Y38H6C.19 is an ortholog of human VMO1\; is predicted to encode a protein with the following domains: Vitelline membrane outer layer protein I (VOMI) and Vitelline membrane outer layer protein I (VOMI) superfamily.		WBGene00012631	353	-2.27738	2.73713e-05	0.00215078	Y38H6C.19	Y38H6C.19
125	WBGene00004156	W02A2.3	Extracellular material	Extracellular material: PGI	Extracellular material: PGI	pqn-74 is predicted to have chitin binding activity\; is involved in endoplasmic reticulum unfolded protein response.		WBGene00004156	685	-1.80066	1.52801e-06	0.000191658	pqn-74	W02A2.3a
170	WBGene00007262	C02D4.1	Extracellular material	Extracellular material: secreted protein	Extracellular material: secreted protein	jud-4 is expressed in the hypodermis and the vulval muscle.		WBGene00007262	1057	-1.41004	0.0005841	0.0247486	jud-4	C02D4.1
201	WBGene00008028	C39E9.4	Extracellular material	Extracellular material: secreted protein	Extracellular material: secreted protein	scl-6 is an ortholog of human GLIPR1 (GLI pathogenesis related 1) and members of the human CRISP (Cysteine rich secretory protein family) gene family including CRISP2, CRISP3, and CRISP1\; is predicted to encode a protein with the following domains: Cysteine-rich secretory protein, allergen V5\/Tpx-1-related, Ves allergen, CAP domain, and CAP superfamily.		WBGene00008028	634	-1.84407	7.21113e-06	0.000722969	scl-6	C39E9.4
245	WBGene00009896	F49E11.11	Extracellular material	Extracellular material: secreted protein	Extracellular material: secreted protein	scl-3 is an ortholog of human GLIPR1 (GLI pathogenesis related 1) and members of the human CRISP (Cysteine rich secretory protein family) gene family including CRISP2, CRISP3, and CRISP1\; is expressed in the g1AL, the g1AR, the g1P, the g2L, and the g2R\; is predicted to encode a protein with the following domains: Cysteine-rich secretory protein, allergen V5\/Tpx-1-related, Ves allergen, CAP do…		WBGene00009896	1331	-1.25109	0.000846423	0.03244	scl-3	F49E11.11
356	WBGene00015355	C02F12.5	Extracellular material	Extracellular material: secreted protein	Extracellular material: secreted protein	C02F12.5 is predicted to have serine-type endopeptidase inhibitor activity\; is expressed in the nervous system and the reproductive system.		WBGene00015355	827	-1.6072	2.20204e-05	0.00183481	C02F12.5	C02F12.5
216	WBGene00008560	F07H5.9	Lysosome	Lysosome: acid phosphatase	Lysosome: acid phosphatase	pho-13 is an ortholog of human ACP2 (acid phosphatase 2, lysosomal), ACP4 (acid phosphatase 4), and ACPP (acid phosphatase, prostate)\; human ACPP exhibits phosphatase activity and protein homodimerization activity.		WBGene00008560	1066	-1.40532	0.000173613	0.00983618	pho-13	F07H5.9a
219	WBGene00008801	F14E5.3	Lysosome	Lysosome: acid phosphatase	Lysosome: acid phosphatase	acp-3 is an ortholog of human ACP2 (acid phosphatase 2, lysosomal), ACP4 (acid phosphatase 4), and ACPP (acid phosphatase, prostate)\; human ACPP exhibits phosphatase activity and protein homodimerization activity.		WBGene00008801	1154	-1.3502	0.000560017	0.0240245	acp-3	F14E5.3
88	WBGene00003424	F26G1.7	Major sperm protein	Major sperm protein	Major sperm protein	msp-3 is expressed in several tissues, including the reproductive system\; is predicted to encode a protein with the following domains: Major sperm protein (MSP) domain, PapD-like superfamily, and Immunoglobulin-like fold.		WBGene00003424	1108	-1.37692	0.000210253	0.011429	msp-3	F26G1.7
89	WBGene00003425	K07F5.2	Major sperm protein	Major sperm protein	Major sperm protein	msp-10 is expressed in the reproductive system\; is predicted to encode a protein with the following domains: Major sperm protein (MSP) domain, PapD-like superfamily, and Immunoglobulin-like fold.		WBGene00003425	1115	-1.37347	0.000224264	0.0120399	msp-10	K07F5.2
90	WBGene00003429	R05F9.13	Major sperm protein	Major sperm protein	Major sperm protein	msp-31 is expressed in the reproductive system\; is predicted to encode a protein with the following domains: Major sperm protein (MSP) domain, PapD-like superfamily, and Immunoglobulin-like fold.		WBGene00003429	1034	-1.43103	0.00011394	0.00698159	msp-31	R05F9.13
91	WBGene00003431	R05F9.8	Major sperm protein	Major sperm protein	Major sperm protein	msp-33 is expressed in the reproductive system\; is predicted to encode a protein with the following domains: Major sperm protein (MSP) domain, PapD-like superfamily, and Immunoglobulin-like fold.		WBGene00003431	1389	-1.21175	0.00101688	0.0370939	msp-33	R05F9.8
93	WBGene00003442	C34F11.6	Major sperm protein	Major sperm protein	Major sperm protein	msp-49 is expressed in the reproductive system\; is predicted to encode a protein with the following domains: Major sperm protein (MSP) domain, PapD-like superfamily, and Immunoglobulin-like fold.		WBGene00003442	1174	-1.34183	0.000292767	0.0149608	msp-49	C34F11.6
94	WBGene00003443	C34F11.4	Major sperm protein	Major sperm protein	Major sperm protein	msp-50 is expressed in the reproductive system\; is predicted to encode a protein with the following domains: Major sperm protein (MSP) domain, PapD-like superfamily, and Immunoglobulin-like fold.		WBGene00003443	1125	-1.37114	0.000214478	0.0116451	msp-50	C34F11.4
95	WBGene00003444	ZK354.5	Major sperm protein	Major sperm protein	Major sperm protein	msp-51 is expressed in the reproductive system\; is predicted to encode a protein with the following domains: Major sperm protein (MSP) domain, PapD-like superfamily, and Immunoglobulin-like fold.		WBGene00003444	1335	-1.2494	0.000740836	0.029452	msp-51	ZK354.5
96	WBGene00003451	ZK354.10	Major sperm protein	Major sperm protein	Major sperm protein	msp-58 is expressed in the reproductive system\; is predicted to encode a protein with the following domains: Major sperm protein (MSP) domain, PapD-like superfamily, and Immunoglobulin-like fold.		WBGene00003451	564	-1.89412	8.71111e-07	0.000121621	msp-58	ZK354.10
97	WBGene00003452	ZK354.11	Major sperm protein	Major sperm protein	Major sperm protein	msp-59 is expressed in the reproductive system\; is predicted to encode a protein with the following domains: Major sperm protein (MSP) domain, PapD-like superfamily, and Immunoglobulin-like fold.		WBGene00003452	1011	-1.45106	9.22446e-05	0.00587947	msp-59	ZK354.11
98	WBGene00003456	K05F1.7	Major sperm protein	Major sperm protein	Major sperm protein	msp-63 is expressed in the reproductive system\; is predicted to encode a protein with the following domains: Major sperm protein (MSP) domain, PapD-like superfamily, and Immunoglobulin-like fold.		WBGene00003456	1369	-1.22717	0.00147935	0.0485636	msp-63	K05F1.7
99	WBGene00003458	ZK354.1	Major sperm protein	Major sperm protein	Major sperm protein	msp-65 is expressed in the reproductive system\; is predicted to encode a protein with the following domains: Major sperm protein (MSP) domain, PapD-like superfamily, and Immunoglobulin-like fold.		WBGene00003458	1007	-1.45165	9.53574e-05	0.0060206	msp-65	ZK354.1
101	WBGene00003463	ZK1251.6	Major sperm protein	Major sperm protein	Major sperm protein	msp-76 is expressed in the reproductive system\; is predicted to encode a protein with the following domains: Major sperm protein (MSP) domain, PapD-like superfamily, and Immunoglobulin-like fold.		WBGene00003463	1347	-1.23938	0.000773614	0.0304455	msp-76	ZK1251.6
102	WBGene00003465	T13F2.11	Major sperm protein	Major sperm protein	Major sperm protein	msp-78 is expressed in the reproductive system\; is predicted to encode a protein with the following domains: Major sperm protein (MSP) domain, PapD-like superfamily, and Immunoglobulin-like fold.		WBGene00003465	1187	-1.33699	0.000308814	0.0156107	msp-78	T13F2.11
103	WBGene00003466	T13F2.10	Major sperm protein	Major sperm protein	Major sperm protein	msp-79 is expressed in the reproductive system\; is predicted to encode a protein with the following domains: Major sperm protein (MSP) domain, PapD-like superfamily, and Immunoglobulin-like fold.		WBGene00003466	760	-1.68383	1.27479e-05	0.00115894	msp-79	T13F2.10
104	WBGene00003468	ZK354.4	Major sperm protein	Major sperm protein	Major sperm protein	msp-113 is expressed in the reproductive system\; is predicted to encode a protein with the following domains: Major sperm protein (MSP) domain, PapD-like superfamily, and Immunoglobulin-like fold.		WBGene00003468	1015	-1.4449	0.000103939	0.00646666	msp-113	ZK354.4
105	WBGene00003470	ZK546.6	Major sperm protein	Major sperm protein	Major sperm protein	msp-152 is expressed in the reproductive system\; is predicted to encode a protein with the following domains: Major sperm protein (MSP) domain, PapD-like superfamily, and Immunoglobulin-like fold.		WBGene00003470	1053	-1.41149	0.000142267	0.00839482	msp-152	ZK546.6
431	WBGene00018393	F43E2.5	Metabolism	Metabolism: 1CC	Metabolism: 1CC: unassigned	msra-1 is an ortholog of human MSRA\; exhibits L-methionine:thioredoxin-disulfide S-oxidoreductase activity and peptide-methionine (S)-S-oxide reductase activity\; is involved in oxidation-reduction process\; is expressed in the hypodermis and the nervous system\; is used to study inclusion body myositis.		WBGene00018393	1273	-1.28954	0.000466041	0.0210621	msra-1	F43E2.5
203	WBGene00008127	C47A10.5	Metabolism	Metabolism: amino acid	Metabolism: amino acid: breakdown	ddo-1 is an ortholog of human DDO and dao\; exhibits D-aspartate oxidase activity, D-glutamate oxidase activity, and cofactor binding activity\; is involved in oxidation-reduction process\; is expressed in the hypodermis and the intestinal cell.		WBGene00008127	1132	-1.36287	0.000477753	0.0214412	ddo-1	C47A10.5a
510	WBGene00021787	Y51H7C.9	Metabolism	Metabolism: amino acid	Metabolism: amino acid: breakdown	Y51H7C.9 is enriched in the intestine and the male based on RNA-seq studies\; is affected by several genes including daf-2, clk-1, and eat-2 based on microarray and RNA-seq studies\; is affected by nine chemicals including methylmercuric chloride, manganese chloride, and D-glucose based on microarray and RNA-seq studies\; is predicted to encode a protein with the following domains: Pyridoxal-phos…		WBGene00021787	1324	-1.25491	0.00110856	0.0393968	Y51H7C.9	Y51H7C.9
114	WBGene00003816	F25G6.6	Metabolism	Metabolism: amino acid	Metabolism: amino acid: synthesis	asns-1 is an ortholog of human ASNS\; is predicted to have ATP binding activity and asparagine synthase (glutamine-hydrolyzing) activity.		WBGene00003816	1083	-1.39073	0.000197331	0.0108523	asns-1	F25G6.6
278	WBGene00011353	T01H8.2	Metabolism	Metabolism: amino acid	Metabolism: amino acid: synthesis	T01H8.2 is an ortholog of human SRR\; human SRR exhibits several functions, including L-serine ammonia-lyase activity, PDZ domain binding activity, and anion binding activity.		WBGene00011353	698	-1.78649	3.3189e-06	0.000369817	T01H8.2	T01H8.2
178	WBGene00007507	C10C5.3	Metabolism	Metabolism: amino acid	Metabolism: amino acid: unassigned	C10C5.3 is an ortholog of human ACY1\; is predicted to have aminoacylase activity.		WBGene00007507	430	-2.13366	2.29022e-08	5.19143e-06	C10C5.3	C10C5.3
179	WBGene00007509	C10C5.5	Metabolism	Metabolism: amino acid	Metabolism: amino acid: unassigned	C10C5.5 is an ortholog of human ACY1\; is predicted to have aminoacylase activity.		WBGene00007509	867	-1.56367	3.42685e-05	0.002568	C10C5.5	C10C5.5
414	WBGene00017975	F32B5.1	Metabolism	Metabolism: creatine kinase	Metabolism: creatine kinase	F32B5.1 is an ortholog of human CKMT1B, CKB, and CKM\; is predicted to have ATP binding activity and kinase activity.		WBGene00017975	1395	-1.20849	0.00123664	0.0426398	F32B5.1	F32B5.1
333	WBGene00013999	ZK550.5	Metabolism	Metabolism: lipid	Metabolism: lipid: beta oxidation	ZK550.5 is an ortholog of human PHYH\; is expressed in the nerve ring\; human orthologs of this gene are implicated in Refsum disease\; human PHYH exhibits several functions, including carboxylic acid binding activity, cofactor binding activity, and ferrous iron binding activity.		WBGene00013999	1338	-1.24392	0.000830017	0.0320468	ZK550.5	ZK550.5
226	WBGene00009221	F28F8.2	Metabolism	Metabolism: lipid	Metabolism: lipid: fatty acid	acs-2 is an ortholog of human ACSF2 (acyl-CoA synthetase 2)\; is predicted to have catalytic activity\; is involved in fatty acid metabolic process\; localizes to the mitochondrion\; is expressed in the alimentary system, the digestive tract, the hypodermis, the muscular system, and the nervous system.		WBGene00009221	645	-1.8263	2.01619e-06	0.000240666	acs-2	F28F8.2
276	WBGene00011173	R09E10.3	Metabolism	Metabolism: lipid	Metabolism: lipid: fatty acid	acs-18 is an ortholog of human ACSL1 (acyl-CoA synthetase long chain 1)\; is predicted to have catalytic activity.		WBGene00011173	1334	-1.2495	0.000856108	0.0325717	acs-18	R09E10.3
460	WBGene00019920	R07C3.4	Metabolism	Metabolism: lipid	Metabolism: lipid: fatty acid	acs-15 is an ortholog of human ACSL1 (acyl-CoA synthetase long chain 1)\; is predicted to have catalytic activity.		WBGene00019920	1052	-1.41206	0.000236137	0.012531	acs-15	R07C3.4
335	WBGene00014009	ZK617.2	Metabolism	Metabolism: lipid	Metabolism: lipid: lipase	lips-6 is predicted to have hydrolase activity\; is expressed in the intestine.		WBGene00014009	107	-4.46739	1.19754e-20	1.51832e-17	lips-6	ZK617.2
456	WBGene00019668	K12B6.3	Metabolism	Metabolism: lipid	Metabolism: lipid: lipase	fil-2 is predicted to have hydrolase activity\; is expressed in the intestine.		WBGene00019668	834	-1.59994	0.000743143	0.0295187	fil-2	K12B6.3
164	WBGene00007177	B0399.2	Metabolism	Metabolism: lipid	Metabolism: lipid: o-acyl transferase	oac-1 is predicted to have transferase activity, transferring acyl groups other than amino-acyl groups.		WBGene00007177	356	-2.26544	4.36568e-07	6.87243e-05	oac-1	B0399.2
240	WBGene00009609	F41D3.4	Metabolism	Metabolism: lipid	Metabolism: lipid: o-acyl transferase	oac-27 is predicted to have transferase activity, transferring acyl groups other than amino-acyl groups.		WBGene00009609	683	-1.80389	0.00036167	0.017491	oac-27	F41D3.4
300	WBGene00012068	T26H2.7	Metabolism	Metabolism: lipid	Metabolism: lipid: o-acyl transferase	oac-49 is predicted to have transferase activity, transferring acyl groups other than amino-acyl groups.		WBGene00012068	631	-1.84412	7.0465e-05	0.00468009	oac-49	T26H2.7
380	WBGene00016753	C48E7.8	Metabolism	Metabolism: lipid	Metabolism: lipid: o-acyl transferase	oac-9 is predicted to have transferase activity, transferring acyl groups other than amino-acyl groups.		WBGene00016753	999	-1.46726	0.000141317	0.00834925	oac-9	C48E7.8
381	WBGene00016773	C49D10.4	Metabolism	Metabolism: lipid	Metabolism: lipid: o-acyl transferase	oac-10 is predicted to have transferase activity, transferring acyl groups other than amino-acyl groups.		WBGene00016773	553	-1.91844	0.000351922	0.017179	oac-10	C49D10.4
387	WBGene00017061	D2063.2	Metabolism	Metabolism: lipid	Metabolism: lipid: o-acyl transferase	oac-12 is predicted to have transferase activity, transferring acyl groups other than amino-acyl groups.		WBGene00017061	363	-2.25158	0.000166948	0.00949298	oac-12	D2063.2
437	WBGene00018573	F47F6.3	Metabolism	Metabolism: lipid	Metabolism: lipid: o-acyl transferase	oac-30 is predicted to have transferase activity, transferring acyl groups other than amino-acyl groups.		WBGene00018573	1193	-1.33362	0.00115019	0.0403563	oac-30	F47F6.3
488	WBGene00020864	T27E4.6	Metabolism	Metabolism: lipid	Metabolism: lipid: o-acyl transferase	oac-50 is predicted to have transferase activity, transferring acyl groups.		WBGene00020864	1085	-1.39067	0.000636393	0.026096	oac-50	T27E4.6a
489	WBGene00020977	W03B1.8	Metabolism	Metabolism: lipid	Metabolism: lipid: o-acyl transferase	oac-52 is predicted to have transferase activity, transferring acyl groups other than amino-acyl groups.		WBGene00020977	939	-1.51348	0.0012713	0.0434677	oac-52	W03B1.8
85	WBGene00003060	Y47G6A.23	Metabolism	Metabolism: lipid	Metabolism: lipid: unassigned	lpd-3 is an ortholog of human KIAA1109\; is expressed in the intestine\; is predicted to encode a protein with the following domains: Fragile site-associated protein, C-terminal and Protein KIAA1109.		WBGene00003060	1371	-1.22484	0.000870626	0.0330169	lpd-3	Y47G6A.23a
273	WBGene00010961	MTCE.16	Metabolism	Metabolism: mitochondria	Metabolism: mitochondria: complex I	nduo-2 is predicted to have NADH dehydrogenase (ubiquinone) activity.		WBGene00010961	1320	-1.25865	0.00064087	0.0262109	nduo-2	MTCE.16
167	WBGene00007248	C01G12.8	Metabolism	Metabolism: mitochondria	Metabolism: mitochondria: transporter	catp-4 is an ortholog of human ATP4A (ATPase H+\/K+ transporting subunit alpha) and ATP12A (ATPase H+\/K+ transporting non-gastric alpha2 subunit) and members of the human ATP1 (ATPase Na+\/K+ transporting subunits) gene family including ATP1A4, ATP1A1, and ATP1A2\; is predicted to have ATP binding activity, metal ion binding activity, and sodium:potassium-exchanging ATPase activity.		WBGene00007248	1413	-1.1991	0.00116749	0.0408756	catp-4	C01G12.8
320	WBGene00013049	Y50E8A.6	Metabolism	Metabolism: mitochondria	Metabolism: mitochondria: unassigned	Y50E8A.6 is an ortholog of human GPD2 (glycerol-3-phosphate dehydrogenase 2)\; is predicted to have sn-glycerol-3-phosphate:ubiquinone-8 oxidoreductase activity.		WBGene00013049	744	-1.72247	0.000277109	0.0143718	Y50E8A.6	Y50E8A.6
83	WBGene00002983	C54G7.3	Metabolism	Metabolism: unassigned	Metabolism: unassigned	lgx-1 is predicted to have hydrolase activity, acting on carbon-nitrogen (but not peptide) bonds\; is expressed in the somatic cell.		WBGene00002983	1023	-1.44103	0.000110003	0.00677213	lgx-1	C54G7.3a
423	WBGene00018146	F37C4.6	Metabolism	Metabolism: unassigned	Metabolism: unassigned	F37C4.6 is an ortholog of human PYROXD2\; is predicted to have oxidoreductase activity.		WBGene00018146	1013	-1.44557	0.000107643	0.006653	F37C4.6	F37C4.6a
441	WBGene00018640	F49E10.2	Metabolism	Metabolism: unassigned	Metabolism: unassigned	F49E10.2 is an ortholog of human BCO1, BCO2, and RPE65\; is predicted to have metal ion binding activity and oxidoreductase activity, acting on single donors with incorporation of molecular oxygen, incorporation of two atoms of oxygen.		WBGene00018640	1068	-1.40401	0.000224315	0.0120399	F49E10.2	F49E10.2a
516	WBGene00022006	Y59H11AM.2	Metabolism	Metabolism: unassigned	Metabolism: unassigned	mpst-5 is an ortholog of human MPST and tst\; human TST exhibits 5S rRNA binding activity.		WBGene00022006	195	-3.39057	3.2944e-08	7.15479e-06	mpst-5	Y59H11AM.2
68	WBGene00001258	Y80D3A.2	mRNA functions	mRNA functions: processing	mRNA functions: processing: helicase	emb-4 is an ortholog of human AQR (aquarius intron-binding spliceosomal factor)\; localizes to the nucleus\; is expressed in the embryonic cell.		WBGene00001258	260	-2.81076	4.49535e-13	2.17404e-10	emb-4	Y80D3A.2a
199	WBGene00007961	C35D6.4	mRNA functions	mRNA functions: processing	mRNA functions: processing: unassigned	C35D6.4 is an ortholog of human ZFP36L1 (ZFP36 ring finger protein like 1) and ZFP36L2 (ZFP36 ring finger protein like 2)\; is predicted to have metal ion binding activity.		WBGene00007961	994	-1.47172	0.000848885	0.0324813	C35D6.4	C35D6.4
195	WBGene00007871	NA	NA	NA	NA	NA		WBGene00007871	159	-3.98372	1.01195e-09	2.94854e-07	C32H11.8	C32H11.8
498	WBGene00021447	NA	NA	NA	NA	NA		WBGene00021447	732	-1.74629	0.000343741	0.0168851	Y39A3CR.8	Y39A3CR.8a
522	WBGene00022383	NA	NA	NA	NA	NA		WBGene00022383	1289	-1.27687	0.000572643	0.0244211	Y95B8A.2	Y95B8A.2
575	WBGene00047530	NA	NA	NA	NA	NA		WBGene00047530	475	-2.05695	0.00106383	0.0383297	21ur-4500	Y57G11A.35
576	WBGene00049452	NA	NA	NA	NA	NA		WBGene00049452	68	-4.76782	0.000353091	0.0172181	21ur-1376	C52D10.50
586	WBGene00166646	NA	NA	NA	NA	NA		WBGene00166646	377	-2.21344	0.000225284	0.012078	21ur-8141	Y57G11A.109
587	WBGene00167596	NA	NA	NA	NA	NA		WBGene00167596	903	-1.54245	0.00148121	0.0485636	21ur-12167	C30H6.13
588	WBGene00167824	NA	NA	NA	NA	NA		WBGene00167824	530	-1.94261	1.75457e-06	0.000215694	21ur-9839	F16B4.13
589	WBGene00169280	NA	NA	NA	NA	NA		WBGene00169280	445	-2.11301	0.000731661	0.029211	21ur-11219	Y57G11C.772
590	WBGene00172287	NA	NA	NA	NA	NA		WBGene00172287	217	-3.09881	9.96455e-06	0.00095985	21ur-12247	C09B8.9
591	WBGene00172494	NA	NA	NA	NA	NA		WBGene00172494	500	-2.00691	5.99694e-05	0.00406535	21ur-14446	Y54G2A.56
592	WBGene00174153	NA	NA	NA	NA	NA		WBGene00174153	519	-1.96161	1.00781e-06	0.000136639	21ur-12304	Y51H4A.890
593	WBGene00174219	NA	NA	NA	NA	NA		WBGene00174219	38	-5.38791	1.36285e-05	0.00122009	21ur-9207	Y43D4A.150
658	WBGene00304783	NA	NA	NA	NA	NA		WBGene00304783	589	-1.87404	0.0003328	0.0165067	C31E10.11	C31E10.11
659	WBGene00304787	NA	NA	NA	NA	NA		WBGene00304787	747	-1.71589	6.92896e-05	0.00462368	C49F8.15	C49F8.15
660	WBGene00304812	NA	NA	NA	NA	NA		WBGene00304812	1127	-1.36736	0.000216541	0.0117345	ZK380.6	ZK380.6
661	WBGene00304813	NA	NA	NA	NA	NA		WBGene00304813	620	-1.85141	1.94345e-06	0.000233169	F07G6.11	F07G6.11
662	WBGene00304815	NA	NA	NA	NA	NA		WBGene00304815	1376	-1.21976	0.000975336	0.0359683	Y40A1A.6	Y40A1A.6
262	WBGene00010661	K08E3.1	Neuronal function	Neuronal function: synaptic function	Neuronal function: synaptic function: neurotransmitter metabolism	tyr-2 is an ortholog of human DCT, TYR, and TYRP1\; exhibits dopachrome isomerase activity\; is involved in cellular metabolic process\; is expressed in the hypodermis and the uterine muscle.		WBGene00010661	1305	-1.26673	0.000594904	0.0250014	tyr-2	K08E3.1
647	WBGene00235255	K10H10.15	Non-coding RNA	Non-coding RNA: asRNA	Non-coding RNA: asRNA	N.A.		WBGene00235255	677	-1.80981	3.60548e-06	0.000397968	K10H10.15	K10H10.15
630	WBGene00219599	K08E3.14	Non-coding RNA	Non-coding RNA: linc	Non-coding RNA: linc	N.A.		WBGene00219599	41	-5.29357	2.43032e-05	0.0019522	linc-99	K08E3.14
631	WBGene00219646	C04C3.15	Non-coding RNA	Non-coding RNA: linc	Non-coding RNA: linc	linc-89 is enriched in the male based on RNA-seq studies.		WBGene00219646	591	-1.86911	0.00133918	0.0453383	linc-89	C04C3.15
632	WBGene00219700	F52D2.13	Non-coding RNA	Non-coding RNA: linc	Non-coding RNA: linc	linc-6 is enriched in the germ line based on RNA-seq studies\; is affected by several genes including hsf-1, npr-1, and cep-1 based on RNA-seq studies\; is affected by stavudine and Zidovudine based on RNA-seq studies.		WBGene00219700	773	-1.67625	1.14603e-05	0.00106669	linc-6	F52D2.13
633	WBGene00219734	T21H3.11	Non-coding RNA	Non-coding RNA: linc	Non-coding RNA: linc	N.A.		WBGene00219734	450	-2.10923	4.15339e-07	6.60474e-05	linc-128	T21H3.11
82	WBGene00002285	C05G5.6	Non-coding RNA	Non-coding RNA: miRNA	Non-coding RNA: miRNA	let-7 exhibits mRNA 3'-UTR binding activity\; is involved in several processes, including molting cycle, negative regulation of Ras protein signal transduction, and negative regulation of macromolecule metabolic process\; localizes to the RISC complex and micro-ribonucleoprotein complex\; is expressed in several tissues, including the alimentary system, the hypodermis, the nervous system, the rep…		WBGene00002285	664	-1.81449	3.71845e-05	0.00274703	let-7	C05G5.6
597	WBGene00195021	K08F11.7	Non-coding RNA	Non-coding RNA: ncRNA	Non-coding RNA: ncRNA	N.A.		WBGene00195021	113	-4.42386	0.00143981	0.0476997	K08F11.7	K08F11.7
601	WBGene00195383	C09B8.10	Non-coding RNA	Non-coding RNA: ncRNA	Non-coding RNA: ncRNA	C09B8.10 is affected by cep-1 based on RNA-seq studies.		WBGene00195383	424	-2.16003	0.00143259	0.0475614	C09B8.10	C09B8.10
602	WBGene00195425	ZC8.7	Non-coding RNA	Non-coding RNA: ncRNA	Non-coding RNA: ncRNA	ZC8.7 is affected by cep-1 based on RNA-seq studies.		WBGene00195425	802	-1.64266	0.000546413	0.0236902	ZC8.7	ZC8.7
603	WBGene00195584	C34F6.13	Non-coding RNA	Non-coding RNA: ncRNA	Non-coding RNA: ncRNA	N.A.		WBGene00195584	503	-1.99415	0.000551398	0.0238183	C34F6.13	C34F6.13
604	WBGene00195614	F48C5.4	Non-coding RNA	Non-coding RNA: ncRNA	Non-coding RNA: ncRNA	N.A.		WBGene00195614	359	-2.26276	0.000149045	0.00867477	F48C5.4	F48C5.4
605	WBGene00195848	F54H5.7	Non-coding RNA	Non-coding RNA: ncRNA	Non-coding RNA: ncRNA	N.A.		WBGene00195848	861	-1.57319	0.000478313	0.0214412	F54H5.7	F54H5.7
606	WBGene00196128	Y51A2D.25	Non-coding RNA	Non-coding RNA: ncRNA	Non-coding RNA: ncRNA	N.A.		WBGene00196128	906	-1.54034	0.00148618	0.0486519	Y51A2D.25	Y51A2D.25
607	WBGene00196383	F48C5.6	Non-coding RNA	Non-coding RNA: ncRNA	Non-coding RNA: ncRNA	N.A.		WBGene00196383	361	-2.26276	0.000149045	0.00867477	F48C5.6	F48C5.6
608	WBGene00196687	C09B8.12	Non-coding RNA	Non-coding RNA: ncRNA	Non-coding RNA: ncRNA	N.A.		WBGene00196687	411	-2.19301	3.4755e-06	0.000385435	C09B8.12	C09B8.12
609	WBGene00197033	T24B8.10	Non-coding RNA	Non-coding RNA: ncRNA	Non-coding RNA: ncRNA	T24B8.10 is affected by cep-1 and elli-1 based on RNA-seq and tiling array studies.		WBGene00197033	337	-2.3832	1.35118e-06	0.000173658	T24B8.10	T24B8.10
610	WBGene00197327	F48C5.7	Non-coding RNA	Non-coding RNA: ncRNA	Non-coding RNA: ncRNA	N.A.		WBGene00197327	599	-1.86423	0.000219767	0.0118773	F48C5.7	F48C5.7
611	WBGene00197552	Y49F6B.15	Non-coding RNA	Non-coding RNA: ncRNA	Non-coding RNA: ncRNA	Y49F6B.15 is affected by several genes including hpl-2, tdp-1, and set-9 based on RNA-seq and tiling array studies.		WBGene00197552	1214	-1.32582	0.000336717	0.0166622	Y49F6B.15	Y49F6B.15
612	WBGene00197622	CD4.14	Non-coding RNA	Non-coding RNA: ncRNA	Non-coding RNA: ncRNA	N.A.		WBGene00197622	525	-1.95575	7.14373e-05	0.00473333	CD4.14	CD4.14
613	WBGene00197660	C27A2.11	Non-coding RNA	Non-coding RNA: ncRNA	Non-coding RNA: ncRNA	N.A.		WBGene00197660	470	-2.0695	2.74712e-05	0.00215252	C27A2.11	C27A2.11
614	WBGene00197817	C07B5.9	Non-coding RNA	Non-coding RNA: ncRNA	Non-coding RNA: ncRNA	N.A.		WBGene00197817	110	-4.42667	0.00142933	0.0475205	C07B5.9	C07B5.9
615	WBGene00197880	C54G7.11	Non-coding RNA	Non-coding RNA: ncRNA	Non-coding RNA: ncRNA	N.A.		WBGene00197880	472	-2.05879	1.21634e-05	0.00111444	C54G7.11	C54G7.11
616	WBGene00199334	T27E4.20	Non-coding RNA	Non-coding RNA: ncRNA	Non-coding RNA: ncRNA	N.A.		WBGene00199334	146	-4.10435	1.10326e-05	0.0010351	T27E4.20	T27E4.20
617	WBGene00199359	F35E8.19	Non-coding RNA	Non-coding RNA: ncRNA	Non-coding RNA: ncRNA	N.A.		WBGene00199359	161	-3.88228	1.01815e-06	0.000137643	F35E8.19	F35E8.19
618	WBGene00199455	C03A7.15	Non-coding RNA	Non-coding RNA: ncRNA	Non-coding RNA: ncRNA	C03A7.15 is affected by emr-1, lem-2, and tdp-1 based on RNA-seq studies.		WBGene00199455	433	-2.13101	1.28469e-06	0.000167406	C03A7.15	C03A7.15
619	WBGene00199661	C16B8.8	Non-coding RNA	Non-coding RNA: ncRNA	Non-coding RNA: ncRNA	C16B8.8 is affected by multi-walled carbon nanotube based on RNA-seq studies.		WBGene00199661	807	-1.6336	7.90958e-05	0.00513204	C16B8.8	C16B8.8
620	WBGene00199947	C18A11.12	Non-coding RNA	Non-coding RNA: ncRNA	Non-coding RNA: ncRNA	N.A.		WBGene00199947	31	-5.55061	1.50643e-15	1.10419e-12	C18A11.12	C18A11.12
621	WBGene00200016	AC3.16	Non-coding RNA	Non-coding RNA: ncRNA	Non-coding RNA: ncRNA	AC3.16 is affected by emr-1, lem-2, and tdp-1 based on RNA-seq studies.		WBGene00200016	511	-1.97791	1.2566e-06	0.000164661	AC3.16	AC3.16
622	WBGene00200711	C54D2.15	Non-coding RNA	Non-coding RNA: ncRNA	Non-coding RNA: ncRNA	C54D2.15 is affected by emr-1, lem-2, and hpl-2 based on RNA-seq studies.		WBGene00200711	464	-2.08134	5.53164e-06	0.000574104	C54D2.15	C54D2.15
623	WBGene00201074	F54H5.10	Non-coding RNA	Non-coding RNA: ncRNA	Non-coding RNA: ncRNA	F54H5.10 is affected by hpl-2 based on RNA-seq studies.		WBGene00201074	704	-1.77766	0.000522527	0.0230162	F54H5.10	F54H5.10
624	WBGene00201683	F09G8.13	Non-coding RNA	Non-coding RNA: ncRNA	Non-coding RNA: ncRNA	N.A.		WBGene00201683	198	-3.37348	0.000927102	0.0345443	F09G8.13	F09G8.13
625	WBGene00201832	ZC449.10	Non-coding RNA	Non-coding RNA: ncRNA	Non-coding RNA: ncRNA	N.A.		WBGene00201832	162	-3.68988	0.000166748	0.00949298	ZC449.10	ZC449.10
626	WBGene00201864	F54H5.12	Non-coding RNA	Non-coding RNA: ncRNA	Non-coding RNA: ncRNA	F54H5.12 is affected by cep-1 based on RNA-seq studies.		WBGene00201864	874	-1.55966	0.000599373	0.0250639	F54H5.12	F54H5.12
634	WBGene00219800	C05D9.12	Non-coding RNA	Non-coding RNA: ncRNA	Non-coding RNA: ncRNA	C05D9.12 is enriched in the germ line based on RNA-seq studies\; is affected by several genes including hsf-1, prg-1, and sma-2 based on RNA-seq studies.		WBGene00219800	164	-3.61159	2.17695e-16	1.70205e-13	C05D9.12	C05D9.12
636	WBGene00219849	C36C9.10	Non-coding RNA	Non-coding RNA: ncRNA	Non-coding RNA: ncRNA	C36C9.10 is enriched in the germ line based on RNA-seq studies\; is affected by several genes including daf-2, hsf-1, and clk-1 based on RNA-seq studies.		WBGene00219849	498	-2.01179	1.65111e-07	2.99055e-05	C36C9.10	C36C9.10
637	WBGene00219886	F09E10.15	Non-coding RNA	Non-coding RNA: ncRNA	Non-coding RNA: ncRNA	F09E10.15 is enriched in the germ line based on RNA-seq studies\; is affected by several genes including isp-1, prg-1, and dpy-21 based on RNA-seq studies.		WBGene00219886	563	-1.89706	1.30985e-06	0.000170212	F09E10.15	F09E10.15
639	WBGene00219891	F12F6.20	Non-coding RNA	Non-coding RNA: ncRNA	Non-coding RNA: ncRNA	F12F6.20 is affected by cep-1 based on RNA-seq studies.		WBGene00219891	316	-2.4809	0.000891375	0.0335596	F12F6.20	F12F6.20
640	WBGene00219912	F22H10.10	Non-coding RNA	Non-coding RNA: ncRNA	Non-coding RNA: ncRNA	F22H10.10 is affected by cep-1 based on RNA-seq studies.		WBGene00219912	826	-1.60958	3.84345e-05	0.0028216	F22H10.10	F22H10.10
641	WBGene00219956	F48A11.10	Non-coding RNA	Non-coding RNA: ncRNA	Non-coding RNA: ncRNA	F48A11.10 is affected by cox-5B and sir-2.1 based on RNA-seq and microarray studies\; is affected by tetrabromobisphenol A based on microarray studies.		WBGene00219956	204	-3.18632	0.000193567	0.0106864	F48A11.10	F48A11.10
642	WBGene00219959	F52D2.14	Non-coding RNA	Non-coding RNA: ncRNA	Non-coding RNA: ncRNA	N.A.		WBGene00219959	781	-1.66662	1.31954e-05	0.0011904	F52D2.14	F52D2.14
643	WBGene00220047	R74.11	Non-coding RNA	Non-coding RNA: ncRNA	Non-coding RNA: ncRNA	N.A.		WBGene00220047	790	-1.65887	0.00147779	0.0485636	R74.11	R74.11
644	WBGene00220140	Y34F4.7	Non-coding RNA	Non-coding RNA: ncRNA	Non-coding RNA: ncRNA	Y34F4.7 is affected by mir-60 and smg-2 based on RNA-seq studies.		WBGene00220140	1182	-1.33866	0.000530234	0.0232683	Y34F4.7	Y34F4.7
646	WBGene00235160	CD4.18	Non-coding RNA	Non-coding RNA: ncRNA	Non-coding RNA: ncRNA	CD4.18 is affected by skn-1 based on RNA-seq studies.		WBGene00235160	67	-4.90811	0.000182925	0.0102523	CD4.18	CD4.18
652	WBGene00269346	R07C3.17	Non-coding RNA	Non-coding RNA: ncRNA	Non-coding RNA: ncRNA	N.A.		WBGene00269346	766	-1.68024	0.000140239	0.00829603	R07C3.17	R07C3.17
657	WBGene00284856	C09G1.7	Non-coding RNA	Non-coding RNA: ncRNA	Non-coding RNA: ncRNA	N.A.		WBGene00284856	222	-3.09729	4.14986e-08	8.69081e-06	C09G1.7	C09G1.7
543	WBGene00023429	W08G11.6	Non-coding RNA	Non-coding RNA: snoRNA	Non-coding RNA: snoRNA	W08G11.6 is enriched in the germ line based on RNA-seq studies\; is affected by elli-1 and hpl-2 based on tiling array and RNA-seq studies.		WBGene00023429	937	-1.517	0.000920422	0.0344047	W08G11.6	W08G11.6
570	WBGene00045086	Y43B11AR.7	Non-coding RNA	Non-coding RNA: snoRNA	Non-coding RNA: snoRNA	Y43B11AR.7 is affected by several genes including glp-1, skn-1, and pgl-1 based on RNA-seq studies\; is affected by Rotenone based on RNA-seq studies.		WBGene00045086	1336	-1.24882	0.000989639	0.0362978	Y43B11AR.7	Y43B11AR.7
571	WBGene00045156	T02E1.9	Non-coding RNA	Non-coding RNA: snoRNA	Non-coding RNA: snoRNA	T02E1.9 is affected by prg-1 and clk-1 based on RNA-seq and microarray studies.		WBGene00045156	109	-4.42929	0.00141959	0.0472844	T02E1.9	T02E1.9
635	WBGene00219816	C14E2.12	Non-coding RNA	Non-coding RNA: snoRNA	Non-coding RNA: snoRNA	C14E2.12 is affected by several genes including daf-2, hsf-1, and cep-1 based on RNA-seq studies\; is affected by Zidovudine based on RNA-seq studies.		WBGene00219816	457	-2.08906	2.01904e-07	3.5877e-05	C14E2.12	C14E2.12
638	WBGene00219888	F09G2.14	Non-coding RNA	Non-coding RNA: snoRNA	Non-coding RNA: snoRNA	N.A.		WBGene00219888	29	-5.85732	6.89497e-24	1.07817e-20	F09G2.14	F09G2.14
344	WBGene00014543	W05B2.8	Non-coding RNA	Non-coding RNA: snRNA	Non-coding RNA: snRNA	W05B2.8 is affected by tdp-1 and dpy-21 based on RNA-seq studies.		WBGene00014543	167	-3.59399	0.000290203	0.0148947	W05B2.8	W05B2.8
343	WBGene00014452	MTCE.5	Non-coding RNA	Non-coding RNA: tRNA	Non-coding RNA: tRNA	MTCE.5 is affected by prg-1 based on RNA-seq studies.		WBGene00014452	942	-1.5106	0.000543159	0.0236365	MTCE.5	MTCE.5
536	WBGene00022927	C16B8.t1	Non-coding RNA	Non-coding RNA: tRNA	Non-coding RNA: tRNA	N.A.		WBGene00022927	876	-1.55467	0.000507459	0.022543	C16B8.t1	C16B8.t1
537	WBGene00022928	C16B8.t2	Non-coding RNA	Non-coding RNA: tRNA	Non-coding RNA: tRNA	N.A.		WBGene00022928	882	-1.55261	0.000325707	0.0162545	C16B8.t2	C16B8.t2
538	WBGene00022929	C16B8.t3	Non-coding RNA	Non-coding RNA: tRNA	Non-coding RNA: tRNA	N.A.		WBGene00022929	515	-1.96451	2.14256e-05	0.00178843	C16B8.t3	C16B8.t3
438	WBGene00018591	F48B9.5	Nucleic acid	Nucleic acid: binding	Nucleic acid: binding: zinc finger	npax-2 is predicted to have DNA binding activity\; is expressed in head neurons, the hypodermis, and the vulF.		WBGene00018591	705	-1.77386	4.13787e-06	0.000450375	npax-2	F48B9.5
118	WBGene00004062	T10H9.5	Peroxisome	Peroxisome: transporter	Peroxisome: transporter	pmp-5 is an ortholog of human ABCD4 (ATP binding cassette subfamily D member 4)\; is predicted to have ATP binding activity and ATPase activity, coupled to transmembrane movement of substances\; is expressed in the hypodermis and the intestine.		WBGene00004062	926	-1.52808	3.79299e-05	0.00278892	pmp-5	T10H9.5a
208	WBGene00008290	C54C8.2	Protein modification	Protein modification: carbohydrate	Protein modification: carbohydrate	bgnt-1.8 is an ortholog of human B4GAT1\; is predicted to have transferase activity\; is expressed in the seam cell.		WBGene00008290	334	-2.41477	0.000553935	0.0239058	bgnt-1.8	C54C8.2
296	WBGene00012045	T26E4.3	Protein modification	Protein modification: carbohydrate	Protein modification: carbohydrate	T26E4.3 is predicted to have galactoside 2-alpha-L-fucosyltransferase activity.		WBGene00012045	225	-3.0825	5.47858e-05	0.00376433	T26E4.3	T26E4.3
413	WBGene00017963	F31F4.17	Protein modification	Protein modification: carbohydrate	Protein modification: carbohydrate	F31F4.17 is predicted to have galactoside 2-alpha-L-fucosyltransferase activity.		WBGene00017963	214	-3.10238	0.000324056	0.0161979	F31F4.17	F31F4.17
442	WBGene00018789	F54C1.1	Protein modification	Protein modification: carbohydrate	Protein modification: carbohydrate	F54C1.1 is predicted to have transferase activity, transferring hexosyl groups.		WBGene00018789	1183	-1.33854	0.00061662	0.0254408	F54C1.1	F54C1.1
494	WBGene00021249	Y22D7AL.11	Protein modification	Protein modification: carbohydrate	Protein modification: carbohydrate	Y22D7AL.11 is an ortholog of human FKTN\; human orthologs of this gene are implicated in dilated cardiomyopathy 1X and muscular dystrophy (multiple)\; is predicted to encode a protein with the following domain: Fukutin-related.		WBGene00021249	749	-1.71177	2.13072e-05	0.0017849	Y22D7AL.11	Y22D7AL.11
306	WBGene00012302	W06D11.4	Protein modification	Protein modification: methyltransferase	Protein modification: methyltransferase	dot-1.3 is an ortholog of human DOT1L (DOT1 like histone lysine methyltransferase)\; is predicted to have histone methyltransferase activity (H3-K79 specific).		WBGene00012302	915	-1.53593	0.000425863	0.019726	dot-1.3	W06D11.4
184	WBGene00007605	C15C8.3	Proteolysis general	Proteolysis general: aspartate	Proteolysis general: aspartate: cathepsin	hrg-7 is an ortholog of human PGA4, NAPSA, and PGA5\; is predicted to have aspartic-type endopeptidase activity.		WBGene00007605	975	-1.48577	5.96186e-05	0.00404742	hrg-7	C15C8.3a
405	WBGene00017678	F21F8.4	Proteolysis general	Proteolysis general: aspartate	Proteolysis general: aspartate: cathepsin	asp-12 is an ortholog of human PGA4, NAPSA, and PGA5\; is predicted to have aspartic-type endopeptidase activity\; is involved in innate immune response.		WBGene00017678	871	-1.56132	3.13086e-05	0.00238816	asp-12	F21F8.4
492	WBGene00021070	W07B8.1	Proteolysis general	Proteolysis general: aspartate	Proteolysis general: aspartate: cathepsin	cpr-8 is an ortholog of human CTSB (cathepsin B)\; is predicted to have cysteine-type peptidase activity.		WBGene00021070	795	-1.64945	1.05183e-05	0.000997165	cpr-8	W07B8.1a
469	WBGene00020281	T06A4.1	Proteolysis general	Proteolysis general: carboxypeptidase	Proteolysis general: carboxypeptidase	T06A4.1 is an ortholog of human CPA4 (carboxypeptidase A4), CPA1 (carboxypeptidase A1), and CPA6 (carboxypeptidase A6)\; is predicted to have metallocarboxypeptidase activity and zinc ion binding activity\; human orthologs of this gene are implicated in familial temporal lobe epilepsy 5.		WBGene00020281	949	-1.50701	9.85566e-05	0.00619757	T06A4.1	T06A4.1a
470	WBGene00020283	T06A4.3	Proteolysis general	Proteolysis general: carboxypeptidase	Proteolysis general: carboxypeptidase	T06A4.3 is an ortholog of human CPA4 (carboxypeptidase A4), CPA1 (carboxypeptidase A1), and CPA6 (carboxypeptidase A6)\; is predicted to have metallocarboxypeptidase activity and zinc ion binding activity\; human orthologs of this gene are implicated in familial temporal lobe epilepsy 5.		WBGene00020283	1439	-1.17747	0.00148833	0.0486814	T06A4.3	T06A4.3a
507	WBGene00021645	Y47G6A.19	Proteolysis general	Proteolysis general: carboxypeptidase	Proteolysis general: carboxypeptidase	Y47G6A.19 is an ortholog of human CPA4 (carboxypeptidase A4), CPA1 (carboxypeptidase A1), and CPA6 (carboxypeptidase A6)\; is predicted to have metallocarboxypeptidase activity and zinc ion binding activity\; human orthologs of this gene are implicated in familial temporal lobe epilepsy 5.		WBGene00021645	1456	-1.17253	0.00144783	0.0478641	Y47G6A.19	Y47G6A.19a
500	WBGene00021503	Y40D12A.2	Proteolysis general	Proteolysis general: cysteine	Proteolysis general: cysteine: cathepsin	ctsa-2 is an ortholog of human CTSA (cathepsin A)\; is predicted to have serine-type carboxypeptidase activity\; localizes to the membrane raft.		WBGene00021503	820	-1.61315	1.5306e-05	0.00133959	ctsa-4.2	Y40D12A.2
64	WBGene00000785	W07B8.5	Proteolysis general	Proteolysis general: cysteine	Proteolysis general: cysteine: unassigned	cpr-5 is an ortholog of human CTSB (cathepsin B)\; is predicted to have cysteine-type peptidase activity.		WBGene00000785	556	-1.91557	3.23298e-07	5.39724e-05	cpr-5	W07B8.5
374	WBGene00016523	C39B5.5	Proteolysis general	Proteolysis general: inhibitor	Proteolysis general: inhibitor: cysteine	C39B5.5 is predicted to have cysteine-type endopeptidase inhibitor activity.		WBGene00016523	659	-1.81958	1.32285e-06	0.000171426	C39B5.5	C39B5.5
197	WBGene00007938	C34F6.1	Proteolysis general	Proteolysis general: inhibitor	Proteolysis general: inhibitor: serine	C34F6.1 is predicted to have serine-type endopeptidase inhibitor activity.		WBGene00007938	688	-1.79265	2.75399e-06	0.000313574	C34F6.1	C34F6.1
212	WBGene00008449	E01G6.1	Proteolysis general	Proteolysis general: inhibitor	Proteolysis general: inhibitor: serine	E01G6.1 is predicted to have chitin binding activity and serine-type endopeptidase inhibitor activity.		WBGene00008449	919	-1.53386	3.9911e-05	0.00290725	E01G6.1	E01G6.1
315	WBGene00012814	Y43F8B.3	Proteolysis general	Proteolysis general: inhibitor	Proteolysis general: inhibitor: serine	Y43F8B.3 is predicted to have serine-type endopeptidase inhibitor activity.		WBGene00012814	977	-1.48551	7.28335e-05	0.00480547	Y43F8B.3	Y43F8B.3a
487	WBGene00020863	T27E4.5	Proteolysis general	Proteolysis general: inhibitor	Proteolysis general: inhibitor: unassigned	T27E4.5 is predicted to have peptidase inhibitor activity.		WBGene00020863	663	-1.81907	1.55948e-05	0.00135979	T27E4.5	T27E4.5
86	WBGene00003093	F58B3.1	Proteolysis general	Proteolysis general: lysozyme	Proteolysis general: lysozyme	lys-4 is predicted to have lysozyme activity\; is involved in defense response to Gram-positive bacterium.		WBGene00003093	838	-1.59626	1.74675e-05	0.00149802	lys-4	F58B3.1
7	WBGene00000082	C02B4.1	Proteolysis general	Proteolysis general: metallopeptidase	Proteolysis general: metallopeptidase	adt-1 is an ortholog of human ADAMTS14 (ADAM metallopeptidase with thrombospondin type 1 motif 14), ADAMTS2 (ADAM metallopeptidase with thrombospondin type 1 motif 2), and ADAMTS3 (ADAM metallopeptidase with thrombospondin type 1 motif 3)\; is predicted to have metal ion binding activity and metalloendopeptidase activity\; is expressed in several tissues, including the muscular system, the nervou…		WBGene00000082	782	-1.66642	8.52534e-06	0.00083146	adt-1	C02B4.1a
106	WBGene00003523	C05D11.6	Proteolysis general	Proteolysis general: metallopeptidase	Proteolysis general: metallopeptidase	nas-4 is an ortholog of human ASTL (astacin like metalloendopeptidase)\; is predicted to have metalloendopeptidase activity and zinc ion binding activity\; is expressed in the intestine and the pharynx.		WBGene00003523	803	-1.6374	2.49602e-05	0.001989	nas-4	C05D11.6a
107	WBGene00003527	C34D4.9	Proteolysis general	Proteolysis general: metallopeptidase	Proteolysis general: metallopeptidase	nas-8 is an ortholog of human ASTL (astacin like metalloendopeptidase)\; is predicted to have metalloendopeptidase activity and zinc ion binding activity.		WBGene00003527	1172	-1.34677	0.000384227	0.0182249	nas-8	C34D4.9
108	WBGene00003533	F09E8.6	Proteolysis general	Proteolysis general: metallopeptidase	Proteolysis general: metallopeptidase	nas-14 is an ortholog of human ASTL (astacin like metalloendopeptidase)\; is predicted to have metalloendopeptidase activity and zinc ion binding activity\; is expressed in the pharynx.		WBGene00003533	1256	-1.29983	0.000605225	0.0251186	nas-14	F09E8.6
109	WBGene00003534	T04G9.2	Proteolysis general	Proteolysis general: metallopeptidase	Proteolysis general: metallopeptidase	nas-15 is predicted to have metalloendopeptidase activity and zinc ion binding activity\; is expressed in the marginal cell, the pm3, the pm4, the pm5, and the pm6.		WBGene00003534	992	-1.47456	9.33772e-05	0.00592749	nas-15	T04G9.2
110	WBGene00003542	R10H1.5	Proteolysis general	Proteolysis general: metallopeptidase	Proteolysis general: metallopeptidase	nas-23 is predicted to have metalloendopeptidase activity and zinc ion binding activity\; is expressed in the hyp7 syncytium, the intestine, the pharyngeal muscle cell, and the rectum.		WBGene00003542	681	-1.80614	7.30163e-06	0.000730334	nas-23	R10H1.5
111	WBGene00003545	T23F4.4	Proteolysis general	Proteolysis general: metallopeptidase	Proteolysis general: metallopeptidase	nas-27 is predicted to have metalloendopeptidase activity and zinc ion binding activity\; is expressed in several tissues, including the alimentary system, the epithelial system, and the reproductive system.		WBGene00003545	366	-2.24766	5.44385e-08	1.10076e-05	nas-27	T23F4.4
112	WBGene00003547	F58A6.4	Proteolysis general	Proteolysis general: metallopeptidase	Proteolysis general: metallopeptidase	nas-29 is predicted to have metalloendopeptidase activity and zinc ion binding activity.		WBGene00003547	963	-1.49155	0.00104988	0.0380609	nas-29	F58A6.4
113	WBGene00003548	Y95B8A.1	Proteolysis general	Proteolysis general: metallopeptidase	Proteolysis general: metallopeptidase	nas-30 is predicted to have metalloendopeptidase activity and zinc ion binding activity\; is expressed in the intestine, the nervous system, and the rectal epithelium.		WBGene00003548	555	-1.9158	4.99017e-07	7.62521e-05	nas-30	Y95B8A.1
403	WBGene00017553	F18A12.4	Proteolysis general	Proteolysis general: metallopeptidase	Proteolysis general: metallopeptidase	nep-8 is predicted to have metalloendopeptidase activity.		WBGene00017553	1060	-1.40743	0.000226925	0.0121383	nep-8	F18A12.4a
404	WBGene00017555	F18A12.6	Proteolysis general	Proteolysis general: metallopeptidase	Proteolysis general: metallopeptidase	nep-10 is an ortholog of human ECEL1 (endothelin converting enzyme like 1), MME, and PHEX (phosphate regulating endopeptidase homolog X-linked)\; is predicted to have metalloendopeptidase activity.		WBGene00017555	948	-1.50926	0.000124562	0.00752037	nep-10	F18A12.6
474	WBGene00020465	T12E12.6	Proteolysis general	Proteolysis general: metallopeptidase	Proteolysis general: metallopeptidase	T12E12.6 is an ortholog of human LNPEP, ERAP1, and ERAP2\; is predicted to have metallopeptidase activity and zinc ion binding activity\; is involved in embryo development, regulation of meiotic cell cycle process involved in oocyte maturation, and regulation of oviposition.		WBGene00020465	1006	-1.4525	0.000822775	0.0318722	T12E12.6	T12E12.6
476	WBGene00020567	T19D2.1	Proteolysis general	Proteolysis general: metallopeptidase	Proteolysis general: metallopeptidase	adt-3 is an ortholog of human ADAMTS14 (ADAM metallopeptidase with thrombospondin type 1 motif 14), ADAMTS2 (ADAM metallopeptidase with thrombospondin type 1 motif 2), and ADAMTS3 (ADAM metallopeptidase with thrombospondin type 1 motif 3)\; is predicted to have metalloendopeptidase activity\; is expressed in the rectal epithelium and the rectal gland cell.		WBGene00020567	1195	-1.33209	0.000370319	0.0177954	adt-3	T19D2.1
116	WBGene00003959	Y116F11B.3	Proteolysis general	Proteolysis general: serine	Proteolysis general: serine	pcp-4 is an ortholog of human PRSS16 (serine protease 16)\; is predicted to have serine-type peptidase activity\; localizes to the membrane raft.		WBGene00003959	986	-1.48076	7.33515e-05	0.0048191	pcp-4	Y116F11B.3
228	WBGene00009384	F35B12.4	Proteolysis general	Proteolysis general: serine	Proteolysis general: serine	piit-1 is an ortholog of human TFPI and TFPI2\; is predicted to have peptidase activity and serine-type endopeptidase inhibitor activity.		WBGene00009384	1176	-1.33978	0.000433642	0.0199362	piit-1	F35B12.4
411	WBGene00017937	F30H5.3	Proteolysis general	Proteolysis general: serine	Proteolysis general: serine	F30H5.3 is predicted to have serine-type endopeptidase inhibitor activity.		WBGene00017937	1391	-1.21091	0.00103755	0.0377014	F30H5.3	F30H5.3
479	WBGene00020648	T21D12.7	Proteolysis general	Proteolysis general: serine	Proteolysis general: serine	T21D12.7 is predicted to have serine-type endopeptidase inhibitor activity.		WBGene00020648	1361	-1.23461	0.00143081	0.0475358	T21D12.7	T21D12.7
173	WBGene00007344	C05E7.2	Proteolysis general	Proteolysis general: unassigned	Proteolysis general: unassigned	C05E7.2 is enriched in the DA neuron and the hypodermis based on tiling array, RNA-seq, and microarray studies\; is affected by several genes including daf-16, daf-2, and glp-1 based on proteomic, tiling array, RNA-seq, and microarray studies\; is affected by eighteen chemicals including Heme, aldicarb, and 1-methylnicotinamide based on microarray and RNA-seq studies\; is predicted to encode a pr…		WBGene00007344	1186	-1.33716	0.000350742	0.0171392	C05E7.2	C05E7.2
198	WBGene00007954	C35C5.2	Proteolysis general	Proteolysis general: unassigned	Proteolysis general: unassigned	gcp-2.2 is an ortholog of human FOLH1, NAALAD2, and NAALADL1\; is predicted to have carboxypeptidase activity.		WBGene00007954	308	-2.51675	2.65417e-06	0.000303682	gcp-2.2	C35C5.2
461	WBGene00020017	R12A1.3	Proteolysis general	Proteolysis general: unassigned	Proteolysis general: unassigned	R12A1.3 is an ortholog of human WFDC8 (WAP four-disulfide core domain 8)\; is predicted to have serine-type endopeptidase inhibitor activity.		WBGene00020017	1323	-1.25588	0.000853315	0.0325446	R12A1.3	R12A1.3a
480	WBGene00020655	T21E12.3	Proteolysis general	Proteolysis general: unassigned	Proteolysis general: unassigned	T21E12.3 is an ortholog of human CFI, TPSB2, and GZMA (granzyme A) and members of the human PRSS (Serine proteases) gene family including TMPRSS11F, TPSG1, and PRSS48\; is predicted to have serine-type endopeptidase activity.		WBGene00020655	495	-2.01642	0.000151739	0.00879877	T21E12.3	T21E12.3
250	WBGene00010107	F55C9.11	Proteolysis proteasome	Proteolysis proteasome: E3	Proteolysis proteasome: E3: F box	F55C9.11 is predicted to encode a protein with the following domain: F-box domain.		WBGene00010107	233	-3.04274	7.52374e-05	0.00490203	F55C9.11	F55C9.11
297	WBGene00012063	T26H2.1	Proteolysis proteasome	Proteolysis proteasome: E3	Proteolysis proteasome: E3: F box	fbxb-1 is affected by several genes including pgl-1, fer-1, and glh-1 based on microarray, tiling array, and RNA-seq studies\; is affected by Rotenone, Mianserin, and Atrazine based on RNA-seq and microarray studies\; is predicted to encode a protein with the following domain: F-box associated domain, type 2.		WBGene00012063	1205	-1.32713	0.00124773	0.0428179	fbxb-1	T26H2.1
298	WBGene00012064	T26H2.2	Proteolysis proteasome	Proteolysis proteasome: E3	Proteolysis proteasome: E3: F box	fbxb-115 is enriched in the nervous system based on microarray studies\; is affected by several genes including clk-1, sir-2.1, and pgl-1 based on tiling array, microarray, and RNA-seq studies\; is affected by Mianserin based on RNA-seq studies\; is predicted to encode a protein with the following domain: F-box associated domain, type 2.		WBGene00012064	990	-1.47593	0.000709389	0.0284186	fbxb-115	T26H2.2a
299	WBGene00012065	T26H2.3	Proteolysis proteasome	Proteolysis proteasome: E3	Proteolysis proteasome: E3: F box	fbxb-2 is affected by several genes including sir-2.1, pgl-1, and glh-1 based on microarray, tiling array, and RNA-seq studies\; is affected by four chemicals including Mianserin, resveratrol, and Chlorpyrifos based on RNA-seq and microarray studies\; is predicted to encode a protein with the following domain: F-box associated domain, type 2.		WBGene00012065	709	-1.76812	6.40783e-05	0.00431274	fbxb-2	T26H2.3
329	WBGene00013555	Y75B8A.21	Proteolysis proteasome	Proteolysis proteasome: E3	Proteolysis proteasome: E3: F box	fbxa-89 is affected by several genes including npr-1, dpy-7, and pgl-1 based on tiling array and RNA-seq studies\; is affected by six chemicals including multi-walled carbon nanotube, Alovudine, and stavudine based on RNA-seq and microarray studies\; is predicted to encode a protein with the following domains: F-box domain and Domain of unknown function DUF38, Caenorhabditis species.		WBGene00013555	695	-1.78707	4.03292e-05	0.00292861	fbxa-89	Y75B8A.21
389	WBGene00017116	E04A4.1	Proteolysis proteasome	Proteolysis proteasome: E3	Proteolysis proteasome: E3: F box	fbxb-78 is enriched in the NSM based on tiling array studies\; is affected by several genes including daf-2, clk-1, and sir-2.1 based on tiling array, microarray, and RNA-seq studies\; is affected by six chemicals including 1-methylnicotinamide, methylmercuric chloride, and multi-walled carbon nanotube based on RNA-seq and microarray studies\; is predicted to encode a protein with the following d…		WBGene00017116	842	-1.5953	0.000202972	0.0110716	fbxb-78	E04A4.1
400	WBGene00017504	F16B4.2	Proteolysis proteasome	Proteolysis proteasome: E3	Proteolysis proteasome: E3: F box	F16B4.2 is enriched in dopaminergic neurons, the ASER, and the muscle cell based on tiling array and RNA-seq studies\; is affected by several genes including daf-2, hsf-1, and clk-1 based on microarray and RNA-seq studies\; is affected by eight chemicals including methylmercuric chloride, Rifampin, and Sodium Chloride based on microarray and RNA-seq studies.		WBGene00017504	539	-1.93473	3.58687e-07	5.86285e-05	F16B4.2	F16B4.2a
63	WBGene00000755	R09A8.4	Pseudogene	Pseudogene	Pseudogene	col-182 is an ortholog of human OTOL1, C1QTNF7 (C1q and TNF related 7), and C1QTNF9 (C1q and TNF related 9)\; is predicted to be a structural constituent of cuticle.		WBGene00000755	410	-2.19313	8.30735e-08	1.5714e-05	col-182	R09A8.4
71	WBGene00001605	T25C8.3	Pseudogene	Pseudogene	Pseudogene	gln-4 is enriched in the germ line and the male based on proteomic and RNA-seq studies\; is affected by several genes including eat-2, npr-1, and pgl-1 based on RNA-seq studies\; is affected by eight chemicals including methylmercuric chloride, manganese chloride, and stavudine based on microarray and RNA-seq studies.		WBGene00001605	884	-1.55074	4.75633e-05	0.00336537	gln-4	T25C8.3
92	WBGene00003437	F26G1.8	Pseudogene	Pseudogene	Pseudogene	msp-42 is expressed in the reproductive system.		WBGene00003437	991	-1.47477	0.000295079	0.0150462	msp-42	F26G1.8
100	WBGene00003460	F59A6.8	Pseudogene	Pseudogene	Pseudogene	msp-71 is expressed in the reproductive system.		WBGene00003460	405	-2.19567	2.1407e-08	4.94691e-06	msp-71	F59A6.8
134	WBGene00004903	Y46G5A.25	Pseudogene	Pseudogene	Pseudogene	snf-4 is enriched in the male based on RNA-seq studies\; is affected by several genes including hsf-1, eat-2, and npr-1 based on RNA-seq and microarray studies\; is affected by nine chemicals including hydrogen sulfide, Ethanol, and methylmercuric chloride based on microarray and RNA-seq studies.		WBGene00004903	1100	-1.38259	0.000992586	0.0363775	snf-4	Y46G5A.25
144	WBGene00005564	F22E5.5	Pseudogene	Pseudogene	Pseudogene	sri-52 is affected by cyc-1 based on microarray studies\; is affected by Sirolimus based on microarray studies.		WBGene00005564	65	-4.91572	0.000178141	0.0100569	sri-52	F22E5.5
159	WBGene00006250	C42D4.10	Pseudogene	Pseudogene	Pseudogene	str-219 is affected by resveratrol based on microarray studies.		WBGene00006250	160	-3.94469	3.32303e-05	0.00251836	str-219	C42D4.10
174	WBGene00007380	C06C6.6	Pseudogene	Pseudogene	Pseudogene	C06C6.6 is enriched in the male based on RNA-seq studies\; is affected by several genes including eat-2, npr-1, and pgl-1 based on RNA-seq and microarray studies\; is affected by four chemicals including hydrogen sulfide, methylmercuric chloride, and multi-walled carbon nanotube based on microarray and RNA-seq studies.		WBGene00007380	477	-2.04936	2.80442e-05	0.00217916	C06C6.6	C06C6.6
177	WBGene00007461	C08F11.14	Pseudogene	Pseudogene	Pseudogene	C08F11.14 is enriched in the male based on RNA-seq studies\; is affected by several genes including clk-1, eat-2, and npr-1 based on microarray and RNA-seq studies\; is affected by eight chemicals including hydrogen sulfide, methylmercuric chloride, and multi-walled carbon nanotube based on microarray and RNA-seq studies.		WBGene00007461	1109	-1.3768	0.000566129	0.0242094	C08F11.14	C08F11.14
200	WBGene00007998	C38C6.5	Pseudogene	Pseudogene	Pseudogene	C38C6.5 is enriched in the PLM and the male based on RNA-seq studies\; is affected by several genes including eat-2, npr-1, and bar-1 based on microarray, tiling array, and RNA-seq studies\; is affected by six chemicals including methylmercuric chloride, Tunicamycin, and manganese chloride based on microarray and RNA-seq studies.		WBGene00007998	463	-2.082	2.08146e-05	0.00174988	C38C6.5	C38C6.5
217	WBGene00008658	F10F2.6	Pseudogene	Pseudogene	Pseudogene	clec-152 is enriched in the germ line and the male based on RNA-seq studies\; is affected by several genes including eat-2, sir-2.1, and pgl-1 based on RNA-seq and microarray studies\; is affected by four chemicals including methylmercuric chloride, fluoranthene, and paraquat based on microarray studies.		WBGene00008658	978	-1.48343	0.000178895	0.0100625	clec-152	F10F2.6
223	WBGene00008943	F19B2.4	Pseudogene	Pseudogene	Pseudogene	srz-36 is affected by several genes including lin-15B, hpl-2, and cyc-1 based on microarray and RNA-seq studies\; is affected by dibromoacetic acid based on microarray studies.		WBGene00008943	898	-1.54289	0.000868636	0.0329681	srz-36	F19B2.4
230	WBGene00009411	F35E2.3	Pseudogene	Pseudogene	Pseudogene	F35E2.3 is enriched in the FLP, the germ line, and the male based on microarray and RNA-seq studies\; is affected by several genes including clk-1, eat-2, and sir-2.1 based on RNA-seq and microarray studies\; is affected by methylmercuric chloride, Chlorpyrifos, and Sirolimus based on microarray studies.		WBGene00009411	468	-2.07078	2.30597e-05	0.00188788	F35E2.3	F35E2.3
237	WBGene00009590	F40F12.1	Pseudogene	Pseudogene	Pseudogene	ttr-4 is affected by several genes including daf-16, daf-2, and dpy-10 based on microarray and RNA-seq studies\; is affected by six chemicals including Cry5B, Chlorpyrifos, and Diazinon based on microarray studies.		WBGene00009590	1133	-1.36091	0.000408598	0.0191295	ttr-4	F40F12.1
252	WBGene00010245	F58D5.6	Pseudogene	Pseudogene	Pseudogene	F58D5.6 is enriched in the germ line and the male based on RNA-seq studies\; is affected by several genes including daf-12, hsf-1, and eat-2 based on tiling array, RNA-seq, and microarray studies\; is affected by six chemicals including Tunicamycin, manganese chloride, and Sodium Chloride based on microarray and RNA-seq studies\; is predicted to encode a protein with the following domain: Domain …		WBGene00010245	1261	-1.29717	0.00153715	0.0495595	F58D5.6	F58D5.6
270	WBGene00010894	M28.2	Pseudogene	Pseudogene	Pseudogene	M28.2 is affected by rsr-2, csr-1, and rpn-10 based on tiling array and RNA-seq studies.		WBGene00010894	478	-2.04488	0.000777959	0.0305601	M28.2	M28.2
277	WBGene00011174	R09E10.4	Pseudogene	Pseudogene	Pseudogene	acs-23 is enriched in the germ line and the male based on RNA-seq studies\; is affected by several genes including daf-2, eat-2, and sir-2.1 based on microarray, RNA-seq, and tiling array studies\; is affected by four chemicals including multi-walled carbon nanotube, Diazinon, and paraquat based on RNA-seq and microarray studies.		WBGene00011174	1054	-1.41128	0.00114687	0.0403305	acs-23	R09E10.4
279	WBGene00011357	T01H10.4	Pseudogene	Pseudogene	Pseudogene	T01H10.4 is affected by wdr-5.1 and swsn-2.2 based on microarray and RNA-seq studies\; is affected by four chemicals including methylmercuric chloride, resveratrol, and dafa#1 based on microarray studies.		WBGene00011357	115	-4.21902	4.53232e-06	0.000486535	T01H10.4	T01H10.4
281	WBGene00011405	T04A8.3	Pseudogene	Pseudogene	Pseudogene	clec-155 is enriched in the OLL, the PVD, the male, and the muscle cell based on microarray and RNA-seq studies\; is affected by several genes including hsf-1, eat-2, and sir-2.1 based on microarray and RNA-seq studies\; is affected by nine chemicals including aldicarb, methylmercuric chloride, and manganese chloride based on microarray and RNA-seq studies.		WBGene00011405	1147	-1.35302	0.00124121	0.0426881	clec-155	T04A8.3
284	WBGene00011483	T05E11.7	Pseudogene	Pseudogene	Pseudogene	T05E11.7 is enriched in the DA neuron and the VA neuron based on tiling array studies\; is affected by several genes including sir-2.1, npr-1, and hpl-2 based on microarray, tiling array, and RNA-seq studies\; is affected by methylmercuric chloride and multi-walled carbon nanotube based on microarray and RNA-seq studies.		WBGene00011483	330	-2.42459	0.000254504	0.0133846	T05E11.7	T05E11.7
291	WBGene00011557	T07A5.4	Pseudogene	Pseudogene	Pseudogene	ostf-4 is predicted to have transferase activity.		WBGene00011557	793	-1.65734	0.000589712	0.0248777	T07A5.4	T07A5.4
292	WBGene00011617	T08G3.4	Pseudogene	Pseudogene	Pseudogene	T08G3.4 is enriched in the male based on RNA-seq studies\; is affected by several genes including dpy-10, clk-1, and eat-2 based on microarray and RNA-seq studies\; is affected by six chemicals including nicotinic acid, methylmercuric chloride, and manganese chloride based on RNA-seq and microarray studies.		WBGene00011617	921	-1.5327	5.67874e-05	0.00387588	T08G3.4	T08G3.4
313	WBGene00012680	Y39B6A.21	Pseudogene	Pseudogene	Pseudogene	Y39B6A.21 is enriched in the intestine based on RNA-seq studies\; is affected by several genes including daf-16, daf-2, and hsf-1 based on RNA-seq and microarray studies\; is affected by twelve chemicals including 1-methylnicotinamide, Rotenone, and D-glucopyranose based on RNA-seq and microarray studies.		WBGene00012680	173	-3.58233	3.08604e-15	2.16073e-12	Y39B6A.21	Y39B6A.21
316	WBGene00012870	Y45F10B.2	Pseudogene	Pseudogene	Pseudogene	Y45F10B.2 is enriched in the male based on RNA-seq studies\; is affected by several genes including daf-2, age-1, and clk-1 based on microarray, tiling array, and RNA-seq studies\; is affected by four chemicals including methylmercuric chloride, Hydrolyzable Tannins, and paraquat based on microarray studies.		WBGene00012870	870	-1.56149	0.00109155	0.0390181	Y45F10B.2	Y45F10B.2
345	WBGene00014665	C04G2.3	Pseudogene	Pseudogene	Pseudogene	C04G2.3 is enriched in the male based on RNA-seq studies\; is affected by several genes including eat-2, npr-1, and pgl-1 based on RNA-seq studies\; is affected by seven chemicals including Ethanol, methylmercury hydroxide, and manganese chloride based on RNA-seq and microarray studies.		WBGene00014665	1442	-1.17616	0.00154979	0.0498301	C04G2.3	C04G2.3
346	WBGene00014678	C15H7.2	Pseudogene	Pseudogene	Pseudogene	C15H7.2 is enriched in the male based on RNA-seq studies\; is affected by several genes including hsf-1, npr-1, and pgl-1 based on RNA-seq studies.		WBGene00014678	636	-1.84136	0.000511656	0.0226865	C15H7.2	C15H7.2
347	WBGene00014728	E03A3.1	Pseudogene	Pseudogene	Pseudogene	E03A3.1 is enriched in the male based on RNA-seq studies\; is affected by several genes including clk-1, npr-1, and pgl-1 based on RNA-seq and microarray studies\; is affected by multi-walled carbon nanotube based on RNA-seq studies.		WBGene00014728	684	-1.8015	5.68439e-05	0.00387588	E03A3.1	E03A3.1
348	WBGene00014905	Y51A2A.2	Pseudogene	Pseudogene	Pseudogene	Y51A2A.2 is affected by daf-2, dpy-21, and hpl-2 based on microarray and RNA-seq studies.		WBGene00014905	400	-2.20381	0.000612364	0.0253545	Y51A2A.2	Y51A2A.2
349	WBGene00014996	ZK1251.5	Pseudogene	Pseudogene	Pseudogene	ZK1251.5 is enriched in the male based on RNA-seq studies\; is affected by several genes including eat-2, pmk-1, and npr-1 based on microarray and RNA-seq studies\; is affected by five chemicals including Ethanol, manganese chloride, and paraquat based on RNA-seq and microarray studies.		WBGene00014996	752	-1.70523	1.79286e-05	0.00153197	ZK1251.5	ZK1251.5
353	WBGene00015243	B0524.4	Pseudogene	Pseudogene	Pseudogene	B0524.4 is enriched in the germ line based on RNA-seq studies\; is affected by several genes including let-60, eat-2, and sir-2.1 based on tiling array, RNA-seq, and microarray studies\; is affected by four chemicals including methylmercuric chloride, Tunicamycin, and resveratrol based on microarray studies\; is predicted to encode a protein with the following domain: Domain of unknown function W…		WBGene00015243	970	-1.48729	0.00104979	0.0380609	B0524.4	B0524.4
363	WBGene00015616	C08G5.3	Pseudogene	Pseudogene	Pseudogene	C08G5.3 is enriched in the germ line and the male based on RNA-seq studies\; is affected by several genes including daf-2, eat-2, and mir-71 based on RNA-seq and tiling array studies\; is affected by nine chemicals including hydrogen sulfide, methylmercuric chloride, and Mercuric Chloride based on microarray and RNA-seq studies.		WBGene00015616	854	-1.5764	0.000367895	0.017719	C08G5.3	C08G5.3a
372	WBGene00016224	C29F9.10	Pseudogene	Pseudogene	Pseudogene	fbxa-57 is expressed in the intestine and the nervous system.		WBGene00016224	419	-2.16516	0.00139383	0.0466377	fbxa-57	C29F9.10
385	WBGene00017035	D1065.3	Pseudogene	Pseudogene	Pseudogene	D1065.3 is enriched in the male and the muscle cell based on RNA-seq and microarray studies\; is affected by several genes including eat-2, sir-2.1, and npr-1 based on microarray and RNA-seq studies\; is affected by eleven chemicals including hydrogen sulfide, methylmercuric chloride, and Tunicamycin based on microarray and RNA-seq studies.		WBGene00017035	1092	-1.38814	0.000605595	0.0251186	D1065.3	D1065.3
402	WBGene00017552	F18A12.3	Pseudogene	Pseudogene	Pseudogene	nep-7 is an ortholog of human ECEL1 (endothelin converting enzyme like 1), MME, and PHEX (phosphate regulating endopeptidase homolog X-linked)\; is predicted to have metalloendopeptidase activity.		WBGene00017552	379	-2.21239	0.000147088	0.00860338	nep-7	F18A12.3
420	WBGene00018109	F36H5.11	Pseudogene	Pseudogene	Pseudogene	fbxb-12 is affected by several genes including pgl-1, glh-1, and hpl-2 based on proteomic, microarray, tiling array, and RNA-seq studies\; is affected by four chemicals including multi-walled carbon nanotube, indole, and stavudine based on RNA-seq and microarray studies.		WBGene00018109	730	-1.74642	0.000778481	0.0305601	fbxb-12	F36H5.11
435	WBGene00018494	F46F5.2	Pseudogene	Pseudogene	Pseudogene	F46F5.2 is enriched in the male based on RNA-seq studies\; is affected by rsr-2, nhr-8, and sir-2.1 based on tiling array and microarray studies\; is affected by Atrazine and allantoin based on microarray studies.		WBGene00018494	505	-1.99001	0.000801808	0.0312665	F46F5.2	F46F5.2
448	WBGene00019117	F59E11.12	Pseudogene	Pseudogene	Pseudogene	nhr-144 is enriched in the Z1.p, the Z4.a, the gon_male_dtc anterior, the gon_male_dtc posterior, and the intestine based on RNA-seq studies\; is affected by several genes including daf-16, daf-12, and dpy-10 based on microarray and RNA-seq studies\; is affected by six chemicals including Rotenone, levamisole, and Zidovudine based on RNA-seq and microarray studies.		WBGene00019117	987	-1.48016	0.000444529	0.0203051	nhr-144	F59E11.12
471	WBGene00020292	T06D4.3	Pseudogene	Pseudogene	Pseudogene	nep-19 is an ortholog of human ECEL1 (endothelin converting enzyme like 1), MME, and PHEX (phosphate regulating endopeptidase homolog X-linked)\; is predicted to have metalloendopeptidase activity.		WBGene00020292	748	-1.7118	0.000413133	0.0192649	nep-19	T06D4.3
499	WBGene00021489	Y40B10A.4	Pseudogene	Pseudogene	Pseudogene	Y40B10A.4 is enriched in the intestine and the male based on RNA-seq and microarray studies\; is affected by several genes including daf-2, eat-2, and sir-2.1 based on RNA-seq and microarray studies\; is affected by eight chemicals including methylmercuric chloride, Progesterone, and resveratrol based on microarray studies.		WBGene00021489	669	-1.81079	0.000337853	0.0167007	Y40B10A.4	Y40B10A.4
517	WBGene00022079	Y69A2AR.8	Pseudogene	Pseudogene	Pseudogene	Y69A2AR.8 is enriched in the male based on RNA-seq studies\; is affected by several genes including daf-12, dpy-10, and clk-1 based on tiling array, microarray, and RNA-seq studies\; is affected by thirteen chemicals including hydrogen sulfide, Ethanol, and methylmercuric chloride based on microarray and RNA-seq studies.		WBGene00022079	1216	-1.32372	0.000584872	0.0247486	Y69A2AR.8	Y69A2AR.8
526	WBGene00022630	ZC513.10	Pseudogene	Pseudogene	Pseudogene	fbxa-223 is enriched in the male based on RNA-seq studies\; is affected by several genes including eat-2, pmk-1, and npr-1 based on microarray and RNA-seq studies\; is affected by five chemicals including hydrogen sulfide, methylmercuric chloride, and Tunicamycin based on microarray studies.		WBGene00022630	1046	-1.42083	0.00105248	0.0380965	fbxa-223	ZC513.10
529	WBGene00022658	ZK105.7	Pseudogene	Pseudogene	Pseudogene	srh-188 is affected by tatn-1 and clk-1 based on RNA-seq and microarray studies.		WBGene00022658	265	-2.79334	1.1403e-06	0.000151967	srh-188	ZK105.7
533	WBGene00022760	ZK546.3	Pseudogene	Pseudogene	Pseudogene	ZK546.3 is enriched in the male based on RNA-seq studies\; is affected by several genes including daf-2, age-1, and daf-12 based on RNA-seq, microarray, and tiling array studies\; is affected by nine chemicals including Ethanol, resveratrol, and Quercetin based on RNA-seq and microarray studies.		WBGene00022760	1201	-1.32785	0.000426689	0.019726	ZK546.3	ZK546.3
534	WBGene00022763	ZK546.7	Pseudogene	Pseudogene	Pseudogene	ZK546.7 is enriched in the NSM and the male based on tiling array and RNA-seq studies\; is affected by several genes including eat-2, sir-2.1, and npr-1 based on microarray and RNA-seq studies\; is affected by six chemicals including Ethanol, methylmercuric chloride, and manganese chloride based on RNA-seq and microarray studies.		WBGene00022763	890	-1.546	0.000306286	0.0154996	ZK546.7	ZK546.7
539	WBGene00023263	D1005.t1	Pseudogene	Pseudogene	Pseudogene	D1005.t1 is affected by several genes including isp-1, let-418, and ash-2 based on RNA-seq studies.		WBGene00023263	602	-1.86391	4.97019e-06	0.000527504	D1005.t1	D1005.t1
540	WBGene00023271	F19G12.t1	Pseudogene	Pseudogene	Pseudogene	F19G12.t1 is affected by several genes including hpl-2, mir-71, and let-418 based on RNA-seq studies\; is affected by stavudine and Zidovudine based on RNA-seq studies.		WBGene00023271	171	-3.58358	1.57315e-08	3.78453e-06	F19G12.t1	F19G12.t1
541	WBGene00023308	H11E01.t1	Pseudogene	Pseudogene	Pseudogene	H11E01.t1 is affected by hpl-2 based on RNA-seq studies\; is affected by Zidovudine based on RNA-seq studies.		WBGene00023308	129	-4.17861	5.99783e-08	1.19703e-05	H11E01.t1	H11E01.t1
542	WBGene00023401	ZK380.t2	Pseudogene	Pseudogene	Pseudogene	ZK380.t2 is enriched in the germ line based on RNA-seq studies\; is affected by several genes including daf-2, clk-1, and pgl-1 based on RNA-seq studies\; is affected by four chemicals including Rotenone, manganese chloride, and multi-walled carbon nanotube based on RNA-seq studies.		WBGene00023401	794	-1.65076	1.09632e-05	0.00103065	ZK380.t2	ZK380.t2
547	WBGene00044015	K06A4.8	Pseudogene	Pseudogene	Pseudogene	K06A4.8 is affected by several genes including daf-2, clk-1, and eat-2 based on RNA-seq and microarray studies\; is affected by manganese chloride and Colistin based on RNA-seq and microarray studies.		WBGene00044015	626	-1.84486	1.28836e-05	0.00116676	K06A4.8	K06A4.8
553	WBGene00044229	T03F6.8	Pseudogene	Pseudogene	Pseudogene	T03F6.8 is enriched in the male based on RNA-seq studies\; is affected by several genes including eat-2, npr-1, and pgl-1 based on tiling array and RNA-seq studies\; is affected by Tunicamycin, manganese chloride, and Colistin based on microarray and RNA-seq studies.		WBGene00044229	911	-1.5374	0.000434329	0.0199362	T03F6.8	T03F6.8
569	WBGene00045009	M117.8	Pseudogene	Pseudogene	Pseudogene	M117.8 is affected by clk-1 based on microarray studies\; is affected by multi-walled carbon nanotube based on RNA-seq studies.		WBGene00045009	257	-2.8314	2.55371e-05	0.00203046	M117.8	M117.8
579	WBGene00077441	C43D7.10	Pseudogene	Pseudogene	Pseudogene	C43D7.10 is affected by clk-1, daf-2, and dpy-21 based on microarray and RNA-seq studies\; is affected by multi-walled carbon nanotube and resveratrol based on RNA-seq and microarray studies.		WBGene00077441	497	-2.01244	0.000163466	0.00936307	C43D7.10	C43D7.10
648	WBGene00235281	Y4C6A.68	Pseudogene	Pseudogene	Pseudogene	Y4C6A.68 is enriched in the male based on microarray studies\; is affected by isp-1 and nuo-6 based on RNA-seq studies\; is affected by Sodium Chloride based on RNA-seq studies.		WBGene00235281	467	-2.07121	1.19785e-07	2.22104e-05	Y4C6A.68	Y4C6A.68
653	WBGene00269390	C08F1.13	Pseudogene	Pseudogene	Pseudogene	C08F1.13 is enriched in the muscle cell based on microarray studies\; is affected by mut-2 and lin-54 based on microarray studies.		WBGene00269390	92	-4.6096	0.000698956	0.0280485	C08F1.13	C08F1.13
655	WBGene00271786	F58H7.11	Pseudogene	Pseudogene	Pseudogene	F58H7.11 is affected by dafa#1 based on microarray studies.		WBGene00271786	835	-1.59668	0.000526299	0.0231172	F58H7.11	F58H7.11
511	WBGene00021789	Y51H7C.11	Ribosome	Ribosome: biogenesis	Ribosome: biogenesis	nol-6 is an ortholog of human NOL6 (nucleolar protein 6)\; is predicted to have RNA binding activity\; is involved in negative regulation of innate immune response\; is expressed in several tissues, including the alimentary system, the hypodermis, the muscular system, the nervous system, and the reproductive system.		WBGene00021789	1407	-1.20342	0.00110725	0.0393968	nol-6	Y51H7C.11
331	WBGene00013868	ZC373.3	Signaling	Signaling: casein kinase	Signaling: casein kinase	ZC373.3 is an ortholog of human CSNK1E\; is predicted to have ATP binding activity and protein kinase activity.		WBGene00013868	317	-2.47185	2.43813e-07	4.23612e-05	ZC373.3	ZC373.3a
72	WBGene00001691	F46B3.5	Signaling	Signaling: hedgehog-like	Signaling: hedgehog-like	grd-2 is predicted to have cholesterol binding activity, endopeptidase activity, and signaling receptor binding activity\; is expressed in the excretory duct and the excretory pore.		WBGene00001691	1139	-1.35506	0.000338627	0.0167183	grd-2	F46B3.5
73	WBGene00001695	T18H9.1	Signaling	Signaling: hedgehog-like	Signaling: hedgehog-like	grd-6 is expressed in several tissues, including the excretory system and the nervous system\; is predicted to encode a protein with the following domain: Ground-like domain.		WBGene00001695	558	-1.90972	3.99301e-07	6.39303e-05	grd-6	T18H9.1a
74	WBGene00001703	T01B10.2	Signaling	Signaling: hedgehog-like	Signaling: hedgehog-like	grd-14 is expressed in several tissues, including the alimentary system, the epithelial system, and the muscular system.		WBGene00001703	796	-1.64429	1.04636e-05	0.000995655	grd-14	T01B10.2
75	WBGene00001714	Y47D7A.5	Signaling	Signaling: hedgehog-like	Signaling: hedgehog-like	grl-5 is expressed in the hypodermis\; is predicted to encode a protein with the following domain: Ground-like domain.		WBGene00001714	1352	-1.23633	0.000864207	0.0328266	grl-5	Y47D7A.5
76	WBGene00001725	Y65B4BR.6	Signaling	Signaling: hedgehog-like	Signaling: hedgehog-like	grl-16 is enriched in the hypodermis, the intestine, the nervous system, and the reproductive system based on proteomic, tiling array, RNA-seq, and microarray studies\; is affected by several genes including daf-16, daf-2, and glp-1 based on microarray, proteomic, and RNA-seq studies\; is affected by fifteen chemicals including hydrogen sulfide, 1-methylnicotinamide, and nicotinic acid based on m…		WBGene00001725	1047	-1.41977	0.000122733	0.00742904	grl-16	Y65B4BR.6a
77	WBGene00001730	ZC168.5	Signaling	Signaling: hedgehog-like	Signaling: hedgehog-like	grl-21 is expressed in the arcade cell and the hypodermis\; is predicted to encode a protein with the following domain: Ground-like domain.		WBGene00001730	1435	-1.17935	0.00142022	0.0472844	grl-21	ZC168.5
128	WBGene00004230	T21H3.2	Signaling	Signaling: hedgehog-like	Signaling: hedgehog-like	ptr-16 is an ortholog of human PTCHD1 and PTCHD4\; is predicted to encode a protein with the following domain: Protein patched\/dispatched.		WBGene00004230	1284	-1.2798	0.000604716	0.0251186	ptr-16	T21H3.2a
129	WBGene00004231	Y18D10A.7	Signaling	Signaling: hedgehog-like	Signaling: hedgehog-like	ptr-17 is an ortholog of human PTCHD1 and PTCHD4\; is involved in molting cycle.		WBGene00004231	800	-1.64305	4.90387e-05	0.00344379	ptr-17	Y18D10A.7a
160	WBGene00006404	C31C9.1	Signaling	Signaling: hedgehog-like	Signaling: hedgehog-like	tag-10 localizes to the membrane raft\; is expressed in amphid neurons.		WBGene00006404	1081	-1.3931	0.000163773	0.00936924	tag-10	C31C9.1a
162	WBGene00006950	ZK678.5	Signaling	Signaling: hedgehog-like	Signaling: hedgehog-like	wrt-4 is predicted to have peptidase activity\; is expressed in the hyp10, the hyp6, the hyp7 syncytium, the hyp8, and the hyp9.		WBGene00006950	1249	-1.303	0.000426806	0.019726	wrt-4	ZK678.5
70	WBGene00001534	F52E1.4	Signaling	Signaling: heteromeric G protein	Signaling: heteromeric G protein: guanylyl cyclase	gcy-7 is an ortholog of human NPR1 (natriuretic peptide receptor 1) and NPR2 (natriuretic peptide receptor 2)\; is predicted to have ATP binding activity, guanylate cyclase activity, and protein kinase activity\; is involved in chemosensory behavior, chemotaxis, and response to magnesium ion\; localizes to the cilium\; is expressed in the ASEL.		WBGene00001534	578	-1.88732	1.33632e-05	0.00120322	gcy-7	F52E1.4a
338	WBGene00014158	ZK938.1	Signaling	Signaling: phosphatase	Signaling: phosphatase: unassigned	ZK938.1 is an ortholog of human PPP1CB (protein phosphatase 1 catalytic subunit beta)\; is predicted to have phosphoprotein phosphatase activity.		WBGene00014158	1225	-1.31957	0.000370618	0.0177954	ZK938.1	ZK938.1
422	WBGene00018124	F36H12.10	Signaling	Signaling: phosphatase	Signaling: phosphatase: Y	F36H12.10 is predicted to have protein tyrosine phosphatase activity.		WBGene00018124	1090	-1.38826	0.00105091	0.0380689	F36H12.10	F36H12.10
451	WBGene00019169	H06I04.5	Signaling	Signaling: phosphatase	Signaling: phosphatase: Y	H06I04.5 is an ortholog of human PTPRF (protein tyrosine phosphatase, receptor type F)\; is predicted to have protein tyrosine phosphatase activity.		WBGene00019169	1264	-1.29502	0.000695666	0.027955	H06I04.5	H06I04.5
495	WBGene00021261	Y22D7AR.7	Signaling	Signaling: phosphatase	Signaling: phosphatase: Y	Y22D7AR.7 is predicted to have protein tyrosine phosphatase activity.		WBGene00021261	512	-1.97619	8.16053e-06	0.000802555	Y22D7AR.7	Y22D7AR.7
225	WBGene00009115	F25F2.1	Signaling	Signaling: S/T kinase	Signaling: S/T kinase	F25F2.1 is predicted to have ATP binding activity and protein kinase activity\; is expressed in the intestine.		WBGene00009115	1198	-1.32944	0.000363268	0.0175321	F25F2.1	F25F2.1a
69	WBGene00001516	ZK899.8	Signaling	Signaling: small GTPase	Signaling: small GTPase: Ras	gap-2 is an ortholog of human DAB2IP (DAB2 interacting protein) and RASAL2 (RAS protein activator like 2)\; is predicted to have GTPase activator activity\; is involved in learning or memory and negative regulation of Ras protein signal transduction\; is expressed in several tissues, including head neurons, the muscular system, the reproductive system, the seam cell, and the tail.		WBGene00001516	721	-1.75706	2.6377e-06	0.000302536	gap-2	ZK899.8a
222	WBGene00008883	F16B12.7	Signaling	Signaling: unassigned	Signaling: unassigned	F16B12.7 is predicted to have ATP binding activity and protein kinase activity.		WBGene00008883	941	-1.51169	0.00114902	0.0403456	F16B12.7	F16B12.7
241	WBGene00009681	F44D12.4	Signaling	Signaling: unassigned	Signaling: unassigned	gipc-2 is an ortholog of human GIPC1 (GIPC PDZ domain containing 1), GIPC2 (GIPC PDZ domain containing 2), and GIPC3\; is expressed in the intestine and the nervous system\; human orthologs of this gene are implicated in autosomal recessive nonsyndromic deafness 15\; human GIPC1 exhibits signaling receptor binding activity.		WBGene00009681	1390	-1.21109	0.00100333	0.0366852	gipc-2	F44D12.4
191	WBGene00007820	C30H6.1	Stress response	Stress response: C-type Lectin	Stress response: C-type Lectin	clec-199 is an ortholog of human CD207 (CD207 molecule) and CLEC4F (C-type lectin domain family 4 member F)\; is predicted to have carbohydrate binding activity\; is expressed in head neurons and the male.		WBGene00007820	1326	-1.25474	0.00111968	0.0396214	clec-199	C30H6.1a
234	WBGene00009515	F38A1.1	Stress response	Stress response: C-type Lectin	Stress response: C-type Lectin	clec-170 is predicted to have carbohydrate binding activity.		WBGene00009515	1215	-1.32408	0.000447903	0.02036	clec-170	F38A1.1
235	WBGene00009526	F38A1.14	Stress response	Stress response: C-type Lectin	Stress response: C-type Lectin	clec-169 is predicted to have carbohydrate binding activity.		WBGene00009526	1130	-1.3649	0.00107014	0.0384979	clec-169	F38A1.14
256	WBGene00010355	H02K04.1	Stress response	Stress response: C-type Lectin	Stress response: C-type Lectin	clec-229 is predicted to have carbohydrate binding activity.		WBGene00010355	703	-1.77777	8.17884e-06	0.000802672	clec-229	H02K04.1
293	WBGene00011668	T09F5.9	Stress response	Stress response: C-type Lectin	Stress response: C-type Lectin	clec-47 is an ortholog of human CLEC4A, CLEC4C, and CD209 and members of the human CLEC (C-type lectin domain containing) gene family including CLEC6A and CLEC4E\; is predicted to have carbohydrate binding activity\; is involved in response to gamma radiation.		WBGene00011668	655	-1.82141	1.41678e-06	0.000180369	clec-47	T09F5.9
326	WBGene00013471	Y68A4B.2	Stress response	Stress response: C-type Lectin	Stress response: C-type Lectin	clec-242 is predicted to have carbohydrate binding activity.		WBGene00013471	281	-2.64617	2.07663e-05	0.00174896	clec-242	Y68A4B.2
220	WBGene00008829	F14H3.10	Stress response	Stress response: detoxification	Stress response: detoxification: CYP	cyp-35D1 is an ortholog of human CYP21A2 (cytochrome P450 family 21 subfamily A member 2) and members of the human CYP2 (Cytochrome P450 family 2) gene family including CYP2R1, CYP2U1, and CYP2J2\; is predicted to have heme binding activity, iron ion binding activity, and oxidoreductase activity\; human orthologs of this gene are implicated in congenital adrenal hyperplasia.		WBGene00008829	1393	-1.20978	0.00122047	0.0422848	cyp-35D1	F14H3.10
78	WBGene00001757	R05F9.5	Stress response	Stress response: detoxification	Stress response: detoxification: GST	gst-9 is an ortholog of human GSTA4 (glutathione S-transferase alpha 4), GSTA5 (glutathione S-transferase alpha 5), and HPGDS (hematopoietic prostaglandin D synthase)\; is predicted to have glutathione transferase activity.		WBGene00001757	875	-1.55704	4.28772e-05	0.00307555	gst-9	R05F9.5
477	WBGene00020593	T19H12.10	Stress response	Stress response: detoxification	Stress response: detoxification: ugt	ugt-11 is an ortholog of human UGT3A1 (UDP glycosyltransferase family 3 member A1) and UGT3A2 (UDP glycosyltransferase family 3 member A2)\; is predicted to have transferase activity, transferring hexosyl groups.		WBGene00020593	369	-2.2382	1.25215e-08	3.0435e-06	ugt-11	T19H12.10
1	WBGene00000024	AC3.3	Stress response	Stress response: ER	Stress response: ER	abu-1 is involved in endoplasmic reticulum unfolded protein response\; localizes to the integral component of endoplasmic reticulum membrane\; is expressed in the pharynx.		WBGene00000024	581	-1.88719	7.59011e-07	0.000108225	abu-1	AC3.3
5	WBGene00000033	F35A5.3	Stress response	Stress response: ER	Stress response: ER	abu-10 is involved in endoplasmic reticulum unfolded protein response.		WBGene00000033	823	-1.6104	1.90873e-05	0.0016216	abu-10	F35A5.3
6	WBGene00000034	T01D1.6	Stress response	Stress response: ER	Stress response: ER	abu-11 is involved in endoplasmic reticulum unfolded protein response.		WBGene00000034	768	-1.67822	7.65855e-06	0.000762782	abu-11	T01D1.6
286	WBGene00011535	T06E4.8	Stress response	Stress response: ER	Stress response: ER	T06E4.8 is involved in endoplasmic reticulum unfolded protein response.		WBGene00011535	443	-2.11655	3.79304e-08	8.05138e-06	T06E4.8	T06E4.8
388	WBGene00017073	D2096.6	Stress response	Stress response: ER	Stress response: ER	D2096.6 is involved in endoplasmic reticulum unfolded protein response\; is expressed in the epithelial cell and the pharynx.		WBGene00017073	762	-1.68171	7.99231e-06	0.000787662	D2096.6	D2096.6
428	WBGene00018292	F41E6.11	Stress response	Stress response: ER	Stress response: ER	F41E6.11 is involved in endoplasmic reticulum unfolded protein response.		WBGene00018292	513	-1.96762	3.15639e-07	5.2882e-05	F41E6.11	F41E6.11
242	WBGene00009691	F44E5.4	Stress response	Stress response: heat	Stress response: heat	F44E5.4 is enriched in the intestine, the nervous system, and the sensillum based on microarray and RNA-seq studies\; is affected by several genes including daf-16, daf-2, and glp-1 based on microarray, tiling array, and RNA-seq studies\; is affected by twenty-six chemicals including Heme, Cyclosporine, and dimedone based on microarray, proteomic, and RNA-seq studies\; is predicted to encode a pr…		WBGene00009691	784	-1.66299	2.49721e-05	0.001989	F44E5.4	F44E5.4
243	WBGene00009692	F44E5.5	Stress response	Stress response: heat	Stress response: heat	F44E5.5 is predicted to have ATP binding activity.		WBGene00009692	825	-1.60981	2.36597e-05	0.00192357	F44E5.5	F44E5.5
251	WBGene00010123	F55G11.2	Stress response	Stress response: pathogen	Stress response: pathogen: CUB	F55G11.2 is involved in innate immune response.		WBGene00010123	1039	-1.42778	0.000185623	0.0103417	F55G11.2	F55G11.2
261	WBGene00010659	K08D8.5	Stress response	Stress response: pathogen	Stress response: pathogen: CUB	K08D8.5 is involved in response to gamma radiation\; is expressed in head neurons, the intestine, and the rectal gland cell.		WBGene00010659	938	-1.51524	5.26031e-05	0.00365039	K08D8.5	K08D8.5
264	WBGene00010745	K10D11.1	Stress response	Stress response: pathogen	Stress response: pathogen: CUB	dod-17 is involved in innate immune response.		WBGene00010745	561	-1.89967	6.79851e-07	9.84336e-05	dod-17	K10D11.1
180	WBGene00007537	C12D8.6	Stress response	Stress response: pathogen	Stress response: pathogen: NLP-like	fipr-8 is affected by several genes including daf-16, skn-1, and clk-1 based on microarray and RNA-seq studies\; is affected by Ethanol and Sirolimus based on RNA-seq and microarray studies.		WBGene00007537	618	-1.85661	6.1619e-06	0.000632519	fipr-8	C12D8.6
253	WBGene00010256	F58E6.7	Stress response	Stress response: pathogen	Stress response: pathogen: unassigned	hrg-3 exhibits heme binding activity and heme transporter activity\; is involved in defense response to Gram-negative bacterium and heme transport\; localizes to the extracellular space\; is expressed in the intestinal cell.		WBGene00010256	267	-2.78218	2.75858e-12	1.19822e-09	hrg-3	F58E6.7
393	WBGene00017218	F07F6.5	Stress response	Stress response: pathogen	Stress response: pathogen: unassigned	dct-5 is enriched in the hypodermis based on tiling array and RNA-seq studies\; is affected by several genes including daf-16, daf-2, and daf-12 based on microarray, tiling array, and RNA-seq studies\; is affected by ten chemicals including Heme, 1-methylnicotinamide, and nicotinic acid based on microarray and RNA-seq studies\; is predicted to encode a protein with the following domain: Protein o…		WBGene00017218	1247	-1.30448	0.000765772	0.0301864	dct-5	F07F6.5
81	WBGene00002025	Y22D7AL.5	Stress response	Stress response: unassigned	Stress response: unassigned	hsp-60 is an ortholog of human HSPD1 (heat shock protein family D (Hsp60) member 1)\; exhibits transcription factor binding activity\; is involved in several processes, including embryo development, mitochondrial unfolded protein response, and mitochondrion organization\; localizes to the mitochondrion\; is expressed in the hypodermis, the intestine, the muscle cell, and the nervous system\; huma…		WBGene00002025	1321	-1.2566	0.000638489	0.0261363	hsp-60	Y22D7AL.5a
371	WBGene00016204	C29E4.7	Stress response	Stress response: unassigned	Stress response: unassigned	gsto-1 is an ortholog of human GSTO1 (glutathione S-transferase omega 1) and GSTO2 (glutathione S-transferase omega 2)\; exhibits glutathione dehydrogenase (ascorbate) activity and glutathione transferase activity\; is involved in several processes, including cellular response to extracellular stimulus, oxidation-reduction process, and protein glutathionylation.		WBGene00016204	1012	-1.44804	0.000101642	0.00634904	gsto-1	C29E4.7
444	WBGene00018877	F55D10.1	Trafficking	Trafficking: ER/Golgi	Trafficking: ER/Golgi: mannosidase	aman-1 is an ortholog of human MAN2B1 (mannosidase alpha class 2B member 1)\; is predicted to have alpha-mannosidase activity, carbohydrate binding activity, and metal ion binding activity\; is expressed in the intestine and the nervous system\; human orthologs of this gene are implicated in alpha-mannosidosis.		WBGene00018877	1024	-1.43927	0.000108668	0.00670753	aman-1	F55D10.1
133	WBGene00004899	C30A5.5	Trafficking	Trafficking: vesicle targeting/fusion	Trafficking: vesicle targeting/fusion: SNARE	snb-5 is enriched in the male based on RNA-seq studies\; is affected by several genes including daf-16, age-1, and aak-2 based on microarray and tiling array studies\; is affected by four chemicals including Chlorpyrifos, Diazinon, and paraquat based on microarray studies\; is predicted to encode a protein with the following domain: Synaptobrevin.		WBGene00004899	518	-1.96346	5.54838e-05	0.00380526	snb-5	C30A5.5
239	WBGene00009608	F41D3.3	Transcription factor	Transcription factor: NHR	Transcription factor: NHR	nhr-265 is predicted to have DNA-binding activity transcription factor activity, sequence-specific DNA binding activity, and zinc ion binding activity.		WBGene00009608	272	-2.74704	0.000521005	0.0229707	nhr-265	F41D3.3
308	WBGene00012596	Y38E10A.18	Transcription factor	Transcription factor: NHR	Transcription factor: NHR	nhr-234 is predicted to have DNA-binding activity transcription factor activity, sequence-specific DNA binding activity, and zinc ion binding activity.		WBGene00012596	431	-2.13181	6.61498e-06	0.000670227	nhr-234	Y38E10A.18
457	WBGene00019742	M02H5.4	Transcription factor	Transcription factor: NHR	Transcription factor: NHR	nhr-202 is predicted to have DNA-binding activity transcription factor activity, sequence-specific DNA binding activity, and zinc ion binding activity.		WBGene00019742	731	-1.74631	3.96228e-06	0.000433274	nhr-202	M02H5.4a
80	WBGene00001944	E03A3.4	Transcription: chromatin	Transcription: chromatin structure	Transcription: chromatin structure: histone	his-70 is an ortholog of human CENPA (centromere protein A), HIST2H3A (histone cluster 2 H3 a), and HIST2H3PS2 (histone cluster 2 H3 pseudogene 2)\; is predicted to have DNA binding activity and protein heterodimerization activity.		WBGene00001944	1069	-1.40191	0.000248498	0.0131149	his-70	E03A3.4
138	WBGene00005054	F18C5.6	Transmembrane protein	Transmembrane protein: seven transmembrane receptor	Transmembrane protein: seven transmembrane receptor: sra	sra-28 is predicted to have G protein-coupled receptor activity\; is expressed in the intestine and the nervous system.		WBGene00005054	194	-3.39578	0.000852039	0.0325409	sra-28	F18C5.6
139	WBGene00005057	C56C10.5	Transmembrane protein	Transmembrane protein: seven transmembrane receptor	Transmembrane protein: seven transmembrane receptor: sra	sra-31 is predicted to have G protein-coupled receptor activity.		WBGene00005057	271	-2.76838	0.000468448	0.0211505	sra-31	C56C10.5
332	WBGene00013909	ZC455.9	Transmembrane protein	Transmembrane protein: seven transmembrane receptor	Transmembrane protein: seven transmembrane receptor: srbc	srbc-44 is affected by several genes including clk-1, ain-1, and let-418 based on tiling array, microarray, and RNA-seq studies\; is affected by resveratrol based on microarray studies\; is predicted to encode a protein with the following domain: 7TM GPCR, serpentine receptor class bc (Srbc).		WBGene00013909	453	-2.09998	0.00128013	0.0436742	srbc-44	ZC455.9
140	WBGene00005170	T23F11.5	Transmembrane protein	Transmembrane protein: seven transmembrane receptor	Transmembrane protein: seven transmembrane receptor: srg	srg-13 is predicted to have transmembrane signaling receptor activity\; is expressed in the nervous system.		WBGene00005170	114	-4.41881	0.00145882	0.0481596	srg-13	T23F11.5
141	WBGene00005242	C47E8.2	Transmembrane protein	Transmembrane protein: seven transmembrane receptor	Transmembrane protein: seven transmembrane receptor: srh	srh-17 is affected by several genes including mab-5, csr-1, and hpl-2 based on RNA-seq and microarray studies\; is predicted to encode a protein with the following domain: 7TM GPCR, serpentine receptor class h (Srh).		WBGene00005242	817	-1.61757	0.00038534	0.0182331	srh-17	C47E8.2
142	WBGene00005408	R52.7	Transmembrane protein	Transmembrane protein: seven transmembrane receptor	Transmembrane protein: seven transmembrane receptor: srh	srh-195 is enriched in the intestine based on RNA-seq studies\; is affected by several genes including let-60, hsf-1, and clk-1 based on microarray and RNA-seq studies\; is affected by tryptophan and Chlorpyrifos based on microarray studies\; is predicted to encode a protein with the following domain: 7TM GPCR, serpentine receptor class h (Srh).		WBGene00005408	718	-1.76296	0.00141848	0.0472844	srh-195	R52.7
143	WBGene00005444	T05E12.7	Transmembrane protein	Transmembrane protein: seven transmembrane receptor	Transmembrane protein: seven transmembrane receptor: srh	srh-237 is enriched in the intestine based on RNA-seq and microarray studies\; is affected by several genes including daf-16, daf-2, and daf-12 based on microarray and RNA-seq studies\; is affected by nine chemicals including diallyl trisulfide, Rotenone, and Alovudine based on microarray and RNA-seq studies\; is predicted to encode a protein with the following domain: 7TM GPCR, serpentine recept…		WBGene00005444	1344	-1.24037	0.00103298	0.0375935	srh-237	T05E12.7a
145	WBGene00005569	F22E5.16	Transmembrane protein	Transmembrane protein: seven transmembrane receptor	Transmembrane protein: seven transmembrane receptor: sri	sri-57 is affected by several genes including sir-2.1, pgl-1, and glh-1 based on microarray, tiling array, and RNA-seq studies\; is affected by indole based on microarray studies\; is predicted to encode a protein with the following domain: 7TM GPCR, serpentine chemoreceptor class i (Sri).		WBGene00005569	158	-3.99471	9.4016e-10	2.79138e-07	sri-57	F22E5.16
146	WBGene00005688	F31F4.14	Transmembrane protein	Transmembrane protein: seven transmembrane receptor	Transmembrane protein: seven transmembrane receptor: sru	sru-25 is affected by several genes including lin-4, lin-14, and clk-1 based on tiling array and microarray studies\; is affected by multi-walled carbon nanotube based on RNA-seq studies\; is predicted to encode a protein with the following domain: 7TM GPCR, serpentine receptor class u (Sru).		WBGene00005688	166	-3.60651	0.000274843	0.014294	sru-25	F31F4.14a
147	WBGene00005832	C25F9.1	Transmembrane protein	Transmembrane protein: seven transmembrane receptor	Transmembrane protein: seven transmembrane receptor: srw	srw-85 is predicted to have G protein-coupled peptide receptor activity\; is expressed in the nervous system.		WBGene00005832	295	-2.5572	8.60043e-09	2.14515e-06	srw-85	C25F9.1a
193	WBGene00007834	C31A11.6	Transmembrane protein	Transmembrane protein: seven transmembrane receptor	Transmembrane protein: seven transmembrane receptor: srxa	srxa-7 is expressed in the intestine, the nervous system, and the sensillum\; is predicted to encode a protein with the following domain: 7TM GPCR, serpentine receptor class xa (Srxa).		WBGene00007834	268	-2.77373	0.000456016	0.0207088	srxa-7	C31A11.6
156	WBGene00006172	R02C2.5	Transmembrane protein	Transmembrane protein: seven transmembrane receptor	Transmembrane protein: seven transmembrane receptor: str	str-121 is enriched in the intestine based on RNA-seq studies\; is affected by several genes including clk-1, lin-15B, and drh-3 based on microarray and RNA-seq studies\; is affected by multi-walled carbon nanotube, resveratrol, and dafa#1 based on RNA-seq and microarray studies\; is predicted to encode a protein with the following domain: 7TM GPCR, serpentine receptor class r (Str).		WBGene00006172	235	-3.01266	0.000547824	0.0237075	str-121	R02C2.5
157	WBGene00006176	T05E12.1	Transmembrane protein	Transmembrane protein: seven transmembrane receptor	Transmembrane protein: seven transmembrane receptor: str	str-125 is affected by several genes including clk-1, pgl-1, and glh-1 based on tiling array, microarray, and RNA-seq studies\; is affected by Colistin and allantoin based on microarray studies\; is predicted to encode a protein with the following domain: 7TM GPCR, serpentine receptor class r (Str).		WBGene00006176	236	-2.99326	2.35229e-05	0.00191577	str-125	T05E12.1
158	WBGene00006193	F58G4.6	Transmembrane protein	Transmembrane protein: seven transmembrane receptor	Transmembrane protein: seven transmembrane receptor: str	str-146 is enriched in the intestine based on microarray studies\; is affected by several genes including daf-2, clk-1, and sir-2.1 based on tiling array, RNA-seq, and microarray studies\; is affected by five chemicals including Rotenone, Tunicamycin, and manganese chloride based on RNA-seq and microarray studies\; is predicted to encode a protein with the following domain: 7TM GPCR, serpentine r…		WBGene00006193	482	-2.03066	0.000310446	0.0156764	str-146	F58G4.6
183	WBGene00007598	C15A11.4	Transmembrane protein	Transmembrane protein: unassigned	Transmembrane protein: unassigned	C15A11.4 is enriched in the germline precursor cell, the hypodermis, and the ventral nerve cord based on tiling array studies\; is affected by several genes including daf-16, daf-2, and skn-1 based on RNA-seq, tiling array, and microarray studies\; is affected by thirteen chemicals including 1-methylnicotinamide, manganese chloride, and sodium arsenite based on RNA-seq and microarray studies\; is…		WBGene00007598	1134	-1.35898	0.000653413	0.0265848	C15A11.4	C15A11.4
186	WBGene00007648	C17G1.1	Transmembrane protein	Transmembrane protein: unassigned	Transmembrane protein: unassigned	folr-1 is enriched in the NSM based on tiling array studies\; is affected by several genes including clk-1, sir-2.1, and nhr-25 based on microarray, tiling array, and RNA-seq studies\; is affected by Tunicamycin and allantoin based on microarray studies.		WBGene00007648	522	-1.95791	0.000134132	0.007975	folr-1	C17G1.1
207	WBGene00008270	C53A5.13	Transmembrane protein	Transmembrane protein: unassigned	Transmembrane protein: unassigned	C53A5.13 is enriched in the germline precursor cell, the hypodermis, and the nervous system based on tiling array, proteomic, and microarray studies\; is affected by several genes including daf-16, daf-2, and clk-1 based on microarray and RNA-seq studies\; is affected by four chemicals including aldicarb, Testosterone, and Humic Substances based on microarray studies\; is predicted to encode a pr…		WBGene00008270	1242	-1.30624	0.000518246	0.0229043	C53A5.13	C53A5.13a
233	WBGene00009489	F36G9.13	Transmembrane protein	Transmembrane protein: unassigned	Transmembrane protein: unassigned	F36G9.13 is enriched in the germ line and the male based on RNA-seq studies\; is affected by several genes including clk-1, eat-2, and npr-1 based on RNA-seq, tiling array, and microarray studies\; is affected by nine chemicals including hydrogen sulfide, methylmercuric chloride, and Tunicamycin based on microarray and RNA-seq studies\; is predicted to encode a protein with the following domain: …		WBGene00009489	821	-1.61104	8.79177e-05	0.0056343	F36G9.13	F36G9.13
247	WBGene00009904	F49E12.12	Transmembrane protein	Transmembrane protein: unassigned	Transmembrane protein: unassigned	F49E12.12 is an ortholog of human PGAP2.		WBGene00009904	1087	-1.39033	0.000429394	0.0198066	F49E12.12	F49E12.12
248	WBGene00009914	F49H6.13	Transmembrane protein	Transmembrane protein: unassigned	Transmembrane protein: unassigned	F49H6.13 is enriched in the intestine based on tiling array and RNA-seq studies\; is affected by several genes including daf-16, elt-2, and sir-2.1 based on microarray and RNA-seq studies\; is affected by nine chemicals including Heme, Tunicamycin, and multi-walled carbon nanotube based on microarray and RNA-seq studies\; is predicted to encode a protein with the following domain: Tight junction …		WBGene00009914	864	-1.56949	0.000222146	0.0119782	F49H6.13	F49H6.13
254	WBGene00010257	F58E6.8	Transmembrane protein	Transmembrane protein: unassigned	Transmembrane protein: unassigned	F58E6.8 is enriched in the intestine based on tiling array studies\; is affected by several genes including clk-1, sir-2.1, and eri-1 based on tiling array, microarray, and RNA-seq studies\; is affected by six chemicals including Heme, tryptophan, and Sodium Chloride based on microarray and RNA-seq studies.		WBGene00010257	196	-3.38402	2.3617e-10	7.64068e-08	F58E6.8	F58E6.8
255	WBGene00010258	F58E6.11	Transmembrane protein	Transmembrane protein: unassigned	Transmembrane protein: unassigned	F58E6.11 is expressed in the pharynx.		WBGene00010258	924	-1.52907	6.83075e-05	0.00456464	F58E6.11	F58E6.11
271	WBGene00010895	M28.4	Transmembrane protein	Transmembrane protein: unassigned	Transmembrane protein: unassigned	M28.4 is enriched in the germ line and the male based on RNA-seq studies\; is affected by several genes including daf-2, eat-2, and npr-1 based on microarray, tiling array, and RNA-seq studies\; is affected by four chemicals including hydrogen sulfide, methylmercury hydroxide, and methylmercuric chloride based on microarray and RNA-seq studies.		WBGene00010895	1002	-1.46202	0.00084862	0.0324813	M28.4	M28.4
272	WBGene00010900	M28.9	Transmembrane protein	Transmembrane protein: unassigned	Transmembrane protein: unassigned	M28.9 is enriched in the germ line and the male based on RNA-seq studies\; is affected by several genes including daf-2, clk-1, and npr-1 based on microarray, RNA-seq, and tiling array studies\; is affected by ten chemicals including hydrogen sulfide, Ethanol, and nicotinic acid based on microarray and RNA-seq studies\; is predicted to encode a protein with the following domain: Prominin.		WBGene00010900	1275	-1.28835	0.00053688	0.0234721	M28.9	M28.9
290	WBGene00011554	T07A5.1	Transmembrane protein	Transmembrane protein: unassigned	Transmembrane protein: unassigned	T07A5.1 is an ortholog of human FKTN\; human orthologs of this gene are implicated in dilated cardiomyopathy 1X and muscular dystrophy (multiple)\; is predicted to encode a protein with the following domains: LicD family and Fukutin-related.		WBGene00011554	404	-2.20228	1.78217e-08	4.20118e-06	T07A5.1	T07A5.1
303	WBGene00012199	W02B8.3	Transmembrane protein	Transmembrane protein: unassigned	Transmembrane protein: unassigned	mltn-3 is enriched in the hypodermis based on tiling array studies\; is affected by several genes including daf-16, daf-12, and clk-1 based on microarray and RNA-seq studies\; is affected by five chemicals including tryptophan, manganese chloride, and D-glucose based on microarray and RNA-seq studies\; is predicted to encode a protein with the following domain: Moulting cycle MLT-10-like protein.		WBGene00012199	743	-1.72733	9.60972e-06	0.000927575	mltn-3	W02B8.3
304	WBGene00012223	W03C9.8	Transmembrane protein	Transmembrane protein: unassigned	Transmembrane protein: unassigned	W03C9.8 is enriched in the male based on RNA-seq studies\; is affected by several genes including daf-12, pgl-1, and isp-1 based on microarray, tiling array, and RNA-seq studies\; is affected by four chemicals including Ethanol, methylmercuric chloride, and D-glucose based on RNA-seq and microarray studies.		WBGene00012223	1062	-1.40656	0.000558439	0.0240245	W03C9.8	W03C9.8
305	WBGene00012224	W03G11.2	Transmembrane protein	Transmembrane protein: unassigned	Transmembrane protein: unassigned	W03G11.2 is an ortholog of human TMEM30A\; human TMEM30A exhibits aminophospholipid transmembrane transporter activity.		WBGene00012224	1075	-1.39979	0.000421975	0.0195993	W03G11.2	W03G11.2
309	WBGene00012607	Y38F1A.4	Transmembrane protein	Transmembrane protein: unassigned	Transmembrane protein: unassigned	Y38F1A.4 is affected by several genes including daf-2, let-60, and pgl-1 based on RNA-seq and microarray studies\; is affected by five chemicals including Rotenone, Sodium Chloride, and paraquat based on RNA-seq and microarray studies.		WBGene00012607	946	-1.5101	0.000447119	0.02036	Y38F1A.4	Y38F1A.4
328	WBGene00013498	Y70G10A.2	Transmembrane protein	Transmembrane protein: unassigned	Transmembrane protein: unassigned	Y70G10A.2 is enriched in the IL2 neuron and the male based on RNA-seq studies\; is affected by several genes including clk-1, elt-2, and sir-2.1 based on tiling array, microarray, and RNA-seq studies\; is affected by adsorbable organic bromine compound based on microarray studies.		WBGene00013498	656	-1.82135	1.22279e-05	0.00111817	Y70G10A.2	Y70G10A.2
330	WBGene00013684	Y105E8A.27	Transmembrane protein	Transmembrane protein: unassigned	Transmembrane protein: unassigned	Y105E8A.27 is enriched in the male based on RNA-seq studies\; is affected by several genes including dpy-10, clk-1, and eat-2 based on RNA-seq and microarray studies\; is affected by eight chemicals including Ethanol, methylmercuric chloride, and Rotenone based on RNA-seq and microarray studies.		WBGene00013684	1386	-1.21266	0.00134746	0.0454686	Y105E8A.27	Y105E8A.27
334	WBGene00014003	ZK593.3	Transmembrane protein	Transmembrane protein: unassigned	Transmembrane protein: unassigned	ZK593.3 is enriched in the coelomocyte and the intestine based on tiling array and RNA-seq studies\; is affected by several genes including daf-16, daf-2, and daf-12 based on tiling array, RNA-seq, and microarray studies\; is affected by fourteen chemicals including 1-methylnicotinamide, D-glucopyranose, and D-glucose based on RNA-seq and microarray studies.		WBGene00014003	1032	-1.43784	0.00012725	0.00763351	ZK593.3	ZK593.3
340	WBGene00014183	ZK1025.3	Transmembrane protein	Transmembrane protein: unassigned	Transmembrane protein: unassigned	ZK1025.3 is affected by several genes including daf-16, daf-2, and skn-1 based on microarray, proteomic, RNA-seq, and tiling array studies\; is affected by fourteen chemicals including Ethanol, Nitric Oxide, and tryptophan based on RNA-seq and microarray studies\; is predicted to encode a protein with the following domain: Methyltransferase FkbM.		WBGene00014183	693	-1.78823	2.31509e-06	0.000272189	ZK1025.3	ZK1025.3
355	WBGene00015306	C01G5.4	Transmembrane protein	Transmembrane protein: unassigned	Transmembrane protein: unassigned	C01G5.4 is enriched in the germ line, the male, and the nervous system based on RNA-seq studies\; is affected by several genes including lin-4, lin-14, and eat-2 based on microarray and RNA-seq studies\; is affected by nine chemicals including hydrogen sulfide, methylmercuric chloride, and Tunicamycin based on microarray and RNA-seq studies\; is predicted to encode a protein with the following do…		WBGene00015306	916	-1.53591	7.49833e-05	0.00489908	C01G5.4	C01G5.4a
364	WBGene00015623	C09B8.4	Transmembrane protein	Transmembrane protein: unassigned	Transmembrane protein: unassigned	C09B8.4 is an ortholog of human TMEM53\; is predicted to encode a protein with the following domains: Protein of unknown function DUF829, TMEM53 and Alpha\/Beta hydrolase fold.		WBGene00015623	282	-2.63729	3.24492e-11	1.18924e-08	C09B8.4	C09B8.4
386	WBGene00017057	D2062.5	Transmembrane protein	Transmembrane protein: unassigned	Transmembrane protein: unassigned	D2062.5 is enriched in the male based on RNA-seq studies\; is affected by several genes including rrf-3, dpy-10, and hsf-1 based on tiling array, RNA-seq, and microarray studies\; is affected by seven chemicals including methylmercuric chloride, fluoranthene, and paraquat based on microarray studies.		WBGene00017057	604	-1.8637	3.2334e-05	0.00245838	D2062.5	D2062.5
406	WBGene00017703	F22E5.1	Transmembrane protein	Transmembrane protein: unassigned	Transmembrane protein: unassigned	F22E5.1 is enriched in dopaminergic neurons, the OLL, the PVD, and the intestine based on tiling array, RNA-seq, and microarray studies\; is affected by several genes including daf-2, skn-1, and hsf-1 based on microarray and RNA-seq studies\; is affected by nine chemicals including Tunicamycin, sodium arsenite, and D-glucose based on microarray and RNA-seq studies\; is predicted to encode a prote…		WBGene00017703	347	-2.36545	9.08631e-10	2.71495e-07	F22E5.1	F22E5.1
410	WBGene00017922	F29B9.7	Transmembrane protein	Transmembrane protein: unassigned	Transmembrane protein: unassigned	F29B9.7 is enriched in the hypodermis and the male based on tiling array and RNA-seq studies\; is affected by several genes including daf-12, dpy-10, and hsf-1 based on microarray, tiling array, and RNA-seq studies\; is affected by ten chemicals including methylmercuric chloride, Rotenone, and manganese chloride based on microarray and RNA-seq studies.		WBGene00017922	1058	-1.40991	0.000252211	0.0132789	F29B9.7	F29B9.7
419	WBGene00018103	F36H5.4	Transmembrane protein	Transmembrane protein: unassigned	Transmembrane protein: unassigned	F36H5.4 is enriched in dopaminergic neurons, the germ line, the hypodermis, and the pharyngeal muscle cell based on tiling array and RNA-seq studies\; is affected by several genes including daf-2, glp-1, and skn-1 based on microarray and RNA-seq studies\; is affected by nine chemicals including aldicarb, 1-methylnicotinamide, and methylmercuric chloride based on microarray and RNA-seq studies.		WBGene00018103	376	-2.22008	1.34125e-06	0.000172855	F36H5.4	F36H5.4
455	WBGene00019667	K12B6.2	Transmembrane protein	Transmembrane protein: unassigned	Transmembrane protein: unassigned	spe-49 is an ortholog of human DCST1 (DC-STAMP domain containing 1)\; is expressed in the sperm\; human DCST1 exhibits ubiquitin protein ligase activity.		WBGene00019667	968	-1.48855	0.000127874	0.0076612	spe-49	K12B6.2a
466	WBGene00020128	R193.2	Transmembrane protein	Transmembrane protein: unassigned	Transmembrane protein: unassigned	R193.2 is enriched in the intestine based on tiling array, RNA-seq, and microarray studies\; is affected by several genes including daf-16, daf-2, and skn-1 based on microarray, tiling array, RNA-seq, and proteomic studies\; is affected by twenty-one chemicals including Heme, aldicarb, and 1-methylnicotinamide based on microarray and RNA-seq studies\; is predicted to encode a protein with the fol…		WBGene00020128	785	-1.66041	8.39599e-06	0.000820551	R193.2	R193.2
483	WBGene00020693	T22E7.1	Transmembrane protein	Transmembrane protein: unassigned	Transmembrane protein: unassigned	lron-8 is an ortholog of human RTN4RL2, LINGO1 (leucine rich repeat and Ig domain containing 1), and LINGO3\; is expressed in the body wall musculature, the pharynx, and the rectal gland cell\; human RTN4RL2 exhibits signaling receptor activity.		WBGene00020693	1429	-1.19314	0.00135063	0.0455167	lron-8	T22E7.1a
497	WBGene00021398	Y38C1AA.7	Transmembrane protein	Transmembrane protein: unassigned	Transmembrane protein: unassigned	Y38C1AA.7 is affected by several genes including daf-2, age-1, and let-7 based on microarray, RNA-seq, and proteomic studies\; is affected by nineteen chemicals including aldicarb, Ethanol, and methylmercury hydroxide based on microarray and RNA-seq studies.		WBGene00021398	1095	-1.38631	0.000183242	0.0102579	Y38C1AA.7	Y38C1AA.7
520	WBGene00022133	Y71F9B.15	Transmembrane protein	Transmembrane protein: unassigned	Transmembrane protein: unassigned	Y71F9B.15 is enriched in the male based on RNA-seq studies\; is affected by several genes including clk-1, pgl-1, and isp-1 based on tiling array, RNA-seq, and microarray studies\; is affected by nine chemicals including hydrogen sulfide, tryptophan, and methylmercuric chloride based on microarray and RNA-seq studies.		WBGene00022133	459	-2.08331	7.72726e-07	0.00010928	Y71F9B.15	Y71F9B.15
523	WBGene00022417	Y102A11A.7	Transmembrane protein	Transmembrane protein: unassigned	Transmembrane protein: unassigned	Y102A11A.7 is affected by several genes including daf-16, skn-1, and daf-12 based on microarray, tiling array, and RNA-seq studies\; is affected by nine chemicals including methylmercury hydroxide, 1-methylnicotinamide, and D-glucose based on RNA-seq and microarray studies.		WBGene00022417	996	-1.46878	0.000178581	0.0100569	Y102A11A.7	Y102A11A.7
556	WBGene00044381	K10G6.5	Transmembrane protein	Transmembrane protein: unassigned	Transmembrane protein: unassigned	K10G6.5 is enriched in the amphid sheath cell based on RNA-seq studies\; is affected by several genes including hsf-1, elt-2, and hpl-2 based on tiling array, RNA-seq, and microarray studies\; is affected by four chemicals including hydrogen sulfide, tryptophan, and Tunicamycin based on microarray studies.		WBGene00044381	951	-1.4991	0.000160715	0.00923935	K10G6.5	K10G6.5
557	WBGene00044393	ZK1248.20	Transmembrane protein	Transmembrane protein: unassigned	Transmembrane protein: unassigned	ZK1248.20 is enriched in the amphid sheath cell and the male based on RNA-seq studies\; is affected by several genes including hsf-1, npr-1, and mir-71 based on microarray, tiling array, and RNA-seq studies\; is affected by four chemicals including Tunicamycin, D-glucose, and Colistin based on microarray and RNA-seq studies.		WBGene00044393	783	-1.66543	0.000105753	0.00657082	ZK1248.20	ZK1248.20
562	WBGene00044534	H23N18.6	Transmembrane protein	Transmembrane protein: unassigned	Transmembrane protein: unassigned	H23N18.6 is enriched in the OLL, the PVD, the excretory cell, and the ventral nerve cord based on tiling array studies\; is affected by several genes including skn-1, daf-12, and hsf-1 based on tiling array, microarray, and RNA-seq studies\; is affected by five chemicals including D-glucose, stavudine, and Sodium Chloride based on RNA-seq and microarray studies.		WBGene00044534	392	-2.20758	1.51795e-06	0.000190908	H23N18.6	H23N18.6
566	WBGene00044574	F23G4.1	Transmembrane protein	Transmembrane protein: unassigned	Transmembrane protein: unassigned	F23G4.1 is enriched in the intestine based on RNA-seq studies\; is affected by several genes including daf-2, glp-1, and isp-1 based on microarray and RNA-seq studies\; is affected by Tunicamycin based on microarray studies.		WBGene00044574	332	-2.42163	7.95027e-08	1.52227e-05	F23G4.1	F23G4.1
568	WBGene00044683	C36E6.8	Transmembrane protein	Transmembrane protein: unassigned	Transmembrane protein: unassigned	C36E6.8 is enriched in the amphid sheath cell based on RNA-seq studies\; is affected by several genes including eat-2, npr-1, and bar-1 based on RNA-seq and microarray studies\; is affected by six chemicals including Ethanol, nicotinic acid, and Rotenone based on RNA-seq and microarray studies.		WBGene00044683	1315	-1.25992	0.000984325	0.0361595	C36E6.8	C36E6.8
572	WBGene00045239	Y49E10.29	Transmembrane protein	Transmembrane protein: unassigned	Transmembrane protein: unassigned	Y49E10.29 is affected by several genes including daf-16, daf-2, and glp-1 based on RNA-seq studies\; is affected by five chemicals including Ethanol, manganese chloride, and D-glucose based on RNA-seq and microarray studies.		WBGene00045239	971	-1.48694	8.46295e-05	0.00544589	Y49E10.29	Y49E10.29
583	WBGene00077696	F58E6.12	Transmembrane protein	Transmembrane protein: unassigned	Transmembrane protein: unassigned	marc-1 is predicted to have ubiquitin-protein transferase activity.		WBGene00077696	1228	-1.31654	0.00103267	0.0375935	43891	F58E6.12
596	WBGene00194895	ZK105.11	Transmembrane protein	Transmembrane protein: unassigned	Transmembrane protein: unassigned	ZK105.11 is enriched in the amphid sheath cell based on RNA-seq studies\; is affected by several genes including daf-12, sir-2.1, and dpy-21 based on RNA-seq and microarray studies\; is predicted to encode a protein with the following domain: Domain of unknown function DUF19.		WBGene00194895	382	-2.21126	3.59819e-05	0.00267928	ZK105.11	ZK105.11
598	WBGene00195051	T22D1.18	Transmembrane protein	Transmembrane protein: unassigned	Transmembrane protein: unassigned	T22D1.18 is enriched in the hypodermis based on RNA-seq studies\; is affected by several genes including daf-16, daf-12, and alg-1 based on microarray, RNA-seq, and tiling array studies\; is affected by methylmercury hydroxide and multi-walled carbon nanotube based on RNA-seq studies.		WBGene00195051	712	-1.76471	0.000147694	0.00861751	T22D1.18	T22D1.18
629	WBGene00206508	ZK262.19	Transmembrane protein	Transmembrane protein: unassigned	Transmembrane protein: unassigned	ZK262.19 is affected by emr-1 and lem-2 based on RNA-seq studies\; is affected by tryptophan based on microarray studies.		WBGene00206508	458	-2.08696	0.000576059	0.0245	ZK262.19	ZK262.19
79	WBGene00001816	Y48G8AL.11	Transmembrane transport	Transmembrane transport: ABC	Transmembrane transport: ABC	haf-6 is an ortholog of human ABCB8 (ATP binding cassette subfamily B member 8)\; is predicted to have ATP binding activity and ATPase activity, coupled to transmembrane movement of substances\; is involved in RNA interference\; localizes to the perinuclear endoplasmic reticulum\; is expressed in the germ line, the intestine, and the muscle cell.		WBGene00001816	415	-2.1706	1.19819e-08	2.94284e-06	haf-6	Y48G8AL.11a
87	WBGene00003409	E03G2.2	Transmembrane transport	Transmembrane transport: ABC	Transmembrane transport: ABC	mrp-3 is an ortholog of human ABCC2 (ATP binding cassette subfamily C member 2) and ABCC3 (ATP binding cassette subfamily C member 3)\; is predicted to have ATP binding activity and ATPase activity, coupled to transmembrane movement of substances\; human orthologs of this gene are implicated in several diseases, including Dubin-Johnson syndrome, arterial calcification of infancy, and oculocutaneo…		WBGene00003409	891	-1.54498	3.64623e-05	0.00270219	mrp-3	E03G2.2
117	WBGene00004001	T21E8.2	Transmembrane transport	Transmembrane transport: ABC	Transmembrane transport: ABC	pgp-7 is an ortholog of human ABCB4 (ATP binding cassette subfamily B member 4), ABCB11 (ATP binding cassette subfamily B member 11), and ABCB1\; is predicted to have ATP binding activity and ATPase activity, coupled to transmembrane movement of substances\; is involved in stress response to cadmium ion\; is expressed in the intestine and the tail.		WBGene00004001	374	-2.22514	6.00139e-08	1.19703e-05	pgp-7	T21E8.2
185	WBGene00007631	C16C10.12	Transmembrane transport	Transmembrane transport: ABC	Transmembrane transport: ABC	wht-3 is an ortholog of human ABCG1 (ATP binding cassette subfamily G member 1), ABCG2 (ATP binding cassette subfamily G member 2 (Junior blood group)), and ABCG4 (ATP binding cassette subfamily G member 4)\; is predicted to have ATP binding activity and ATPase activity.		WBGene00007631	619	-1.85392	1.42262e-06	0.000180369	wht-3	C16C10.12a
190	WBGene00007808	C29F4.2	Transmembrane transport	Transmembrane transport: chloride channel	Transmembrane transport: chloride channel	best-7 is an ortholog of human BEST2 (bestrophin 2) and BEST4 (bestrophin 4)\; is predicted to have chloride channel activity\; human orthologs of this gene are implicated in bestrophinopathy, retinitis pigmentosa 50, and vitelliform macular dystrophy.		WBGene00007808	1146	-1.35312	0.000286111	0.0147492	best-7	C29F4.2
458	WBGene00019830	R02E12.6	Transmembrane transport	Transmembrane transport: heme	Transmembrane transport: heme	hrg-1 is an ortholog of human SLC48A1 (solute carrier family 48 member 1)\; exhibits heme binding activity and heme transporter activity\; is involved in heme transport\; localizes to the endosome membrane and lysosomal membrane.		WBGene00019830	1410	-1.19971	0.00111247	0.0394757	hrg-1	R02E12.6
322	WBGene00013074	Y51A2D.5	Transmembrane transport	Transmembrane transport: lipid	Transmembrane transport: lipid	hmit-1.2 is an ortholog of human SLC2A13 (solute carrier family 2 member 13)\; is predicted to have transmembrane transporter activity\; localizes to the apical plasma membrane and basal plasma membrane\; is expressed in the amphid sheath cell, the excretory canal, and the phasmid sheath cell.		WBGene00013074	1384	-1.21276	0.00134153	0.0453383	hmit-1.2	Y51A2D.5
412	WBGene00017944	F31D5.1	Transmembrane transport	Transmembrane transport: major facilitator	Transmembrane transport: major facilitator	F31D5.1 is an ortholog of human MFSD11\; is predicted to encode a protein with the following domains: Ion channel regulatory protein, UNC-93 and MFS transporter superfamily.		WBGene00017944	928	-1.52685	9.48925e-05	0.00599933	F31D5.1	F31D5.1
445	WBGene00018918	F56A4.10	Transmembrane transport	Transmembrane transport: major facilitator	Transmembrane transport: major facilitator	F56A4.10 is enriched in the nervous system based on microarray studies\; is affected by several genes including pgl-1, bar-1, and daf-19 based on microarray and RNA-seq studies\; is affected by methylmercury hydroxide, Mercuric Chloride, and Sirolimus based on RNA-seq and microarray studies\; is predicted to encode a protein with the following domains: Major facilitator superfamily and MFS transp…		WBGene00018918	258	-2.83022	0.0014948	0.0487639	F56A4.10	F56A4.10a
513	WBGene00021797	Y52E8A.4	Transmembrane transport	Transmembrane transport: major facilitator	Transmembrane transport: major facilitator	plep-1 is an ortholog of human MFSD11\; is predicted to encode a protein with the following domains: Ion channel regulatory protein, UNC-93 and MFS transporter superfamily.		WBGene00021797	320	-2.46428	7.70966e-09	1.94445e-06	plep-1	Y52E8A.4a
285	WBGene00011493	T05F1.8	Transmembrane transport	Transmembrane transport: mitochondrial	Transmembrane transport: mitochondrial: solute carrier	T05F1.8 is an ortholog of human SLC25A3 (solute carrier family 25 member 3)\; is predicted to encode a protein with the following domains: Mitochondrial substrate\/solute carrier and Mitochondrial carrier domain superfamily.		WBGene00011493	1266	-1.29158	0.000604843	0.0251186	T05F1.8	T05F1.8
302	WBGene00012137	T28F4.2	Transmembrane transport	Transmembrane transport: sodium channel	Transmembrane transport: sodium channel	asic-2 is an ortholog of human SCNN1G (sodium channel epithelial 1 gamma subunit), SCNN1B (sodium channel epithelial 1 beta subunit), and SCNN1A (sodium channel epithelial 1 alpha subunit)\; is predicted to have sodium channel activity\; is expressed in ciliated neurons and sensory neurons\; human orthologs of this gene are implicated in Liddle syndrome, autosomal recessive pseudohypoaldosteronis…		WBGene00012137	351	-2.31597	5.569e-09	1.47597e-06	asic-2	T28F4.2
377	WBGene00016699	C46A5.2	Transmembrane transport	Transmembrane transport: sodium channel	Transmembrane transport: sodium channel	del-7 is an ortholog of human SCNN1B (sodium channel epithelial 1 beta subunit), SCNN1G (sodium channel epithelial 1 gamma subunit), and SCNN1A (sodium channel epithelial 1 alpha subunit)\; is predicted to have sodium channel activity.		WBGene00016699	1098	-1.38342	0.0013669	0.0459992	del-7	C46A5.2
337	WBGene00014127	ZK892.3	Transmembrane transport	Transmembrane transport: solute carrier	Transmembrane transport: solute carrier	ZK892.3 is an ortholog of human SLC22A17 (solute carrier family 22 member 17), SLC22A4, and SLC22A23 (solute carrier family 22 member 23)\; is predicted to have transmembrane transporter activity.		WBGene00014127	1157	-1.34935	0.00056936	0.0243032	ZK892.3	ZK892.3
407	WBGene00017751	F23F12.3	Transmembrane transport	Transmembrane transport: solute carrier	Transmembrane transport: solute carrier	F23F12.3 is an ortholog of human SLC22A17 (solute carrier family 22 member 17), SLC22A4, and SLC22A23 (solute carrier family 22 member 23)\; is predicted to have transmembrane transporter activity.		WBGene00017751	853	-1.57825	0.000150469	0.00873594	F23F12.3	F23F12.3
549	WBGene00044107	F58G6.9	Transmembrane transport	Transmembrane transport: solute carrier	Transmembrane transport: solute carrier	F58G6.9 is an ortholog of human SLC31A1 (solute carrier family 31 member 1) and SLC31A2 (solute carrier family 31 member 2)\; is predicted to have copper ion transmembrane transporter activity.		WBGene00044107	1018	-1.44297	0.000106509	0.00660032	F58G6.9	F58G6.9a
258	WBGene00010594	K06A4.4	Transmembrane transport	Transmembrane transport: sugar	Transmembrane transport: sugar	swt-5 is an ortholog of human SLC50A1 (solute carrier family 50 member 1)\; human SLC50A1 exhibits glucoside transmembrane transporter activity.		WBGene00010594	934	-1.51796	0.000359868	0.0174218	swt-5	K06A4.4
115	WBGene00003840	T10B10.7	Transmembrane transport	Transmembrane transport: TRP channel	Transmembrane transport: TRP channel	ocr-3 is an ortholog of human TRPV5 (transient receptor potential cation channel subfamily V member 5) and TRPV6 (transient receptor potential cation channel subfamily V member 6)\; is predicted to have ion channel activity\; is expressed in the rectal gland cell and the socket cell\; human orthologs of this gene are implicated in Charcot-Marie-Tooth disease axonal type 2C and brachyolmia.		WBGene00003840	692	-1.78978	0.000128771	0.00770505	ocr-3	T10B10.7
2	WBGene00000029	C03A7.7	Unassigned	Unassigned	Unassigned	abu-6 is involved in pharynx development\; is expressed in the pharyngeal muscle cell.		WBGene00000029	479	-2.04091	1.0443e-07	1.95957e-05	abu-6	C03A7.7
3	WBGene00000030	C03A7.8	Unassigned	Unassigned	Unassigned	abu-7 is involved in pharynx development\; is expressed in the grinder.		WBGene00000030	352	-2.28157	3.49139e-09	9.63438e-07	abu-7	C03A7.8
4	WBGene00000031	C03A7.14	Unassigned	Unassigned	Unassigned	abu-8 is involved in pharynx development.		WBGene00000031	885	-1.5472	3.41796e-05	0.00256544	abu-8	C03A7.14
65	WBGene00000930	ZC373.6	Unassigned	Unassigned	Unassigned	dao-4 is expressed in the hyp7 syncytium and the seam cell.		WBGene00000930	1227	-1.31701	0.0004121	0.019255	dao-4	ZC373.6
148	WBGene00006038	E03H12.10	Unassigned	Unassigned	Unassigned	ssp-9 is enriched in the amphid sheath cell, the germ line, and the male based on RNA-seq studies\; is affected by several genes including daf-2, glp-1, and age-1 based on microarray, proteomic, and RNA-seq studies\; is affected by thirteen chemicals including Ethanol, methylmercuric chloride, and D-glucose based on RNA-seq and microarray studies\; is predicted to encode a protein with the follow…		WBGene00006038	616	-1.85806	1.58413e-06	0.000197138	ssp-9	E03H12.10
149	WBGene00006040	T28H11.6	Unassigned	Unassigned	Unassigned	ssp-11 is enriched in the male based on RNA-seq studies\; is affected by several genes including daf-2, glp-1, and age-1 based on microarray, RNA-seq, and proteomic studies\; is affected by seventeen chemicals including Ethanol, methylmercuric chloride, and D-glucose based on RNA-seq and microarray studies\; is predicted to encode a protein with the following domains: Major sperm protein (MSP) do…		WBGene00006040	776	-1.67517	1.15369e-05	0.00106958	ssp-11	T28H11.6
150	WBGene00006047	C55C2.2	Unassigned	Unassigned	Unassigned	ssp-19 exhibits protein homodimerization activity\; is expressed in the spermatheca.		WBGene00006047	517	-1.96393	5.84277e-07	8.70128e-05	ssp-19	C55C2.2
151	WBGene00006050	K07F5.11	Unassigned	Unassigned	Unassigned	ssq-1 is enriched in the amphid sheath cell, the germ line, the intestine, and the male based on RNA-seq and microarray studies\; is affected by several genes including daf-2, age-1, and dpy-10 based on microarray and RNA-seq studies\; is affected by eighteen chemicals including Ethanol, methylmercury hydroxide, and nicotinic acid based on RNA-seq and microarray studies.		WBGene00006050	1428	-1.19381	0.00119299	0.041455	ssq-1	K07F5.11
155	WBGene00006060	ZC513.12	Unassigned	Unassigned	Unassigned	sth-1 localizes to the plasma membrane\; is expressed in the germ line and the spermatheca.		WBGene00006060	1263	-1.29541	0.000618979	0.0255158	sth-1	ZC513.12
163	WBGene00007173	B0393.8	Unassigned	Unassigned	Unassigned	B0393.8 is enriched in the germ line based on RNA-seq studies\; is affected by several genes including daf-16, daf-2, and daf-12 based on tiling array, RNA-seq, and microarray studies\; is affected by hydrogen sulfide based on microarray studies.		WBGene00007173	1191	-1.33438	0.000962391	0.0355486	B0393.8	B0393.8
166	WBGene00007246	C01G12.6	Unassigned	Unassigned	Unassigned	nspb-10 is affected by several genes including let-7, npr-1, and bar-1 based on tiling array, microarray, and RNA-seq studies\; is affected by four chemicals including multi-walled carbon nanotube, Neurotoxins, and Atrazine based on RNA-seq and microarray studies\; is predicted to encode a protein with the following domain: Protein of unknown function DUF1459.		WBGene00007246	514	-1.96671	1.58418e-06	0.000197138	nspb-10	C01G12.6
168	WBGene00007250	C01G12.10	Unassigned	Unassigned	Unassigned	nspb-8 is affected by several genes including clk-1, eat-2, and alg-1 based on tiling array, RNA-seq, and microarray studies\; is affected by hydrogen sulfide, D-glucose, and Triclosan based on microarray and RNA-seq studies\; is predicted to encode a protein with the following domain: Protein of unknown function DUF1459.		WBGene00007250	335	-2.39239	2.46502e-09	6.96607e-07	nspb-8	C01G12.10
169	WBGene00007251	C01G12.11	Unassigned	Unassigned	Unassigned	nspb-9 is affected by several genes including daf-2, clk-1, and aak-2 based on tiling array, microarray, and RNA-seq studies\; is affected by eight chemicals including methylmercury hydroxide, multi-walled carbon nanotube, and D-glucose based on RNA-seq and microarray studies\; is predicted to encode a protein with the following domain: Protein of unknown function DUF1459.		WBGene00007251	426	-2.15448	3.46525e-07	5.68385e-05	nspb-9	C01G12.11
171	WBGene00007308	C04G2.9	Unassigned	Unassigned	Unassigned	C04G2.9 is enriched in the amphid sheath cell, the germ line, and the male based on RNA-seq and microarray studies\; is affected by several genes including daf-2, glp-1, and age-1 based on microarray, proteomic, and RNA-seq studies\; is affected by twenty-five chemicals including Ethanol, methylmercury hydroxide, and 1-methylnicotinamide based on RNA-seq and microarray studies\; is predicted to e…		WBGene00007308	1339	-1.24341	0.00073588	0.0293295	C04G2.9	C04G2.9
172	WBGene00007325	C05C9.1	Unassigned	Unassigned	Unassigned	C05C9.1 is predicted to have lipid binding activity.		WBGene00007325	1145	-1.35409	0.00097748	0.0359789	C05C9.1	C05C9.1
175	WBGene00007406	C07A9.10	Unassigned	Unassigned	Unassigned	C07A9.10 is affected by several genes including clk-1, sir-2.1, and cyc-1 based on microarray and tiling array studies\; is affected by Tunicamycin and Diazinon based on microarray studies.		WBGene00007406	254	-2.89732	1.4344e-05	0.00127201	C07A9.10	C07A9.10
176	WBGene00007407	C07B5.2	Unassigned	Unassigned	Unassigned	C07B5.2 is enriched in the hypodermis and the intestine based on tiling array and microarray studies\; is affected by several genes including daf-12, clk-1, and bar-1 based on tiling array, microarray, and RNA-seq studies\; is affected by Tunicamycin, multi-walled carbon nanotube, and Chlorpyrifos based on microarray and RNA-seq studies.		WBGene00007407	1122	-1.3719	0.000833905	0.0321139	C07B5.2	C07B5.2
194	WBGene00007868	C32H11.5	Unassigned	Unassigned	Unassigned	C32H11.5 is enriched in GABAergic neurons, the ALM, the PLM, and the pharynx based on microarray and RNA-seq studies\; is affected by several genes including daf-16, daf-12, and lin-4 based on microarray and RNA-seq studies\; is affected by six chemicals including 1-methylnicotinamide, nicotinic acid, and D-glucose based on RNA-seq and microarray studies\; is predicted to encode a protein with th…		WBGene00007868	956	-1.4966	0.000136633	0.00809291	C32H11.5	C32H11.5
202	WBGene00008047	C40H5.4	Unassigned	Unassigned	Unassigned	lact-7 is affected by several genes including daf-16, daf-12, and sir-2.1 based on microarray, tiling array, and RNA-seq studies\; is affected by eight chemicals including D-glucose, stavudine, and resveratrol based on RNA-seq and microarray studies\; is predicted to encode a protein with the following domains: Beta-lactamase-related and Beta-lactamase\/transpeptidase-like.		WBGene00008047	850	-1.58674	4.34001e-05	0.00310831	lact-7	C40H5.4
204	WBGene00008152	C47E12.9	Unassigned	Unassigned	Unassigned	C47E12.9 is enriched in the PLM and the amphid sheath cell based on RNA-seq studies\; is affected by several genes including daf-16, daf-12, and clk-1 based on tiling array, microarray, and RNA-seq studies\; is affected by methylmercuric chloride, bisphenol A, and Ag nanoparticles based on microarray and RNA-seq studies.		WBGene00008152	343	-2.36949	2.50545e-06	0.000291646	C47E12.9	C47E12.9
229	WBGene00009398	F35C5.10	Unassigned	Unassigned	Unassigned	nspb-11 is affected by several genes including skn-1, lin-4, and lin-14 based on tiling array, RNA-seq, and microarray studies\; is affected by nine chemicals including 1-methylnicotinamide, Rotenone, and multi-walled carbon nanotube based on RNA-seq and microarray studies\; is predicted to encode a protein with the following domain: Protein of unknown function DUF1459.		WBGene00009398	1291	-1.27471	0.00111392	0.0394976	nspb-11	F35C5.10
232	WBGene00009470	F36D3.4	Unassigned	Unassigned	Unassigned	F36D3.4 is expressed in the spermatheca\; is predicted to encode a protein with the following domains: Major sperm protein (MSP) domain, PapD-like superfamily, and Immunoglobulin-like fold.		WBGene00009470	1322	-1.25658	0.000781858	0.0306158	F36D3.4	F36D3.4
238	WBGene00009597	F40G12.2	Unassigned	Unassigned	Unassigned	F40G12.2 is enriched in the NSM based on tiling array studies\; is affected by several genes including daf-16, daf-2, and clk-1 based on tiling array, RNA-seq, and microarray studies.		WBGene00009597	304	-2.54876	2.81096e-06	0.000318514	F40G12.2	F40G12.2
244	WBGene00009720	F45B8.3	Unassigned	Unassigned	Unassigned	F45B8.3 is affected by several genes including daf-16, skn-1, and daf-12 based on tiling array, RNA-seq, and microarray studies\; is affected by 1-methylnicotinamide, resveratrol, and Colistin based on RNA-seq and microarray studies.		WBGene00009720	889	-1.54632	0.000539303	0.023544	F45B8.3	F45B8.3
246	WBGene00009901	F49E12.8	Unassigned	Unassigned	Unassigned	F49E12.8 is enriched in the nervous system based on tiling array and microarray studies\; is affected by several genes including dpy-7, pgl-1, and bar-1 based on microarray and RNA-seq studies\; is affected by multi-walled carbon nanotube and Zidovudine based on RNA-seq studies\; is predicted to encode a protein with the following domain: Cilia\/flagella-associated protein 20\/WDR90\/C3orf67.		WBGene00009901	1308	-1.26327	0.00150221	0.0489035	F49E12.8	F49E12.8
257	WBGene00010509	K02E2.8	Unassigned	Unassigned	Unassigned	K02E2.8 is enriched in the germline precursor cell, the hypodermis, the muscle cell, and the nervous system based on tiling array, RNA-seq, and microarray studies\; is affected by several genes including daf-16, daf-2, and age-1 based on microarray and RNA-seq studies\; is affected by nine chemicals including tryptophan, methylmercury hydroxide, and 1-methylnicotinamide based on microarray and RN…		WBGene00010509	412	-2.18466	1.30757e-07	2.41495e-05	K02E2.8	K02E2.8a
260	WBGene00010650	K08C9.1	Unassigned	Unassigned	Unassigned	K08C9.1 is enriched in the germ line, the male, and the nervous system based on tiling array, RNA-seq, and microarray studies\; is affected by several genes including daf-2, age-1, and dpy-10 based on microarray, RNA-seq, and tiling array studies\; is affected by twelve chemicals including Ethanol, tryptophan, and Rotenone based on RNA-seq and microarray studies.		WBGene00010650	756	-1.69918	1.11715e-05	0.00104604	K08C9.1	K08C9.1
263	WBGene00010672	K08E7.4	Unassigned	Unassigned	Unassigned	K08E7.4 is enriched in the amphid sheath cell and the hypodermis based on tiling array and RNA-seq studies\; is affected by several genes including age-1, aak-2, and mir-71 based on microarray, tiling array, and RNA-seq studies\; is affected by five chemicals including methylmercuric chloride, multi-walled carbon nanotube, and paraquat based on microarray and RNA-seq studies.		WBGene00010672	973	-1.48593	0.00147685	0.0485636	K08E7.4	K08E7.4
266	WBGene00010765	K10H10.10	Unassigned	Unassigned	Unassigned	K10H10.10 is affected by several genes including daf-16, daf-2, and daf-12 based on tiling array, RNA-seq, and microarray studies\; is affected by four chemicals including indole, Cadmium Chloride, and stavudine based on microarray and RNA-seq studies.		WBGene00010765	1009	-1.45134	0.00107831	0.0387028	K10H10.10	K10H10.10a
267	WBGene00010830	M02G9.1	Unassigned	Unassigned	Unassigned	M02G9.1 is expressed in the nervous system and the pharynx.		WBGene00010830	1170	-1.34776	0.000358822	0.0174071	M02G9.1	M02G9.1a
282	WBGene00011420	T04A11.5	Unassigned	Unassigned	Unassigned	T04A11.5 is an ortholog of human PBLD\; is predicted to have catalytic activity.		WBGene00011420	287	-2.61292	0.00117881	0.0411759	T04A11.5	T04A11.5
288	WBGene00011537	T06E4.10	Unassigned	Unassigned	Unassigned	T06E4.10 is enriched in the intestine based on RNA-seq studies\; is affected by several genes including daf-16, skn-1, and daf-12 based on microarray, tiling array, and RNA-seq studies\; is affected by eleven chemicals including Ethanol, methylmercury hydroxide, and 1-methylnicotinamide based on RNA-seq and microarray studies.		WBGene00011537	742	-1.72931	1.07578e-05	0.00101541	T06E4.10	T06E4.10
295	WBGene00011949	T23F6.1	Unassigned	Unassigned	Unassigned	T23F6.1 is enriched in the DA neuron and the germ line based on RNA-seq and microarray studies\; is affected by several genes including daf-16, daf-2, and skn-1 based on microarray, tiling array, and RNA-seq studies\; is affected by nine chemicals including D-glucose, Neurotoxins, and resveratrol based on RNA-seq and microarray studies.		WBGene00011949	1165	-1.34902	0.000560269	0.0240245	T23F6.1	T23F6.1
312	WBGene00012634	Y38H6C.23	Unassigned	Unassigned	Unassigned	Y38H6C.23 is enriched in the OLL, the PVD, and the intestine based on tiling array and RNA-seq studies\; is affected by several genes including daf-16, daf-2, and skn-1 based on RNA-seq and microarray studies\; is affected by five chemicals including 1-methylnicotinamide, D-glucose, and Alovudine based on RNA-seq and microarray studies.		WBGene00012634	507	-1.97847	1.4107e-06	0.00018032	Y38H6C.23	Y38H6C.23
317	WBGene00012873	Y45F10B.9	Unassigned	Unassigned	Unassigned	Y45F10B.9 is affected by several genes including pgl-1, csr-1, and glh-1 based on microarray, tiling array, and RNA-seq studies\; is affected by Tunicamycin based on microarray studies\; is predicted to encode a protein with the following domains: Zinc finger, RING-type and Zinc finger, RING\/FYVE\/PHD-type.		WBGene00012873	211	-3.10242	0.000324044	0.0161979	Y45F10B.9	Y45F10B.9
321	WBGene00013060	Y51A2A.4	Unassigned	Unassigned	Unassigned	Y51A2A.4 is enriched in the nervous system based on tiling array studies\; is affected by several genes including daf-2, clk-1, and sir-2.1 based on microarray, tiling array, and RNA-seq studies\; is affected by fluoranthene and Triclosan based on microarray studies.		WBGene00013060	278	-2.65909	2.52103e-06	0.000292732	Y51A2A.4	Y51A2A.4a
325	WBGene00013331	Y57G11C.42	Unassigned	Unassigned	Unassigned	Y57G11C.42 is enriched in the nervous system and the somatic gonad precursor based on RNA-seq studies\; is affected by several genes including daf-16, glp-1, and daf-12 based on tiling array, RNA-seq, and microarray studies\; is affected by five chemicals including 1-methylnicotinamide, D-glucose, and stavudine based on RNA-seq and microarray studies\; is predicted to encode a protein with the fo…		WBGene00013331	1460	-1.17158	0.0015346	0.049542	Y57G11C.42	Y57G11C.42a
327	WBGene00013474	Y69E1A.2	Unassigned	Unassigned	Unassigned	Y69E1A.2 is enriched in the NSM and the male based on tiling array and microarray studies\; is affected by several genes including daf-2, glp-1, and age-1 based on microarray, tiling array, RNA-seq, and proteomic studies\; is affected by twenty-four chemicals including Ethanol, methylmercury hydroxide, and nicotinic acid based on RNA-seq and microarray studies\; is predicted to encode a protein w…		WBGene00013474	1394	-1.20905	0.00103588	0.03767	Y69E1A.2	Y69E1A.2
351	WBGene00015103	B0280.7	Unassigned	Unassigned	Unassigned	B0280.7 is expressed in the g1AR, the g1P, and the pharynx.		WBGene00015103	852	-1.58464	4.94756e-05	0.00346928	B0280.7	B0280.7
352	WBGene00015142	B0310.6	Unassigned	Unassigned	Unassigned	B0310.6 is affected by several genes including daf-16, daf-12, and eat-2 based on tiling array, RNA-seq, and microarray studies\; is affected by six chemicals including 1-methylnicotinamide, multi-walled carbon nanotube, and D-glucose based on RNA-seq and microarray studies.		WBGene00015142	349	-2.34342	2.35343e-07	4.13072e-05	B0310.6	B0310.6
357	WBGene00015388	C03F11.2	Unassigned	Unassigned	Unassigned	C03F11.2 is an ortholog of human MBLAC1\; is predicted to encode a protein with the following domains: Metallo-beta-lactamase, Ribonuclease Z\/Hydroxyacylglutathione hydrolase-like, and Metallo-beta-lactamase domain-containing protein.		WBGene00015388	1101	-1.38207	0.000883922	0.0333601	C03F11.2	C03F11.2
358	WBGene00015457	C04G6.7	Unassigned	Unassigned	Unassigned	C04G6.7 is enriched in the hypodermis, the muscular system, the nervous system, and the pharynx based on tiling array and RNA-seq studies\; is affected by several genes including daf-16, daf-12, and clk-1 based on tiling array, RNA-seq, and microarray studies\; is affected by seven chemicals including multi-walled carbon nanotube, Zidovudine, and Atrazine based on RNA-seq and microarray studies.		WBGene00015457	755	-1.70026	6.21679e-05	0.00420225	C04G6.7	C04G6.7
359	WBGene00015458	C04G6.10	Unassigned	Unassigned	Unassigned	C04G6.10 is expressed in the pm6.		WBGene00015458	1036	-1.43	0.001095	0.0390926	C04G6.10	C04G6.10
360	WBGene00015544	C06E8.5	Unassigned	Unassigned	Unassigned	C06E8.5 is predicted to have lipid binding activity.		WBGene00015544	1307	-1.26488	0.000777814	0.0305601	C06E8.5	C06E8.5
361	WBGene00015545	C06G1.1	Unassigned	Unassigned	Unassigned	C06G1.1 is predicted to have lipid binding activity\; is expressed in the epithelial system, the excretory system, and the vulval muscle.		WBGene00015545	1329	-1.25199	0.000763417	0.0301453	C06G1.1	C06G1.1a
369	WBGene00016105	C25F6.6	Unassigned	Unassigned	Unassigned	C25F6.6 is affected by several genes including daf-16, daf-12, and clk-1 based on microarray and RNA-seq studies\; is affected by D-glucose and Colistin based on RNA-seq and microarray studies.		WBGene00016105	455	-2.09934	0.000512617	0.0227076	C25F6.6	C25F6.6
370	WBGene00016153	C27A2.5	Unassigned	Unassigned	Unassigned	C27A2.5 is enriched in the pharynx based on microarray studies\; is affected by several genes including daf-16, daf-12, and lin-4 based on microarray, tiling array, and RNA-seq studies\; is affected by seven chemicals including D-glucose, Zidovudine, and resveratrol based on RNA-seq and microarray studies.		WBGene00016153	551	-1.92189	1.06045e-05	0.00100296	C27A2.5	C27A2.5
378	WBGene00016731	C46H11.7	Unassigned	Unassigned	Unassigned	C46H11.7 is enriched in the intestine based on RNA-seq studies\; is affected by several genes including daf-16, skn-1, and daf-12 based on microarray, tiling array, and RNA-seq studies\; is affected by six chemicals including stavudine, Zidovudine, and Diazinon based on RNA-seq and microarray studies\; is predicted to encode a protein with the following domain: ShKT domain.		WBGene00016731	647	-1.82238	1.12586e-05	0.0010521	C46H11.7	C46H11.7
379	WBGene00016732	C46H11.8	Unassigned	Unassigned	Unassigned	phat-1 is involved in pharyngeal gland morphogenesis\; is expressed in the g1AR, the g1P, and the pharynx.		WBGene00016732	929	-1.52435	0.000126236	0.00759213	phat-1	C46H11.8
390	WBGene00017181	F02E11.3	Unassigned	Unassigned	Unassigned	F02E11.3 is enriched in the Z1.p, the Z4.a, the male distal tip cell, and the somatic gonad precursor based on RNA-seq studies\; is affected by several genes including elt-2, sir-2.1, and pgl-1 based on microarray, tiling array, and RNA-seq studies\; is predicted to encode a protein with the following domain: Sterile alpha motif\/pointed domain superfamily.		WBGene00017181	778	-1.67441	0.00057998	0.0246221	F02E11.3	F02E11.3
392	WBGene00017201	F07C4.7	Unassigned	Unassigned	Unassigned	grsp-4 is enriched in the hypodermis based on tiling array studies\; is affected by several genes including daf-16, daf-2, and daf-12 based on microarray, proteomic, RNA-seq, and tiling array studies\; is affected by eight chemicals including bisphenol S, stavudine, and Zidovudine based on RNA-seq and microarray studies.		WBGene00017201	714	-1.76395	3.01227e-06	0.000338059	grsp-4	F07C4.7
398	WBGene00017469	F14F9.6	Unassigned	Unassigned	Unassigned	F14F9.6 is affected by several genes including daf-2, clk-1, and lin-35 based on microarray, RNA-seq, and tiling array studies\; is affected by seven chemicals including Tunicamycin, multi-walled carbon nanotube, and stavudine based on microarray and RNA-seq studies.		WBGene00017469	187	-3.47341	2.73225e-05	0.00215055	F14F9.6	F14F9.6
399	WBGene00017502	F16B3.2	Unassigned	Unassigned	Unassigned	F16B3.2 is enriched in the nervous system based on microarray studies\; is affected by several genes including daf-2, eat-2, and mir-71 based on RNA-seq and microarray studies\; is affected by Colistin based on microarray studies.		WBGene00017502	481	-2.03924	0.000292592	0.0149608	F16B3.2	F16B3.2
401	WBGene00017524	F16G10.9	Unassigned	Unassigned	Unassigned	F16G10.9 is enriched in the hypodermis based on RNA-seq studies\; is affected by several genes including daf-16, daf-12, and clk-1 based on tiling array, microarray, and RNA-seq studies\; is affected by methylmercuric chloride, tetrabromobisphenol A, and adsorbable organic bromine compound based on microarray studies\; is predicted to encode a protein with the following domain: TRA-1 regulated.		WBGene00017524	189	-3.44343	4.08013e-07	6.5103e-05	F16G10.9	F16G10.9
409	WBGene00017841	F26G1.5	Unassigned	Unassigned	Unassigned	F26G1.5 is enriched in the germline precursor cell, the hypodermis, the nervous system, and the somatic gonad precursor based on tiling array, RNA-seq, and microarray studies\; is affected by several genes including daf-16, daf-2, and age-1 based on microarray, tiling array, and RNA-seq studies\; is affected by thirteen chemicals including 1-methylnicotinamide, Rotenone, and D-glucose based on RN…		WBGene00017841	1271	-1.29148	0.000494529	0.0220312	F26G1.5	F26G1.5
416	WBGene00018026	F35A5.4	Unassigned	Unassigned	Unassigned	F35A5.4 is expressed in the pharynx\; is predicted to encode a protein with the following domain: Cysteine rich repeat, tripleX.		WBGene00018026	549	-1.92591	1.24208e-06	0.000163947	F35A5.4	F35A5.4
421	WBGene00018111	F36H9.2	Unassigned	Unassigned	Unassigned	F36H9.2 is predicted to have transmembrane receptor protein serine\/threonine kinase activity.		WBGene00018111	819	-1.61446	0.000919887	0.0344047	F36H9.2	F36H9.2a
426	WBGene00018169	F38A5.12	Unassigned	Unassigned	Unassigned	nspb-2 is enriched in the pharynx based on RNA-seq studies\; is affected by several genes including daf-2, hsf-1, and clk-1 based on quantitative PCR, microarray, tiling array, and RNA-seq studies\; is affected by Ethanol, multi-walled carbon nanotube, and fluoranthene based on RNA-seq and microarray studies\; is predicted to encode a protein with the following domain: Protein of unknown function…		WBGene00018169	179	-3.53306	2.97291e-13	1.53255e-10	nspb-2	F38A5.12
427	WBGene00018170	F38A5.14	Unassigned	Unassigned	Unassigned	nspb-1 is enriched in the pharynx based on RNA-seq studies\; is affected by several genes including daf-16, rrf-3, and daf-12 based on quantitative PCR, tiling array, RNA-seq, and microarray studies\; is affected by ten chemicals including multi-walled carbon nanotube, Quercetin, and Hydrolyzable Tannins based on RNA-seq and microarray studies\; is predicted to encode a protein with the following…		WBGene00018170	246	-2.91486	5.09854e-12	2.11156e-09	nspb-1	F38A5.14
436	WBGene00018535	F47B7.4	Unassigned	Unassigned	Unassigned	F47B7.4 is affected by several genes including daf-16, daf-12, and clk-1 based on tiling array, RNA-seq, and microarray studies\; is predicted to encode a protein with the following domain: TRA-1 regulated.		WBGene00018535	597	-1.86739	0.00135425	0.0456059	F47B7.4	F47B7.4
443	WBGene00018829	F54E7.6	Unassigned	Unassigned	Unassigned	F54E7.6 is enriched in the AFD and the germline precursor cell based on tiling array and RNA-seq studies\; is affected by several genes including daf-16, daf-12, and lin-4 based on microarray, tiling array, and RNA-seq studies\; is affected by five chemicals including methylmercury hydroxide, multi-walled carbon nanotube, and Zidovudine based on RNA-seq and microarray studies.		WBGene00018829	805	-1.63693	8.59228e-05	0.00551399	F54E7.6	F54E7.6
446	WBGene00018937	F56B6.6	Unassigned	Unassigned	Unassigned	F56B6.6 is expressed in tail neurons and the pharyngeal gland cell\; is predicted to encode a protein with the following domain: Cysteine-rich repeat.		WBGene00018937	1113	-1.37481	0.000744541	0.0295492	F56B6.6	F56B6.6
459	WBGene00019863	R04A9.3	Unassigned	Unassigned	Unassigned	R04A9.3 is enriched in the AVA, the OLL, the PVD, and the hypodermis based on microarray, tiling array, and RNA-seq studies\; is affected by several genes including clk-1, pgl-1, and isp-1 based on microarray and RNA-seq studies\; is affected by stavudine based on RNA-seq studies.		WBGene00019863	1351	-1.23908	0.0011966	0.0415496	R04A9.3	R04A9.3
463	WBGene00020033	R12E2.7	Unassigned	Unassigned	Unassigned	R12E2.7 is expressed in several tissues, including the alimentary system, the hypodermis, the muscular system, the vulC, and the vulval syncytia precursor.		WBGene00020033	1102	-1.3792	0.000195252	0.0107505	R12E2.7	R12E2.7
467	WBGene00020237	T05B4.3	Unassigned	Unassigned	Unassigned	phat-4 is involved in pharyngeal gland morphogenesis\; is expressed in the g1AL, the g1AR, the g1P, the g2L, and the g2R.		WBGene00020237	348	-2.34708	9.50622e-10	2.80469e-07	phat-4	T05B4.3
472	WBGene00020400	T10B11.4	Unassigned	Unassigned	Unassigned	T10B11.4 is enriched in the amphid sheath cell based on RNA-seq studies\; is affected by several genes including set-2, cyc-1, and wdr-23 based on microarray, RNA-seq, and tiling array studies\; is affected by Tunicamycin, Cadmium, and dafa#1 based on microarray studies.		WBGene00020400	299	-2.55511	1.22818e-05	0.00112092	T10B11.4	T10B11.4
475	WBGene00020550	T17H7.1	Unassigned	Unassigned	Unassigned	T17H7.1 is expressed in the OLLL, the OLLR, and the pharynx\; is predicted to encode a protein with the following domain: Domain of unknown function DUF148.		WBGene00020550	740	-1.73381	5.04256e-06	0.000532774	T17H7.1	T17H7.1
478	WBGene00020599	T20B6.3	Unassigned	Unassigned	Unassigned	T20B6.3 is affected by several genes including daf-16, skn-1, and daf-12 based on RNA-seq and microarray studies\; is affected by six chemicals including D-glucose, Cry5B, and stavudine based on RNA-seq and microarray studies.		WBGene00020599	1265	-1.29412	0.00107942	0.038713	T20B6.3	T20B6.3
482	WBGene00020670	T22B2.6	Unassigned	Unassigned	Unassigned	T22B2.6 is enriched in the DA neuron based on microarray studies\; is affected by several genes including daf-16, daf-12, and lin-4 based on microarray, tiling array, and RNA-seq studies\; is affected by nine chemicals including 1-methylnicotinamide, Mercuric Chloride, and Tunicamycin based on RNA-seq and microarray studies.		WBGene00020670	1097	-1.38367	0.000608511	0.0252172	T22B2.6	T22B2.6
493	WBGene00021212	Y18H1A.8	Unassigned	Unassigned	Unassigned	Y18H1A.8 is enriched in the germ line, the hypodermis, and the male based on proteomic and RNA-seq studies\; is affected by several genes including daf-16, daf-12, and pmk-1 based on microarray and RNA-seq studies\; is affected by eight chemicals including methylmercuric chloride, multi-walled carbon nanotube, and D-glucose based on microarray and RNA-seq studies.		WBGene00021212	296	-2.55663	2.23329e-05	0.00185099	Y18H1A.8	Y18H1A.8a
496	WBGene00021389	Y38A10A.2	Unassigned	Unassigned	Unassigned	Y38A10A.2 is enriched in the germline precursor cell, the hypodermis, the nervous system, the sensillum, and the somatic gonad precursor based on microarray, tiling array, and RNA-seq studies\; is affected by several genes including daf-16, daf-12, and dpy-10 based on microarray, tiling array, and RNA-seq studies\; is affected by fourteen chemicals including Ethanol, tryptophan, and methylmercury…		WBGene00021389	1219	-1.32338	0.0005457	0.0236812	Y38A10A.2	Y38A10A.2
501	WBGene00021565	Y45G12C.1	Unassigned	Unassigned	Unassigned	Y45G12C.1 is enriched in the OLL, the PVD, and the intestine based on microarray, tiling array, and RNA-seq studies\; is affected by several genes including daf-2, hsf-1, and elt-2 based on microarray, tiling array, and RNA-seq studies\; is affected by five chemicals including levamisole, Zidovudine, and Sodium Chloride based on microarray and RNA-seq studies\; is predicted to encode a protein wi…		WBGene00021565	488	-2.02114	6.95675e-07	0.000100107	Y45G12C.1	Y45G12C.1
503	WBGene00021625	Y47D7A.13	Unassigned	Unassigned	Unassigned	Y47D7A.13 is enriched in the intestine and the nervous system based on RNA-seq and microarray studies\; is affected by several genes including daf-16, daf-2, and glp-1 based on microarray, tiling array, and RNA-seq studies\; is affected by twenty-four chemicals including hydrogen sulfide, Nitric Oxide, and 1-methylnicotinamide based on microarray and RNA-seq studies.		WBGene00021625	1437	-1.17859	0.00134187	0.0453383	Y47D7A.13	Y47D7A.13
505	WBGene00021631	Y47D9A.4	Unassigned	Unassigned	Unassigned	Y47D9A.4 is enriched in the amphid sheath cell based on RNA-seq studies\; is affected by several genes including hsf-1, npr-1, and hpl-2 based on tiling array, RNA-seq, and microarray studies\; is affected by Tunicamycin, Colistin, and Sirolimus based on microarray studies.		WBGene00021631	327	-2.45284	9.97025e-05	0.00625875	Y47D9A.4	Y47D9A.4
508	WBGene00021690	Y48G8AL.12	Unassigned	Unassigned	Unassigned	Y48G8AL.12 is enriched in the AFD, the ASER, and the PLM based on RNA-seq studies\; is affected by several genes including daf-16, age-1, and daf-12 based on microarray, RNA-seq, and tiling array studies\; is affected by aldicarb, 1-methylnicotinamide, and nicotinic acid based on microarray and RNA-seq studies.		WBGene00021690	844	-1.59074	1.97479e-05	0.00166918	Y48G8AL.12	Y48G8AL.12
515	WBGene00022002	Y59E9AR.7	Unassigned	Unassigned	Unassigned	Y59E9AR.7 is expressed in the germ line\; is predicted to encode a protein with the following domains: Major sperm protein (MSP) domain, PapD-like superfamily, and Immunoglobulin-like fold.		WBGene00022002	930	-1.52237	4.84407e-05	0.00341714	Y59E9AR.7	Y59E9AR.7
518	WBGene00022095	Y69A2AR.24	Unassigned	Unassigned	Unassigned	Y69A2AR.24 is enriched in the hypodermis and the pharyngeal muscle cell based on tiling array studies\; is affected by cyc-1, rsr-2, and sir-2.1 based on microarray and tiling array studies\; is affected by tryptophan, indole, and resveratrol based on microarray studies.		WBGene00022095	61	-5.04224	9.40226e-05	0.00595236	Y69A2AR.24	Y69A2AR.24
525	WBGene00022627	ZC513.2	Unassigned	Unassigned	Unassigned	ZC513.2 is predicted to have lipid binding activity.		WBGene00022627	1194	-1.33276	0.000936947	0.0348558	ZC513.2	ZC513.2
531	WBGene00022695	ZK328.6	Unassigned	Unassigned	Unassigned	ZK328.6 is an ortholog of human TBX2 (T-box 2), TBX4 (T-box 4), and TBX21 (T-box 21)\; is predicted to have DNA-binding activity transcription factor activity.		WBGene00022695	1213	-1.32673	0.000567622	0.0242511	ZK328.6	ZK328.6
532	WBGene00022747	ZK470.6	Unassigned	Unassigned	Unassigned	ZK470.6 is enriched in the arcade cell, the muscle cell, and the pharyngeal-intestinal valve cell based on RNA-seq and microarray studies\; is affected by several genes including daf-16, daf-2, and skn-1 based on tiling array, RNA-seq, and microarray studies\; is affected by six chemicals including 1-methylnicotinamide, resveratrol, and fluoranthene based on RNA-seq and microarray studies.		WBGene00022747	830	-1.60004	5.48068e-05	0.00376433	ZK470.6	ZK470.6
545	WBGene00043743	Y59E9AL.2	Unassigned	Unassigned	Unassigned	Y59E9AL.2 is enriched in the DA neuron, the I5 neuron, the SAB, the male, and the retrovesicular ganglion based on RNA-seq and microarray studies\; is affected by several genes including daf-2, let-7, and dpy-10 based on proteomic, RNA-seq, and microarray studies\; is affected by eighteen chemicals including Ethanol, methylmercury hydroxide, and D-glucose based on RNA-seq and microarray studies\;…		WBGene00043743	1117	-1.37301	0.000231992	0.0123511	Y59E9AL.2	Y59E9AL.2
546	WBGene00044011	T06E4.12	Unassigned	Unassigned	Unassigned	T06E4.12 is predicted to be a structural constituent of cell wall.		WBGene00044011	588	-1.87948	8.21398e-07	0.000115367	T06E4.12	T06E4.12
548	WBGene00044016	C35A5.10	Unassigned	Unassigned	Unassigned	C35A5.10 is affected by several genes including daf-16, skn-1, and daf-12 based on tiling array, RNA-seq, and microarray studies\; is affected by five chemicals including 1-methylnicotinamide, D-glucose, and Zidovudine based on RNA-seq and microarray studies\; is predicted to encode a protein with the following domain: Cysteine-rich repeat.		WBGene00044016	1333	-1.25063	0.00133891	0.0453383	C35A5.10	C35A5.10
554	WBGene00044235	C06A1.7	Unassigned	Unassigned	Unassigned	C06A1.7 is affected by several genes including daf-16, daf-12, and clk-1 based on tiling array, RNA-seq, and microarray studies\; is affected by adsorbable organic bromine compound based on microarray studies.		WBGene00044235	329	-2.44693	1.20836e-05	0.00111148	C06A1.7	C06A1.7
558	WBGene00044489	Y54G2A.46	Unassigned	Unassigned	Unassigned	pudl-1 is expressed in head neurons and the hyp7 syncytium.		WBGene00044489	621	-1.84509	2.72875e-06	0.000311456	pudl-1	Y54G2A.46
559	WBGene00044490	Y54G2A.47	Unassigned	Unassigned	Unassigned	pudl-2 is expressed in the hyp7 syncytium and the pm5.		WBGene00044490	559	-1.90967	1.27925e-05	0.00116075	pudl-2	Y54G2A.47
560	WBGene00044491	Y54G2A.48	Unassigned	Unassigned	Unassigned	Y54G2A.48 is enriched in the DA neuron, the VA neuron, and the body wall muscle cell based on tiling array studies\; is affected by several genes including daf-2, daf-12, and clk-1 based on tiling array, microarray, and RNA-seq studies\; is affected by multi-walled carbon nanotube, Cisplatin, and Colistin based on RNA-seq and microarray studies\; is predicted to encode a protein with the followin…		WBGene00044491	574	-1.88873	1.94408e-05	0.00164618	Y54G2A.48	Y54G2A.48
561	WBGene00044502	C46G7.5	Unassigned	Unassigned	Unassigned	C46G7.5 is enriched in GABAergic neurons and the germ line based on RNA-seq studies\; is affected by several genes including daf-2, hsf-1, and clk-1 based on tiling array, microarray, and RNA-seq studies\; is affected by Rotenone based on RNA-seq studies.		WBGene00044502	1294	-1.27186	0.00141826	0.0472844	C46G7.5	C46G7.5
563	WBGene00044538	T09D3.8	Unassigned	Unassigned	Unassigned	T09D3.8 is enriched in the hypodermis based on tiling array studies\; is affected by several genes including daf-2, bar-1, and isp-1 based on RNA-seq, microarray, and tiling array studies\; is affected by D-glucose based on RNA-seq studies\; is predicted to encode a protein with the following domain: Domain of unknown function DUF281.		WBGene00044538	294	-2.5672	6.05822e-09	1.58769e-06	T09D3.8	T09D3.8
564	WBGene00044542	CD4.11	Unassigned	Unassigned	Unassigned	CD4.11 is enriched in the body wall muscle cell based on tiling array studies\; is affected by several genes including glp-1, rrf-3, and daf-12 based on tiling array, microarray, and RNA-seq studies\; is affected by Tunicamycin, Sodium Chloride, and Sirolimus based on microarray and RNA-seq studies\; is predicted to encode a protein with the following domain: Concanavalin A-like lectin\/glucanase…		WBGene00044542	846	-1.59018	5.4574e-05	0.00375936	CD4.11	CD4.11
565	WBGene00044569	C25F6.8	Unassigned	Unassigned	Unassigned	C25F6.8 is affected by several genes including daf-16, daf-12, and npr-1 based on RNA-seq and microarray studies\; is affected by Sodium Chloride and Colistin based on RNA-seq and microarray studies.		WBGene00044569	763	-1.68063	0.00044002	0.020158	C25F6.8	C25F6.8
573	WBGene00045265	K10C2.8	Unassigned	Unassigned	Unassigned	K10C2.8 is enriched in the NSM and the germ line based on RNA-seq and tiling array studies\; is affected by several genes including daf-16, daf-2, and hsf-1 based on RNA-seq and microarray studies\; is affected by five chemicals including Ethanol, Tunicamycin, and D-glucose based on RNA-seq and microarray studies.		WBGene00045265	1354	-1.23601	0.000850813	0.0325285	K10C2.8	K10C2.8
574	WBGene00045399	Y47G6A.33	Unassigned	Unassigned	Unassigned	Y47G6A.33 is enriched in the hypodermis based on tiling array and RNA-seq studies\; is affected by several genes including daf-2, hsf-1, and clk-1 based on tiling array, RNA-seq, and microarray studies\; is affected by five chemicals including Ethanol, Rotenone, and manganese chloride based on RNA-seq studies.		WBGene00045399	1430	-1.18921	0.00124082	0.0426881	Y47G6A.33	Y47G6A.33
580	WBGene00077582	F14H8.8	Unassigned	Unassigned	Unassigned	F14H8.8 is enriched in the germ line and the male based on RNA-seq studies\; is affected by several genes including clk-1, pgl-1, and glh-1 based on RNA-seq and microarray studies.		WBGene00077582	1309	-1.26238	0.0013726	0.0461576	F14H8.8	F14H8.8
581	WBGene00077685	C04F12.12	Unassigned	Unassigned	Unassigned	C04F12.12 is enriched in the hypodermis and the male based on RNA-seq studies\; is affected by several genes including hsf-1, eat-2, and npr-1 based on tiling array and RNA-seq studies\; is affected by D-glucose and Zidovudine based on RNA-seq studies.		WBGene00077685	1025	-1.43914	0.000381687	0.0181596	C04F12.12	C04F12.12
585	WBGene00164969	K09C8.9	Unassigned	Unassigned	Unassigned	K09C8.9 is affected by several genes including daf-16, daf-12, and dpy-21 based on RNA-seq studies\; is affected by 1-methylnicotinamide based on RNA-seq studies.		WBGene00164969	548	-1.93133	1.39745e-05	0.00124159	K09C8.9	K09C8.9
595	WBGene00194733	Y41C4A.21	Unassigned	Unassigned	Unassigned	Y41C4A.21 is affected by csr-1 based on RNA-seq studies\; is predicted to encode a protein with the following domain: Protein SUP-1-like.		WBGene00194733	533	-1.94018	0.000458148	0.0207654	Y41C4A.21	Y41C4A.21
599	WBGene00195068	Y48G8AL.16	Unassigned	Unassigned	Unassigned	Y48G8AL.16 is enriched in the AFD based on RNA-seq studies\; is affected by several genes including aak-2, isp-1, and hpl-2 based on RNA-seq and microarray studies\; is affected by Chlorpyrifos and Colistin based on microarray studies.		WBGene00195068	640	-1.8321	5.3751e-06	0.000561585	Y48G8AL.16	Y48G8AL.16
600	WBGene00195164	K12B6.11	Unassigned	Unassigned	Unassigned	K12B6.11 is enriched in the intestine based on RNA-seq studies\; is affected by several genes including daf-16, daf-2, and daf-12 based on RNA-seq studies\; is affected by multi-walled carbon nanotube and Zidovudine based on RNA-seq studies.		WBGene00195164	288	-2.58377	9.58583e-10	2.8105e-07	K12B6.11	K12B6.11
627	WBGene00206388	K10C2.14	Unassigned	Unassigned	Unassigned	K10C2.14 is affected by several genes including npr-1, sma-2, and sma-4 based on RNA-seq studies\; is affected by stavudine based on RNA-seq studies.		WBGene00206388	1168	-1.34796	0.00149404	0.0487639	K10C2.14	K10C2.14
628	WBGene00206500	F55C9.15	Unassigned	Unassigned	Unassigned	F55C9.15 is enriched in the hypodermis based on RNA-seq studies\; is predicted to encode a protein with the following domain: F-box associated domain, type 2.		WBGene00206500	207	-3.17729	0.000202651	0.011067	F55C9.15	F55C9.15
645	WBGene00235157	T03D8.8	Unassigned	Unassigned	Unassigned	N.A.		WBGene00235157	192	-3.43897	5.13136e-12	2.11156e-09	T03D8.8	T03D8.8a
649	WBGene00235304	Y116A8C.468	Unassigned	Unassigned	Unassigned	N.A.		WBGene00235304	375	-2.22482	0.000126016	0.00758861	Y116A8C.468	Y116A8C.468
650	WBGene00235305	Y116A8C.469	Unassigned	Unassigned	Unassigned	N.A.		WBGene00235305	780	-1.66663	0.000807241	0.0314522	Y116A8C.469	Y116A8C.469
651	WBGene00268216	F49B2.9	Unassigned	Unassigned	Unassigned	F49B2.9 is affected by sir-2.1 and isp-1 based on microarray studies\; is affected by Diazinon and Colistin based on microarray studies.		WBGene00268216	737	-1.73453	0.000194763	0.0107362	F49B2.9	F49B2.9
654	WBGene00271703	ZK1010.12	Unassigned	Unassigned	Unassigned	ZK1010.12 is affected by his-24, hpl-1, and hpl-2 based on microarray studies\; is affected by resveratrol and dibromoacetic acid based on microarray studies.		WBGene00271703	1030	-1.43867	0.000780565	0.0305907	ZK1010.12	ZK1010.12
656	WBGene00271827	T19H12.15	Unassigned	Unassigned	Unassigned	T19H12.15 is predicted to encode a protein with the following domain: CC domain.		WBGene00271827	180	-3.50333	1.90135e-12	8.41454e-10	T19H12.15	T19H12.15
341	WBGene00014184	ZK1025.4	Unassigned	Unassigned	Unassigned: Glycosyltransferase family A	ZK1025.4 is enriched in the hypodermis based on RNA-seq studies\; is affected by several genes including daf-16, daf-2, and let-60 based on RNA-seq, microarray, and tiling array studies\; is affected by five chemicals including Ethanol, methylmercury hydroxide, and 1-methylnicotinamide based on RNA-seq and microarray studies\; is predicted to encode a protein with the following domain: Glycosyltr…		WBGene00014184	362	-2.25479	4.6511e-05	0.00329589	ZK1025.4	ZK1025.4a
452	WBGene00019348	K02H11.4	Unassigned	Unassigned	Unassigned: Glycosyltransferase family A	K02H11.4 is affected by several genes including daf-16, daf-2, and sod-2 based on tiling array, RNA-seq, and microarray studies\; is affected by five chemicals including methylmercury hydroxide, manganese chloride, and resveratrol based on RNA-seq and microarray studies\; is predicted to encode a protein with the following domain: Glycosyltransferase family 92.		WBGene00019348	829	-1.60118	0.000839215	0.0322164	K02H11.4	K02H11.4
468	WBGene00020247	T05B11.4	Unassigned	Unassigned	Unassigned: Glycosyltransferase family A	T05B11.4 is enriched in GABAergic neurons and the excretory cell based on tiling array studies\; is affected by several genes including daf-2, hsf-1, and elt-2 based on microarray and RNA-seq studies\; is affected by seven chemicals including diallyl trisulfide, Tunicamycin, and Diazinon based on microarray studies\; is predicted to encode a protein with the following domain: Glycosyltransferase …		WBGene00020247	1385	-1.21267	0.0011489	0.0403456	T05B11.4	T05B11.4
454	WBGene00019654	K11G9.3	Unassigned	Unassigned	Unassigned: hydrolase	K11G9.3 is predicted to have hydrolase activity.		WBGene00019654	1020	-1.44255	0.000277458	0.0143718	cest-28	K11G9.3
311	WBGene00012633	Y38H6C.21	Unassigned	Unassigned	Unassigned: membrane spanning domain	Y38H6C.21 is enriched in the intestine based on RNA-seq studies\; is affected by several genes including daf-16, daf-2, and clk-1 based on microarray and RNA-seq studies\; is affected by eight chemicals including hydrogen sulfide, tryptophan, and Rotenone based on microarray and RNA-seq studies.		WBGene00012633	251	-2.89826	1.72108e-09	4.8932e-07	Y38H6C.21	Y38H6C.21b
555	WBGene00044253	M117.6	Unassigned	Unassigned	Unassigned: membrane spanning domain	M117.6 is enriched in GABAergic neurons and the germ line based on RNA-seq studies\; is affected by several genes including daf-12, pgl-1, and glh-1 based on tiling array, microarray, and RNA-seq studies\; is affected by Rotenone, manganese chloride, and stavudine based on RNA-seq studies.		WBGene00044253	707	-1.77314	5.72257e-06	0.000591303	M117.6	M117.6
577	WBGene00050875	ZK1025.7	Unassigned	Unassigned	Unassigned: membrane spanning domain	bah-1 is expressed in the seam cell\; is predicted to encode a protein with the following domain: Glycosyltransferase family 92.		WBGene00050875	670	-1.81016	7.92643e-06	0.000784466	bah-1	ZK1025.7
418	WBGene00018102	F36H5.3	Unassigned	Unassigned	Unassigned: meprin-associated Traf homology domain	math-28 is enriched in dopaminergic neurons, the OLL, and the PVD based on microarray and tiling array studies\; is affected by several genes including daf-16, daf-2, and clk-1 based on microarray, tiling array, and RNA-seq studies\; is affected by four chemicals including Tunicamycin, Sodium Chloride, and dibromoacetic acid based on microarray and RNA-seq studies\; is predicted to encode a prote…		WBGene00018102	502	-1.99458	9.97964e-05	0.00625875	math-28	F36H5.3a
119	WBGene00004098	AC3.4	Unassigned	Unassigned	Unassigned: prion domain	pqn-2 is enriched in the pharynx based on RNA-seq studies\; is affected by several genes including clk-1, ced-1, and npr-1 based on microarray, tiling array, and RNA-seq studies\; is affected by five chemicals including aldicarb, Ethanol, and methylmercury hydroxide based on microarray and RNA-seq studies.		WBGene00004098	389	-2.21117	1.63036e-08	3.88232e-06	pqn-2	AC3.4
120	WBGene00004099	C03A7.4	Unassigned	Unassigned	Unassigned: prion domain	abu-15 is involved in endoplasmic reticulum unfolded protein response and pharynx development\; is expressed in the pharyngeal muscle cell.		WBGene00004099	432	-2.13181	2.91315e-08	6.41591e-06	abu-15	C03A7.4
121	WBGene00004115	DY3.5	Unassigned	Unassigned	Unassigned: prion domain	pqn-26 is enriched in GABAergic neurons and the pharynx based on microarray studies\; is affected by several genes including daf-16, skn-1, and daf-12 based on microarray and RNA-seq studies\; is affected by twelve chemicals including D-glucose, sesamin, and stavudine based on RNA-seq and microarray studies\; is predicted to encode a protein with the following domain: Thioredoxin-like superfamily.		WBGene00004115	1381	-1.21582	0.00124945	0.0428458	pqn-26	DY3.5
122	WBGene00004139	R09B5.5	Unassigned	Unassigned	Unassigned: prion domain	pqn-54 is enriched in the DA neuron and the pharynx based on microarray studies\; is affected by several genes including daf-16, glp-1, and skn-1 based on microarray, tiling array, and RNA-seq studies\; is affected by twenty chemicals including hydrogen sulfide, Ethanol, and methylmercury hydroxide based on microarray and RNA-seq studies.		WBGene00004139	371	-2.23258	6.03773e-09	1.58769e-06	pqn-54	R09B5.5
123	WBGene00004146	T06E4.11	Unassigned	Unassigned	Unassigned: prion domain	pqn-63 is enriched in the DA neuron and the pharynx based on microarray studies\; is affected by several genes including daf-16, skn-1, and daf-12 based on microarray, tiling array, and RNA-seq studies\; is affected by nineteen chemicals including cholesterol, lathosterol, and hydrogen sulfide based on microarray and RNA-seq studies.		WBGene00004146	365	-2.25142	8.64262e-09	2.14515e-06	pqn-63	T06E4.11
124	WBGene00004154	W01B11.5	Unassigned	Unassigned	Unassigned: prion domain	pqn-72 is enriched in the AFD, the hypodermis, and the muscle cell based on tiling array, RNA-seq, and microarray studies\; is affected by several genes including daf-16, daf-2, and daf-12 based on microarray and RNA-seq studies\; is affected by seven chemicals including 1-methylnicotinamide, D-glucose, and Zidovudine based on RNA-seq and microarray studies.		WBGene00004154	1223	-1.32124	0.000438637	0.0201143	pqn-72	W01B11.5a
126	WBGene00004170	Y73F8A.8	Unassigned	Unassigned	Unassigned: prion domain	pqn-90 is affected by several genes including clk-1, lin-15B, and aak-2 based on microarray, RNA-seq, and tiling array studies\; is affected by thirteen chemicals including aldicarb, sodium arsenite, and multi-walled carbon nanotube based on microarray and RNA-seq studies.		WBGene00004170	249	-2.91417	0.000942679	0.0350412	pqn-90	Y73F8A.8
127	WBGene00004174	ZK1067.7	Unassigned	Unassigned	Unassigned: prion domain	abu-14 is involved in pharynx development\; is expressed in the buccal cavity, the cuticle, the grinder, the marginal cell, and the pharyngeal muscle cell.		WBGene00004174	1241	-1.3063	0.000399735	0.0187708	abu-14	ZK1067.7
135	WBGene00005002	C54G6.5	Unassigned	Unassigned	Unassigned: regulated by multiple stresses	spp-17 is enriched in the DA neuron, the VA neuron, the intestine, and the pharyngeal muscle cell based on tiling array and RNA-seq studies\; is affected by several genes including daf-16, daf-2, and daf-12 based on microarray, RNA-seq, and tiling array studies\; is affected by fourteen chemicals including D-glucose, fluoranthene, and Cry5B based on RNA-seq and microarray studies\; is predicted t…		WBGene00005002	1251	-1.3022	0.000408436	0.0191295	spp-17	C54G6.5
152	WBGene00006051	T28H11.5	Unassigned	Unassigned	Unassigned: regulated by multiple stresses	ssq-2 is enriched in the amphid sheath cell and the intestine based on RNA-seq and microarray studies\; is affected by several genes including daf-2, age-1, and daf-12 based on microarray and RNA-seq studies\; is affected by twenty chemicals including Ethanol, methylmercury hydroxide, and 1-methylnicotinamide based on RNA-seq and microarray studies.		WBGene00006051	866	-1.56628	2.49733e-05	0.001989	ssq-2	T28H11.5
153	WBGene00006052	ZC477.1	Unassigned	Unassigned	Unassigned: regulated by multiple stresses	ssq-3 is enriched in the intestine based on microarray studies\; is affected by several genes including daf-2, age-1, and dpy-10 based on microarray, RNA-seq, and tiling array studies\; is affected by twenty-one chemicals including Ethanol, methylmercuric chloride, and manganese chloride based on RNA-seq and microarray studies.		WBGene00006052	1111	-1.37607	0.000221751	0.0119707	ssq-3	ZC477.1
154	WBGene00006053	T28H11.1	Unassigned	Unassigned	Unassigned: regulated by multiple stresses	ssq-4 is enriched in the amphid sheath cell based on RNA-seq studies\; is affected by several genes including daf-16, daf-2, and age-1 based on microarray and RNA-seq studies\; is affected by eighteen chemicals including Ethanol, methylmercury hydroxide, and nicotinic acid based on RNA-seq and microarray studies.		WBGene00006053	1432	-1.18652	0.00126407	0.0432798	ssq-4	T28H11.1
165	WBGene00007243	C01G12.2	Unassigned	Unassigned	Unassigned: regulated by multiple stresses	nspb-7 is enriched in the hypodermis based on RNA-seq studies\; is affected by several genes including daf-12, clk-1, and sir-2.1 based on tiling array, microarray, and RNA-seq studies\; is affected by eight chemicals including D-glucose, Quercetin, and Hydrolyzable Tannins based on RNA-seq and microarray studies\; is predicted to encode a protein with the following domain: Protein of unknown fun…		WBGene00007243	421	-2.16508	2.52958e-07	4.37879e-05	nspb-7	C01G12.2
181	WBGene00007543	C12D8.16	Unassigned	Unassigned	Unassigned: regulated by multiple stresses	fipr-7 is enriched in the CEM, the HOB, the IL2 neuron, the germ line, and the ray neuron type B based on RNA-seq studies\; is affected by several genes including daf-16, daf-12, and clk-1 based on RNA-seq and microarray studies\; is affected by six chemicals including methylmercury hydroxide, manganese chloride, and multi-walled carbon nanotube based on RNA-seq studies.		WBGene00007543	878	-1.55298	6.69867e-05	0.00448916	fipr-7	C12D8.16
182	WBGene00007544	C12D8.17	Unassigned	Unassigned	Unassigned: regulated by multiple stresses	fipr-6 is affected by several genes including daf-16, skn-1, and daf-12 based on RNA-seq and microarray studies\; is affected by D-glucose and Zidovudine based on RNA-seq studies.		WBGene00007544	965	-1.4912	0.000276861	0.0143718	fipr-6	C12D8.17
187	WBGene00007687	C18E9.7	Unassigned	Unassigned	Unassigned: regulated by multiple stresses	C18E9.7 is affected by several genes including daf-16, skn-1, and daf-12 based on microarray, tiling array, and RNA-seq studies\; is affected by eight chemicals including 1-methylnicotinamide, D-glucose, and stavudine based on RNA-seq and microarray studies\; is predicted to encode a protein with the following domains: Fibronectin type III, Immunoglobulin-like fold, and Fibronectin type III super…		WBGene00007687	1162	-1.34921	0.000327151	0.0163092	C18E9.7	C18E9.7
189	WBGene00007734	C25G4.7	Unassigned	Unassigned	Unassigned: regulated by multiple stresses	C25G4.7 is enriched in the germ line, the hypodermis, and the male based on RNA-seq studies\; is affected by several genes including daf-2, clk-1, and pgl-1 based on microarray, tiling array, and RNA-seq studies\; is affected by six chemicals including methylmercury hydroxide, Tunicamycin, and manganese chloride based on RNA-seq and microarray studies.		WBGene00007734	815	-1.62202	0.000127081	0.00763313	C25G4.7	C25G4.7b
192	WBGene00007823	C30H6.5	Unassigned	Unassigned	Unassigned: regulated by multiple stresses	C30H6.5 is enriched in the AFD and the hypodermis based on tiling array and RNA-seq studies\; is affected by several genes including daf-16, daf-12, and lin-4 based on tiling array, microarray, and RNA-seq studies\; is affected by sixteen chemicals including tryptophan, 1-methylnicotinamide, and nicotinic acid based on microarray and RNA-seq studies\; is predicted to encode a protein with the fol…		WBGene00007823	997	-1.46834	0.000109423	0.00674527	C30H6.5	C30H6.5a
196	WBGene00007891	C33B4.2	Unassigned	Unassigned	Unassigned: regulated by multiple stresses	C33B4.2 is enriched in the germline precursor cell based on tiling array studies\; is affected by several genes including daf-16, daf-12, and pmk-1 based on microarray and RNA-seq studies\; is affected by seven chemicals including methylmercury hydroxide, manganese chloride, and D-glucose based on RNA-seq and microarray studies.		WBGene00007891	262	-2.80824	4.33142e-09	1.18135e-06	C33B4.2	C33B4.2
205	WBGene00008244	C50H2.10	Unassigned	Unassigned	Unassigned: regulated by multiple stresses	fipr-11 is enriched in the germ line based on RNA-seq studies\; is affected by several genes including daf-16, daf-2, and eat-2 based on microarray and RNA-seq studies\; is affected by aldicarb and D-glucose based on microarray and RNA-seq studies.		WBGene00008244	394	-2.20394	1.50214e-07	2.74162e-05	fipr-11	C50H2.10
206	WBGene00008245	C50H2.12	Unassigned	Unassigned	Unassigned: regulated by multiple stresses	fipr-10 is enriched in the germ line based on RNA-seq studies\; is affected by several genes including daf-16, daf-2, and daf-12 based on tiling array, RNA-seq, and microarray studies\; is affected by Ethanol and D-glucose based on RNA-seq studies.		WBGene00008245	666	-1.81365	4.12277e-06	0.000449775	fipr-10	C50H2.12
209	WBGene00008298	C54D10.3	Unassigned	Unassigned	Unassigned: regulated by multiple stresses	C54D10.3 is enriched in the OLL and the PVD based on tiling array studies\; is affected by several genes including daf-16, daf-2, and glp-1 based on microarray, tiling array, and RNA-seq studies\; is affected by ten chemicals including Ethanol, Rotenone, and Mianserin based on RNA-seq and microarray studies\; is predicted to encode a protein with the following domain: ShKT domain.		WBGene00008298	1033	-1.43473	0.000110588	0.00679924	C54D10.3	C54D10.3
210	WBGene00008376	D1054.9	Unassigned	Unassigned	Unassigned: regulated by multiple stresses	D1054.9 is enriched in GABAergic neurons and the pharynx based on microarray studies\; is affected by several genes including daf-16, glp-1, and skn-1 based on microarray and RNA-seq studies\; is affected by eleven chemicals including 1-methylnicotinamide, manganese chloride, and D-glucose based on RNA-seq and microarray studies.		WBGene00008376	1136	-1.35796	0.00030043	0.0152692	D1054.9	D1054.9a
211	WBGene00008448	E01G4.6	Unassigned	Unassigned	Unassigned: regulated by multiple stresses	E01G4.6 is enriched in the PLM and the amphid sheath cell based on RNA-seq studies\; is affected by several genes including daf-16, daf-2, and glp-1 based on proteomic, microarray, and RNA-seq studies\; is affected by fourteen chemicals including Heme, hydrogen sulfide, and methylmercury hydroxide based on microarray and RNA-seq studies.		WBGene00008448	1000	-1.46556	7.47263e-05	0.0048891	E01G4.6	E01G4.6
214	WBGene00008529	F02E9.3	Unassigned	Unassigned	Unassigned: regulated by multiple stresses	F02E9.3 is enriched in the germ line and the male based on proteomic and RNA-seq studies\; is affected by several genes including daf-2, age-1, and daf-12 based on microarray, tiling array, and RNA-seq studies\; is affected by ten chemicals including nicotinic acid, methylmercuric chloride, and manganese chloride based on RNA-seq and microarray studies.		WBGene00008529	1365	-1.22827	0.00116073	0.0406958	F02E9.3	F02E9.3
215	WBGene00008559	F07H5.8	Unassigned	Unassigned	Unassigned: regulated by multiple stresses	F07H5.8 is enriched in GABAergic neurons and the DA neuron based on microarray studies\; is affected by several genes including daf-16, skn-1, and elt-2 based on tiling array, microarray, and RNA-seq studies\; is affected by twelve chemicals including methylmercury hydroxide, Rotenone, and sodium arsenite based on RNA-seq and microarray studies\; is predicted to encode a protein with the followin…		WBGene00008559	860	-1.57365	3.93502e-05	0.00287085	F07H5.8	F07H5.8
218	WBGene00008724	F13A7.1	Unassigned	Unassigned	Unassigned: regulated by multiple stresses	F13A7.1 is enriched in the germ line and the male based on RNA-seq studies\; is affected by several genes including age-1, dpy-10, and eat-2 based on microarray and RNA-seq studies\; is affected by sixteen chemicals including Ethanol, methylmercury hydroxide, and nicotinic acid based on RNA-seq and microarray studies\; is predicted to encode a protein with the following domains: Major sperm prote…		WBGene00008724	1423	-1.19572	0.00128363	0.04373	F13A7.1	F13A7.1
221	WBGene00008870	F15H9.1	Unassigned	Unassigned	Unassigned: regulated by multiple stresses	F15H9.1 is enriched in the amphid sheath cell, the germ line, and the male based on RNA-seq studies\; is affected by several genes including clk-1, eat-2, and npr-1 based on proteomic, microarray, tiling array, and RNA-seq studies\; is affected by nine chemicals including methylmercuric chloride, Tunicamycin, and multi-walled carbon nanotube based on microarray and RNA-seq studies\; is predicted …		WBGene00008870	764	-1.68041	0.000339278	0.0167183	F15H9.1	F15H9.1
224	WBGene00009069	F23A7.4	Unassigned	Unassigned	Unassigned: regulated by multiple stresses	F23A7.4 is enriched in the germline precursor cell, the intestine, and the nervous system based on RNA-seq and microarray studies\; is affected by several genes including daf-16, daf-2, and hsf-1 based on microarray and RNA-seq studies\; is affected by nine chemicals including hydrogen sulfide, Ethanol, and D-glucose based on microarray and RNA-seq studies.		WBGene00009069	550	-1.92457	3.02849e-07	5.09209e-05	F23A7.4	F23A7.4
227	WBGene00009360	F33E2.4	Unassigned	Unassigned	Unassigned: regulated by multiple stresses	F33E2.4 is affected by several genes including daf-16, daf-2, and pgl-1 based on microarray and RNA-seq studies\; is affected by seven chemicals including methylmercuric chloride, multi-walled carbon nanotube, and D-glucose based on microarray and RNA-seq studies\; is predicted to encode a protein with the following domain: Domain of unknown function DUF281.		WBGene00009360	1327	-1.25436	0.0014821	0.0485636	F33E2.4	F33E2.4
231	WBGene00009423	F35E8.10	Unassigned	Unassigned	Unassigned: regulated by multiple stresses	F35E8.10 is affected by several genes including daf-16, let-60, and lin-4 based on microarray and RNA-seq studies\; is affected by six chemicals including methylmercuric chloride, Tunicamycin, and resveratrol based on microarray studies\; is predicted to encode a protein with the following domain: ShKT domain.		WBGene00009423	413	-2.18325	2.76731e-05	0.00216002	F35E8.10	F35E8.10
236	WBGene00009573	F40E10.5	Unassigned	Unassigned	Unassigned: regulated by multiple stresses	F40E10.5 is enriched in the alimentary system, the digestive tract, and the nervous system based on microarray, tiling array, and proteomic studies\; is affected by several genes including daf-16, skn-1, and daf-12 based on microarray, tiling array, and RNA-seq studies\; is affected by thirteen chemicals including 1-methylnicotinamide, Rotenone, and multi-walled carbon nanotube based on RNA-seq a…		WBGene00009573	1200	-1.32796	0.000393144	0.0185168	F40E10.5	F40E10.5
259	WBGene00010596	K06A4.6	Unassigned	Unassigned	Unassigned: regulated by multiple stresses	K06A4.6 is affected by several genes including sir-2.1, npr-1, and aak-2 based on microarray, tiling array, and RNA-seq studies\; is affected by seven chemicals including methylmercuric chloride, multi-walled carbon nanotube, and D-glucose based on microarray and RNA-seq studies.		WBGene00010596	418	-2.1655	5.36813e-05	0.0037033	K06A4.6	K06A4.6
265	WBGene00010760	K10H10.4	Unassigned	Unassigned	Unassigned: regulated by multiple stresses	K10H10.4 is enriched in the ASER, the hypodermis, and the pharyngeal muscle cell based on tiling array and RNA-seq studies\; is affected by several genes including daf-16, skn-1, and daf-12 based on microarray, tiling array, and RNA-seq studies\; is affected by fourteen chemicals including 1-methylnicotinamide, nicotinic acid, and Rotenone based on RNA-seq and microarray studies.		WBGene00010760	644	-1.83096	1.91467e-06	0.000231493	K10H10.4	K10H10.4a
268	WBGene00010831	M02G9.2	Unassigned	Unassigned	Unassigned: regulated by multiple stresses	M02G9.2 is enriched in the intestine based on tiling array studies\; is affected by several genes including daf-16, skn-1, and daf-12 based on tiling array, RNA-seq, and microarray studies\; is affected by eleven chemicals including methylmercury hydroxide, methylmercuric chloride, and sodium arsenite based on RNA-seq and microarray studies\; is predicted to encode a protein with the following do…		WBGene00010831	724	-1.74702	7.05772e-06	0.000710483	M02G9.2	M02G9.2
274	WBGene00010968	R01E6.2	Unassigned	Unassigned	Unassigned: regulated by multiple stresses	R01E6.2 is enriched in the ALM, the OLL, the PLM, and the PVD based on microarray studies\; is affected by several genes including daf-16, skn-1, and daf-12 based on microarray and RNA-seq studies\; is affected by ten chemicals including 1-methylnicotinamide, manganese chloride, and stavudine based on RNA-seq and microarray studies\; is predicted to encode a protein with the following domains: Pe…		WBGene00010968	1226	-1.31926	0.00137867	0.0462788	R01E6.2	R01E6.2
275	WBGene00010987	R03C1.1	Unassigned	Unassigned	Unassigned: regulated by multiple stresses	R03C1.1 is enriched in GABAergic neurons, the DA neuron, and the pharynx based on microarray studies\; is affected by several genes including daf-16, skn-1, and daf-12 based on microarray, tiling array, and RNA-seq studies\; is affected by sixteen chemicals including aldicarb, hydrogen sulfide, and Ethanol based on microarray and RNA-seq studies.		WBGene00010987	806	-1.63369	1.76537e-05	0.00151123	R03C1.1	R03C1.1a
280	WBGene00011394	T03D8.7	Unassigned	Unassigned	Unassigned: regulated by multiple stresses	T03D8.7 is enriched in the nervous system based on tiling array and microarray studies\; is affected by several genes including daf-16, daf-2, and daf-12 based on microarray, RNA-seq, and tiling array studies\; is affected by nine chemicals including hydrogen sulfide, methylmercuric chloride, and Rotenone based on microarray and RNA-seq studies.		WBGene00011394	190	-3.43897	5.13136e-12	2.11156e-09	T03D8.7	T03D8.7
283	WBGene00011460	T05A10.3	Unassigned	Unassigned	Unassigned: regulated by multiple stresses	ttr-14 is enriched in the amphid sheath cell, the germ line, the hypodermis, and the intestine based on proteomic, RNA-seq, and microarray studies\; is affected by several genes including glp-1, dpy-10, and hsf-1 based on microarray, proteomic, tiling array, and RNA-seq studies\; is affected by sixteen chemicals including Ethanol, methylmercury hydroxide, and nicotinic acid based on RNA-seq and m…		WBGene00011460	1373	-1.22171	0.000906512	0.0340203	ttr-14	T05A10.3
287	WBGene00011536	T06E4.9	Unassigned	Unassigned	Unassigned: regulated by multiple stresses	T06E4.9 is enriched in the germ line, the intestine, and the pharynx based on microarray, proteomic, and RNA-seq studies\; is affected by several genes including daf-16, skn-1, and daf-12 based on microarray, proteomic, tiling array, and RNA-seq studies\; is affected by fourteen chemicals including Ethanol, methylmercury hydroxide, and Rotenone based on RNA-seq and microarray studies.		WBGene00011536	422	-2.16405	2.13832e-08	4.94691e-06	T06E4.9	T06E4.9
289	WBGene00011548	T06G6.6	Unassigned	Unassigned	Unassigned: regulated by multiple stresses	T06G6.6 is enriched in the OLL, the PVD, and the hypodermis based on microarray and tiling array studies\; is affected by several genes including daf-16, daf-12, and lin-4 based on microarray and RNA-seq studies\; is affected by eleven chemicals including methylmercury hydroxide, 1-methylnicotinamide, and nicotinic acid based on RNA-seq and microarray studies.		WBGene00011548	1417	-1.19756	0.00155329	0.0499086	T06G6.6	T06G6.6a
294	WBGene00011895	T21C9.9	Unassigned	Unassigned	Unassigned: regulated by multiple stresses	T21C9.9 is enriched in the hypodermis based on tiling array and RNA-seq studies\; is affected by several genes including daf-16, daf-2, and skn-1 based on microarray, tiling array, RNA-seq, and proteomic studies\; is affected by ten chemicals including 1-methylnicotinamide, nicotinic acid, and D-glucose based on RNA-seq and microarray studies.		WBGene00011895	858	-1.57594	2.99531e-05	0.00231107	T21C9.9	T21C9.9
301	WBGene00012087	T27E7.1	Unassigned	Unassigned	Unassigned: regulated by multiple stresses	T27E7.1 is enriched in the germ line and the male based on proteomic and RNA-seq studies\; is affected by several genes including daf-2, glp-1, and age-1 based on microarray, RNA-seq, and proteomic studies\; is affected by eighteen chemicals including Ethanol, nicotinic acid, and methylmercuric chloride based on RNA-seq and microarray studies.		WBGene00012087	1403	-1.20434	0.00111995	0.0396214	T27E7.1	T27E7.1
307	WBGene00012357	W09D6.4	Unassigned	Unassigned	Unassigned: regulated by multiple stresses	W09D6.4 is enriched in the germ line, the hypodermis, and the male based on proteomic and RNA-seq studies\; is affected by several genes including age-1, hsf-1, and eat-2 based on microarray and RNA-seq studies\; is affected by fifteen chemicals including Lithium Chloride, Ethanol, and methylmercuric chloride based on microarray and RNA-seq studies.		WBGene00012357	1396	-1.2084	0.00130156	0.0442765	W09D6.4	W09D6.4
318	WBGene00012942	Y47D3B.6	Unassigned	Unassigned	Unassigned: regulated by multiple stresses	Y47D3B.6 is enriched in the DA neuron and the pharyngeal muscle cell based on tiling array and microarray studies\; is affected by several genes including daf-16, skn-1, and daf-12 based on microarray, tiling array, and RNA-seq studies\; is affected by nineteen chemicals including methylmercury hydroxide, 1-methylnicotinamide, and methylmercuric chloride based on RNA-seq and microarray studies\; …		WBGene00012942	723	-1.75077	2.99123e-06	0.000336502	Y47D3B.6	Y47D3B.6
319	WBGene00013047	Y50E8A.2	Unassigned	Unassigned	Unassigned: regulated by multiple stresses	Y50E8A.2 is enriched in the amphid sheath cell, the intestine, and the male based on RNA-seq and microarray studies\; is affected by several genes including sir-2.1, npr-1, and aak-2 based on tiling array, microarray, and RNA-seq studies\; is affected by six chemicals including Tunicamycin, D-glucose, and resveratrol based on microarray and RNA-seq studies\; is predicted to encode a protein with …		WBGene00013047	701	-1.78589	0.000785479	0.0307063	Y50E8A.2	Y50E8A.2
323	WBGene00013116	Y51H4A.22	Unassigned	Unassigned	Unassigned: regulated by multiple stresses	Y51H4A.22 is affected by several genes including age-1, clk-1, and npr-1 based on microarray, RNA-seq, and tiling array studies\; is affected by six chemicals including methylmercuric chloride, Tunicamycin, and Diazinon based on microarray studies.		WBGene00013116	865	-1.5668	0.000759327	0.0300597	Y51H4A.22	Y51H4A.22
324	WBGene00013158	Y53F4B.11	Unassigned	Unassigned	Unassigned: regulated by multiple stresses	Y53F4B.11 is enriched in the male based on RNA-seq studies\; is affected by several genes including glp-1, skn-1, and dpy-10 based on microarray, RNA-seq, and tiling array studies\; is affected by twelve chemicals including Ethanol, nicotinic acid, and methylmercuric chloride based on RNA-seq and microarray studies.		WBGene00013158	1341	-1.24047	0.00113831	0.0400894	Y53F4B.11	Y53F4B.11a
336	WBGene00014039	ZK662.2	Unassigned	Unassigned	Unassigned: regulated by multiple stresses	ZK662.2 is enriched in the DA neuron and the pharynx based on microarray studies\; is affected by several genes including daf-16, glp-1, and skn-1 based on microarray, tiling array, and RNA-seq studies\; is affected by eighteen chemicals including 1-methylnicotinamide, nicotinic acid, and Rotenone based on RNA-seq and microarray studies.		WBGene00014039	1229	-1.3129	0.000444366	0.0203051	ZK662.2	ZK662.2
339	WBGene00014179	ZK1010.5	Unassigned	Unassigned	Unassigned: regulated by multiple stresses	ZK1010.5 is enriched in the male based on RNA-seq studies\; is affected by several genes including daf-2, rrf-3, and dpy-10 based on microarray, tiling array, and RNA-seq studies\; is affected by seventeen chemicals including aldicarb, hydrogen sulfide, and Ethanol based on microarray and RNA-seq studies.		WBGene00014179	1454	-1.17307	0.00155618	0.0499671	ZK1010.5	ZK1010.5
342	WBGene00014245	ZK1307.2	Unassigned	Unassigned	Unassigned: regulated by multiple stresses	ZK1307.2 is enriched in the hypodermis based on tiling array studies\; is affected by several genes including daf-16, daf-2, and daf-12 based on microarray, tiling array, and RNA-seq studies\; is affected by nine chemicals including D-glucose, indole, and Cadmium Chloride based on RNA-seq and microarray studies.		WBGene00014245	1079	-1.39454	0.00146497	0.0483285	ZK1307.2	ZK1307.2
350	WBGene00015094	B0261.6	Unassigned	Unassigned	Unassigned: regulated by multiple stresses	B0261.6 is enriched in the amphid sheath cell, the germ line, and the male based on proteomic and RNA-seq studies\; is affected by several genes including age-1, skn-1, and daf-12 based on microarray, tiling array, and RNA-seq studies\; is affected by fifteen chemicals including Ethanol, methylmercury hydroxide, and nicotinic acid based on RNA-seq and microarray studies.		WBGene00015094	1297	-1.26855	0.000683239	0.0275356	B0261.6	B0261.6a
354	WBGene00015305	C01G5.3	Unassigned	Unassigned	Unassigned: regulated by multiple stresses	C01G5.3 is enriched in the male based on RNA-seq studies\; is affected by several genes including daf-16, hsf-1, and eat-2 based on microarray, tiling array, and RNA-seq studies\; is affected by four chemicals including Tunicamycin, D-glucose, and Chlorpyrifos based on microarray and RNA-seq studies\; is predicted to encode a protein with the following domain: Protein of unknown function DUF851.		WBGene00015305	953	-1.49746	0.000157725	0.00908975	C01G5.3	C01G5.3
362	WBGene00015546	C06G1.2	Unassigned	Unassigned	Unassigned: regulated by multiple stresses	C06G1.2 is enriched in the DA neuron and the pharynx based on microarray studies\; is affected by several genes including daf-16, skn-1, and daf-12 based on RNA-seq and microarray studies\; is affected by thirteen chemicals including hydrogen sulfide, methylmercuric chloride, and multi-walled carbon nanotube based on microarray and RNA-seq studies.		WBGene00015546	1028	-1.43868	0.000184937	0.0103158	C06G1.2	C06G1.2
366	WBGene00015860	C16D9.5	Unassigned	Unassigned	Unassigned: regulated by multiple stresses	C16D9.5 is enriched in the male and the nervous system based on tiling array, RNA-seq, and microarray studies\; is affected by several genes including daf-2, clk-1, and eat-2 based on microarray and RNA-seq studies\; is affected by five chemicals including stavudine, Zidovudine, and paraquat based on RNA-seq and microarray studies\; is predicted to encode a protein with the following domain: Prot…		WBGene00015860	950	-1.50155	0.000114922	0.00702069	C16D9.5	C16D9.5
367	WBGene00015865	C16E9.1	Unassigned	Unassigned	Unassigned: regulated by multiple stresses	C16E9.1 is an ortholog of human MATN1 (matrilin 1) and MATN2 (matrilin 2)\; human MATN2 exhibits extracellular matrix structural constituent.		WBGene00015865	1138	-1.35689	0.00038999	0.0183868	C16E9.1	C16E9.1
368	WBGene00016058	C24D10.7	Unassigned	Unassigned	Unassigned: regulated by multiple stresses	nspd-3 is enriched in the intestine, the male, the muscle cell, and the nervous system based on RNA-seq and microarray studies\; is affected by several genes including daf-2, age-1, and rrf-3 based on microarray and RNA-seq studies\; is affected by twenty chemicals including Ethanol, methylmercury hydroxide, and methylmercuric chloride based on RNA-seq and microarray studies\; is predicted to enc…		WBGene00016058	1319	-1.25928	0.000671477	0.0271196	nspd-3	C24D10.7
373	WBGene00016339	C33C12.7	Unassigned	Unassigned	Unassigned: regulated by multiple stresses	C33C12.7 is enriched in the coelomocyte, the germ line, and the male based on tiling array and RNA-seq studies\; is affected by several genes including let-60, eat-2, and npr-1 based on microarray, tiling array, and RNA-seq studies\; is affected by five chemicals including methylmercuric chloride, manganese chloride, and multi-walled carbon nanotube based on microarray and RNA-seq studies.		WBGene00016339	1048	-1.41833	0.000599509	0.0250639	C33C12.7	C33C12.7
376	WBGene00016680	C45G9.9	Unassigned	Unassigned	Unassigned: regulated by multiple stresses	C45G9.9 is enriched in the germ line and the male based on RNA-seq studies\; is affected by several genes including daf-2, skn-1, and lin-4 based on microarray and RNA-seq studies\; is affected by thirteen chemicals including Ethanol, methylmercuric chloride, and manganese chloride based on RNA-seq and microarray studies.		WBGene00016680	98	-4.58945	2.14088e-24	3.58681e-21	C45G9.9	C45G9.9
382	WBGene00016807	C50D2.3	Unassigned	Unassigned	Unassigned: regulated by multiple stresses	C50D2.3 is enriched in the NSM, the germ line, and the male based on RNA-seq and tiling array studies\; is affected by several genes including dpy-10, hsf-1, and clk-1 based on microarray and RNA-seq studies\; is affected by ten chemicals including methylmercuric chloride, manganese chloride, and D-glucose based on microarray and RNA-seq studies\; is predicted to encode a protein with the followi…		WBGene00016807	1106	-1.37758	0.000558964	0.0240245	C50D2.3	C50D2.3
383	WBGene00016843	C50F7.3	Unassigned	Unassigned	Unassigned: regulated by multiple stresses	C50F7.3 is enriched in the male based on RNA-seq studies\; is affected by several genes including hsf-1, eat-2, and sir-2.1 based on microarray, RNA-seq, and tiling array studies\; is affected by nine chemicals including aldicarb, Ethanol, and methylmercuric chloride based on microarray and RNA-seq studies.		WBGene00016843	1281	-1.28562	0.00107002	0.0384979	C50F7.3	C50F7.3
384	WBGene00016915	C54D2.1	Unassigned	Unassigned	Unassigned: regulated by multiple stresses	C54D2.1 is enriched in GABAergic neurons and the hypodermis based on microarray and RNA-seq studies\; is affected by several genes including skn-1, hsf-1, and clk-1 based on microarray, tiling array, and RNA-seq studies\; is affected by fourteen chemicals including Ethanol, methylmercury hydroxide, and manganese chloride based on RNA-seq and microarray studies\; is predicted to encode a protein w…		WBGene00016915	585	-1.88687	1.09115e-06	0.000146249	C54D2.1	C54D2.1a
391	WBGene00017200	F07C4.6	Unassigned	Unassigned	Unassigned: regulated by multiple stresses	F07C4.6 is enriched in the intestine based on RNA-seq studies\; is affected by several genes including daf-16, daf-2, and daf-12 based on microarray and RNA-seq studies\; is affected by six chemicals including methylmercuric chloride, Ethanol, and Acrylamide based on microarray studies\; is predicted to encode a protein with the following domain: ShKT domain.		WBGene00017200	255	-2.88398	0.000216624	0.0117345	F07C4.6	F07C4.6
394	WBGene00017246	F08D12.2	Unassigned	Unassigned	Unassigned: regulated by multiple stresses	F08D12.2 is affected by several genes including daf-16, daf-2, and daf-12 based on microarray, tiling array, and RNA-seq studies\; is affected by nine chemicals including methylmercuric chloride, Rotenone, and D-glucose based on microarray and RNA-seq studies\; is predicted to encode a protein with the following domain: CC domain.		WBGene00017246	151	-4.08444	5.1815e-20	6.07674e-17	F08D12.2	F08D12.2
395	WBGene00017247	F08D12.3	Unassigned	Unassigned	Unassigned: regulated by multiple stresses	F08D12.3 is affected by several genes including daf-16, daf-2, and glp-1 based on microarray, RNA-seq, and tiling array studies\; is affected by eight chemicals including Rotenone, D-glucose, and stavudine based on RNA-seq and microarray studies\; is predicted to encode a protein with the following domain: CC domain.		WBGene00017247	831	-1.60004	2.41703e-05	0.00195066	F08D12.3	F08D12.3
396	WBGene00017305	F09F7.8	Unassigned	Unassigned	Unassigned: regulated by multiple stresses	nspb-12 is enriched in several tissues, including the alimentary system, the arcade cell, and the nervous system based on microarray, tiling array, and RNA-seq studies\; is affected by several genes including daf-16, skn-1, and daf-12 based on microarray, tiling array, and RNA-seq studies\; is affected by ten chemicals including 1-methylnicotinamide, D-glucose, and Neurotoxins based on RNA-seq an…		WBGene00017305	1099	-1.38323	0.000335685	0.0166286	nspb-12	F09F7.8
397	WBGene00017386	F11G11.8	Unassigned	Unassigned	Unassigned: regulated by multiple stresses	nspd-5 is enriched in the amphid sheath cell, the germ line, the intestine, and the male based on RNA-seq and microarray studies\; is affected by several genes including daf-2, age-1, and rrf-3 based on microarray and RNA-seq studies\; is affected by nineteen chemicals including Ethanol, methylmercury hydroxide, and methylmercuric chloride based on RNA-seq and microarray studies\; is predicted to…		WBGene00017386	1398	-1.20763	0.00110994	0.0394158	nspd-5	F11G11.8
415	WBGene00017998	F33D4.6	Unassigned	Unassigned	Unassigned: regulated by multiple stresses	F33D4.6 is enriched in the germline precursor cell, the hypodermis, the intestine, and the nervous system based on microarray, tiling array, and RNA-seq studies\; is affected by several genes including daf-16, skn-1, and daf-12 based on microarray, proteomic, and RNA-seq studies\; is affected by eighteen chemicals including Ethanol, Nitric Oxide, and methylmercury hydroxide based on RNA-seq and m…		WBGene00017998	1260	-1.29755	0.000447854	0.02036	F33D4.6	F33D4.6a
417	WBGene00018082	F36A4.3	Unassigned	Unassigned	Unassigned: regulated by multiple stresses	F36A4.3 is enriched in the NSM and the male based on tiling array and RNA-seq studies\; is affected by several genes including daf-2, dpy-10, and hsf-1 based on tiling array, microarray, and RNA-seq studies\; is affected by nine chemicals including methylmercuric chloride, D-glucose, and Heme based on microarray and RNA-seq studies\; is predicted to encode a protein with the following domain: Pro…		WBGene00018082	1070	-1.40026	0.000539527	0.023544	F36A4.3	F36A4.3
424	WBGene00018162	F38A5.5	Unassigned	Unassigned	Unassigned: regulated by multiple stresses	nspb-3 is enriched in GABAergic neurons based on RNA-seq studies\; is affected by several genes including daf-2, rrf-3, and clk-1 based on quantitative PCR, microarray, and RNA-seq studies\; is affected by thirteen chemicals including aldicarb, D-glucose, and Atrazine based on microarray and RNA-seq studies\; is predicted to encode a protein with the following domain: Protein of unknown function …		WBGene00018162	178	-3.56755	2.69137e-15	1.91295e-12	nspb-3	F38A5.5
425	WBGene00018167	F38A5.10	Unassigned	Unassigned	Unassigned: regulated by multiple stresses	nspb-4 is enriched in the germ line and the pharynx based on RNA-seq studies\; is affected by several genes including sir-2.1, lin-35, and npr-1 based on microarray, quantitative PCR, and RNA-seq studies\; is affected by four chemicals including hydrogen sulfide, D-glucose, and Chlorpyrifos based on microarray and RNA-seq studies\; is predicted to encode a protein with the following domain: Prote…		WBGene00018167	200	-3.2258	3.04249e-12	1.30942e-09	nspb-4	F38A5.10
429	WBGene00018300	F41G3.3	Unassigned	Unassigned	Unassigned: regulated by multiple stresses	F41G3.3 is affected by several genes including daf-16, skn-1, and daf-12 based on tiling array, RNA-seq, and microarray studies\; is affected by seven chemicals including methylmercuric chloride, stavudine, and Zidovudine based on microarray and RNA-seq studies.		WBGene00018300	1003	-1.45778	0.000422508	0.0196046	F41G3.3	F41G3.3
430	WBGene00018380	F43C11.3	Unassigned	Unassigned	Unassigned: regulated by multiple stresses	decr-1.1 is enriched in the germ line and the hypodermis based on tiling array and RNA-seq studies\; is affected by several genes including daf-2, glp-1, and dpy-10 based on quantitative PCR, microarray, RNA-seq, and tiling array studies\; is affected by fourteen chemicals including Ethanol, methylmercury hydroxide, and methylmercuric chloride based on RNA-seq and microarray studies.		WBGene00018380	961	-1.49468	7.77676e-05	0.00505285	decr-1.1	F43C11.3
432	WBGene00018394	F43E2.6	Unassigned	Unassigned	Unassigned: regulated by multiple stresses	F43E2.6 is enriched in the germ line, the muscle cell, and the nervous system based on tiling array, RNA-seq, and microarray studies\; is affected by several genes including daf-2, age-1, and hsf-1 based on microarray, RNA-seq, and tiling array studies\; is affected by eleven chemicals including Tunicamycin, manganese chloride, and Sodium Chloride based on microarray and RNA-seq studies.		WBGene00018394	1027	-1.43885	0.000248538	0.0131149	F43E2.6	F43E2.6a
433	WBGene00018425	F44E7.3	Unassigned	Unassigned	Unassigned: regulated by multiple stresses	F44E7.3 is enriched in the intestine and the male based on RNA-seq and microarray studies\; is affected by several genes including let-60, daf-12, and sir-2.1 based on microarray, tiling array, and RNA-seq studies\; is affected by D-glucose, paraquat, and Sirolimus based on RNA-seq and microarray studies.		WBGene00018425	843	-1.59126	0.00134243	0.0453383	F44E7.3	F44E7.3
434	WBGene00018461	F45D11.16	Unassigned	Unassigned	Unassigned: regulated by multiple stresses	F45D11.16 is enriched in the muscle cell based on microarray studies\; is affected by several genes including daf-16, daf-2, and daf-12 based on proteomic, RNA-seq, and microarray studies\; is affected by ten chemicals including Ethanol, sesamin, and stavudine based on RNA-seq and microarray studies\; is predicted to encode a protein with the following domain: Protein of unknown function DUF684.		WBGene00018461	487	-2.02703	6.1105e-06	0.000628618	F45D11.16	F45D11.16
440	WBGene00018631	F49D11.7	Unassigned	Unassigned	Unassigned: regulated by multiple stresses	F49D11.7 is enriched in the germ line and the male based on RNA-seq studies\; is affected by several genes including clk-1, pgl-1, and isp-1 based on tiling array, microarray, and RNA-seq studies\; is affected by five chemicals including methylmercuric chloride, Hydrolyzable Tannins, and paraquat based on microarray studies.		WBGene00018631	719	-1.75952	0.000272571	0.0142548	F49D11.7	F49D11.7
447	WBGene00018969	F56D3.1	Unassigned	Unassigned	Unassigned: regulated by multiple stresses	F56D3.1 is enriched in the OLL, the PVD, the germ line, and the hypodermis based on proteomic, microarray, and tiling array studies\; is affected by several genes including daf-16, daf-2, and glp-1 based on microarray, RNA-seq, and proteomic studies\; is affected by eighteen chemicals including hydrogen sulfide, methylmercury hydroxide, and 1-methylnicotinamide based on microarray and RNA-seq stu…		WBGene00018969	1303	-1.26843	0.000600998	0.0250722	F56D3.1	F56D3.1
449	WBGene00019148	H03E18.1	Unassigned	Unassigned	Unassigned: regulated by multiple stresses	H03E18.1 is enriched in the OLL, the PLM, the PVD, and the hypodermis based on microarray, tiling array, and RNA-seq studies\; is affected by several genes including daf-16, daf-2, and skn-1 based on microarray, tiling array, and RNA-seq studies\; is affected by eighteen chemicals including methylmercury hydroxide, 1-methylnicotinamide, and manganese chloride based on RNA-seq and microarray studi…		WBGene00019148	1306	-1.26518	0.000637731	0.026128	H03E18.1	H03E18.1
450	WBGene00019152	H04M03.2	Unassigned	Unassigned	Unassigned: regulated by multiple stresses	nspb-6 is affected by several genes including daf-16, skn-1, and daf-12 based on tiling array, RNA-seq, and microarray studies\; is affected by ten chemicals including hydrogen sulfide, manganese chloride, and D-glucose based on microarray and RNA-seq studies\; is predicted to encode a protein with the following domain: Protein of unknown function DUF1459.		WBGene00019152	494	-2.02058	2.60907e-07	4.46385e-05	nspb-6	H04M03.2
453	WBGene00019563	K09C6.9	Unassigned	Unassigned	Unassigned: regulated by multiple stresses	K09C6.9 is enriched in the amphid sheath cell and the intestine based on RNA-seq and microarray studies\; is affected by several genes including daf-16, daf-2, and daf-12 based on microarray, tiling array, and RNA-seq studies\; is affected by nine chemicals including nicotinic acid, methylmercuric chloride, and Rotenone based on RNA-seq and microarray studies.		WBGene00019563	810	-1.62577	3.77534e-05	0.00278467	K09C6.9	K09C6.9
462	WBGene00020032	R12E2.6	Unassigned	Unassigned	Unassigned: regulated by multiple stresses	R12E2.6 is enriched in the NSM and the body wall muscle cell based on tiling array studies\; is affected by several genes including hsf-1, eat-2, and sir-2.1 based on tiling array, RNA-seq, and microarray studies\; is affected by five chemicals including aldicarb, sodium arsenite, and D-glucose based on microarray and RNA-seq studies.		WBGene00020032	869	-1.56225	0.000663046	0.0269067	R12E2.6	R12E2.6
464	WBGene00020039	R12E2.14	Unassigned	Unassigned	Unassigned: regulated by multiple stresses	R12E2.14 is enriched in the AFD, the ASER, the germline precursor cell, and the intestine based on tiling array and RNA-seq studies\; is affected by several genes including daf-16, age-1, and skn-1 based on microarray, RNA-seq, and tiling array studies\; is affected by fourteen chemicals including 1-methylnicotinamide, methylmercuric chloride, and Rotenone based on RNA-seq and microarray studies.		WBGene00020039	1296	-1.26871	0.000615873	0.0254375	R12E2.14	R12E2.14
465	WBGene00020040	R12E2.15	Unassigned	Unassigned	Unassigned: regulated by multiple stresses	R12E2.15 is enriched in several tissues, including the alimentary system, the germline precursor cell, and the nervous system based on tiling array, RNA-seq, and microarray studies\; is affected by several genes including daf-16, age-1, and skn-1 based on microarray, RNA-seq, and tiling array studies\; is affected by twenty-one chemicals including hydrogen sulfide, methylmercury hydroxide, and 1-…		WBGene00020040	1237	-1.30753	0.000412775	0.0192649	R12E2.15	R12E2.15
473	WBGene00020413	T10E9.3	Unassigned	Unassigned	Unassigned: regulated by multiple stresses	T10E9.3 is enriched in the hypodermis based on tiling array studies\; is affected by several genes including daf-16, daf-2, and glp-1 based on tiling array, RNA-seq, and microarray studies\; is affected by twelve chemicals including hydrogen sulfide, nicotinic acid, and manganese chloride based on microarray and RNA-seq studies\; is predicted to encode a protein with the following domain: DOMON d…		WBGene00020413	1340	-1.24178	0.000796688	0.0311158	T10E9.3	T10E9.3
484	WBGene00020803	T25E4.1	Unassigned	Unassigned	Unassigned: regulated by multiple stresses	T25E4.1 is enriched in the alimentary system, the digestive tract, the germ line, and the nervous system based on microarray, proteomic, tiling array, and RNA-seq studies\; is affected by several genes including daf-16, skn-1, and daf-12 based on microarray, tiling array, and RNA-seq studies\; is affected by sixteen chemicals including methylmercury hydroxide, 1-methylnicotinamide, and Tunicamyci…		WBGene00020803	627	-1.84424	1.12415e-06	0.000150242	T25E4.1	T25E4.1
485	WBGene00020860	T27C10.7	Unassigned	Unassigned	Unassigned: regulated by multiple stresses	nspd-10 is enriched in the amphid sheath cell and the male based on RNA-seq studies\; is affected by several genes including daf-2, age-1, and daf-12 based on microarray, tiling array, and RNA-seq studies\; is affected by eight chemicals including Ethanol, methylmercuric chloride, and manganese chloride based on RNA-seq and microarray studies\; is predicted to encode a protein with the following …		WBGene00020860	1239	-1.30639	0.000478975	0.0214412	nspd-10	T27C10.7
486	WBGene00020862	T27E4.4	Unassigned	Unassigned	Unassigned: regulated by multiple stresses	fip-2 is affected by several genes including daf-2, dpy-10, and clk-1 based on microarray and RNA-seq studies\; is affected by eight chemicals including hydrogen sulfide, Ethanol, and Rotenone based on microarray and RNA-seq studies.		WBGene00020862	438	-2.12078	2.56887e-08	5.7385e-06	fip-2	T27E4.4
490	WBGene00020978	W03B1.9	Unassigned	Unassigned	Unassigned: regulated by multiple stresses	W03B1.9 is enriched in the male based on RNA-seq studies\; is affected by several genes including pgl-1, csr-1, and glh-1 based on RNA-seq studies\; is affected by methylmercuric chloride and Sodium Chloride based on microarray and RNA-seq studies\; is predicted to encode a protein with the following domain: Leucine-rich repeat domain superfamily.		WBGene00020978	893	-1.54292	0.00073291	0.029236	W03B1.9	W03B1.9
502	WBGene00021619	Y47D7A.6	Unassigned	Unassigned	Unassigned: regulated by multiple stresses	Y47D7A.6 is enriched in the NSM based on tiling array studies\; is affected by several genes including daf-2, hsf-1, and eat-2 based on microarray, tiling array, and RNA-seq studies\; is affected by Rotenone and D-glucose based on RNA-seq studies.		WBGene00021619	280	-2.65184	1.28598e-09	3.70103e-07	Y47D7A.6	Y47D7A.6
504	WBGene00021627	Y47D7A.15	Unassigned	Unassigned	Unassigned: regulated by multiple stresses	Y47D7A.15 is enriched in the coelomocyte and the ventral nerve cord based on tiling array studies\; is affected by several genes including daf-16, daf-2, and glp-1 based on RNA-seq and microarray studies\; is affected by seventeen chemicals including hydrogen sulfide, Ethanol, and 1-methylnicotinamide based on microarray and RNA-seq studies.		WBGene00021627	809	-1.62638	1.21278e-05	0.00111336	Y47D7A.15	Y47D7A.15
506	WBGene00021641	Y47G6A.15	Unassigned	Unassigned	Unassigned: regulated by multiple stresses	Y47G6A.15 is affected by several genes including daf-2, glp-1, and let-7 based on proteomic, RNA-seq, microarray, and tiling array studies\; is affected by seven chemicals including hydrogen sulfide, Ethanol, and 1-methylnicotinamide based on microarray and RNA-seq studies.		WBGene00021641	1412	-1.19953	0.00110792	0.0393968	Y47G6A.15	Y47G6A.15
509	WBGene00021779	Y51H7C.1	Unassigned	Unassigned	Unassigned: regulated by multiple stresses	Y51H7C.1 is enriched in the amphid sheath cell based on RNA-seq and microarray studies\; is affected by several genes including daf-2, glp-1, and dpy-10 based on microarray and RNA-seq studies\; is affected by twenty chemicals including Ethanol, 1-methylnicotinamide, and methylmercuric chloride based on RNA-seq and microarray studies.		WBGene00021779	904	-1.54238	3.32854e-05	0.00251847	Y51H7C.1	Y51H7C.1
512	WBGene00021791	Y51H7C.13	Unassigned	Unassigned	Unassigned: regulated by multiple stresses	Y51H7C.13 is enriched in the DA neuron, the NSM, the VA neuron, and the amphid sheath cell based on tiling array, RNA-seq, and microarray studies\; is affected by several genes including daf-16, daf-2, and glp-1 based on microarray and RNA-seq studies\; is affected by seventeen chemicals including Ethanol, 1-methylnicotinamide, and nicotinic acid based on RNA-seq and microarray studies.		WBGene00021791	1345	-1.24035	0.000760821	0.0300935	Y51H7C.13	Y51H7C.13
514	WBGene00021993	Y59E9AL.3	Unassigned	Unassigned	Unassigned: regulated by multiple stresses	Y59E9AL.3 is enriched in the epithelial system, the male, and the nervous system based on RNA-seq and microarray studies\; is affected by several genes including daf-2, daf-12, and dpy-10 based on microarray and RNA-seq studies\; is affected by eighteen chemicals including Ethanol, methylmercury hydroxide, and methylmercuric chloride based on RNA-seq and microarray studies\; is predicted to encod…		WBGene00021993	1337	-1.24651	0.000780173	0.0305907	Y59E9AL.3	Y59E9AL.3
521	WBGene00022230	Y73B6A.3	Unassigned	Unassigned	Unassigned: regulated by multiple stresses	Y73B6A.3 is enriched in the amphid sheath cell based on RNA-seq studies\; is affected by several genes including clk-1, sir-2.1, and dop-1 based on microarray, RNA-seq, and tiling array studies\; is affected by five chemicals including Rotenone, fluoranthene, and paraquat based on RNA-seq and microarray studies.		WBGene00022230	689	-1.79124	1.49312e-05	0.00131661	Y73B6A.3	Y73B6A.3
524	WBGene00022445	Y110A2AL.9	Unassigned	Unassigned	Unassigned: regulated by multiple stresses	Y110A2AL.9 is enriched in the arcade cell and the pharyngeal-intestinal valve cell based on RNA-seq studies\; is affected by several genes including daf-16, daf-2, and clk-1 based on microarray, RNA-seq, and tiling array studies\; is affected by eleven chemicals including hydrogen sulfide, Rotenone, and stavudine based on microarray and RNA-seq studies\; is predicted to encode a protein with the …		WBGene00022445	275	-2.73226	1.53782e-08	3.71859e-06	Y110A2AL.9	Y110A2AL.9
527	WBGene00022649	ZK84.1	Unassigned	Unassigned	Unassigned: regulated by multiple stresses	ZK84.1 is enriched in the germ line based on proteomic studies\; is affected by several genes including daf-16, daf-2, and glp-1 based on microarray, proteomic, tiling array, and RNA-seq studies\; is affected by sixteen chemicals including hydrogen sulfide, Rotenone, and sodium arsenite based on microarray and RNA-seq studies.		WBGene00022649	1304	-1.26739	0.000585598	0.0247486	ZK84.1	ZK84.1
528	WBGene00022654	ZK105.3	Unassigned	Unassigned	Unassigned: regulated by multiple stresses	ZK105.3 is enriched in the male based on RNA-seq studies\; is affected by several genes including clk-1, npr-1, and pgl-1 based on microarray and RNA-seq studies\; is affected by Tunicamycin, paraquat, and Sirolimus based on microarray studies\; is predicted to encode a protein with the following domain: STELLO-like.		WBGene00022654	1150	-1.35206	0.000928323	0.0345624	ZK105.3	ZK105.3
530	WBGene00022680	ZK180.6	Unassigned	Unassigned	Unassigned: regulated by multiple stresses	ZK180.6 is enriched in the DA neuron, the OLL, the PLM, and the PVD based on microarray and RNA-seq studies\; is affected by several genes including daf-16, daf-2, and glp-1 based on microarray, proteomic, and RNA-seq studies\; is affected by fourteen chemicals including hydrogen sulfide, Nitric Oxide, and methylmercury hydroxide based on microarray and RNA-seq studies.		WBGene00022680	1094	-1.38724	0.000176041	0.00996169	ZK180.6	ZK180.6a
535	WBGene00022858	ZK1193.2	Unassigned	Unassigned	Unassigned: regulated by multiple stresses	ZK1193.2 is enriched in the DA neuron, the I5 neuron, the SAB, the intestine, and the retrovesicular ganglion based on RNA-seq and microarray studies\; is affected by several genes including daf-16, daf-2, and glp-1 based on microarray, tiling array, proteomic, and RNA-seq studies\; is affected by fifteen chemicals including Ethanol, methylmercuric chloride, and Mercuric Chloride based on RNA-seq…		WBGene00022858	1313	-1.2607	0.000644355	0.0263075	ZK1193.2	ZK1193.2a
544	WBGene00043147	C24D10.8	Unassigned	Unassigned	Unassigned: regulated by multiple stresses	nspd-6 is enriched in the amphid sheath cell, the germ line, the intestine, and the male based on RNA-seq and microarray studies\; is affected by several genes including daf-2, dpy-10, and hsf-1 based on microarray and RNA-seq studies\; is affected by fifteen chemicals including Ethanol, methylmercury hydroxide, and manganese chloride based on RNA-seq and microarray studies\; is predicted to enco…		WBGene00043147	1414	-1.1991	0.0011676	0.0408756	nspd-6	C24D10.8
550	WBGene00044109	K02E11.10	Unassigned	Unassigned	Unassigned: regulated by multiple stresses	K02E11.10 is affected by several genes including daf-16, glp-1, and skn-1 based on microarray and RNA-seq studies\; is affected by twelve chemicals including hydrogen sulfide, Ethanol, and Nitric Oxide based on microarray and RNA-seq studies.		WBGene00044109	1076	-1.39971	0.000186519	0.0103794	K02E11.10	K02E11.10
551	WBGene00044158	Y53C12A.8	Unassigned	Unassigned	Unassigned: regulated by multiple stresses	Y53C12A.8 is enriched in the male based on RNA-seq studies\; is affected by several genes including clk-1, eat-2, and npr-1 based on tiling array, RNA-seq, and microarray studies\; is affected by four chemicals including Tunicamycin, manganese chloride, and D-glucose based on microarray and RNA-seq studies.		WBGene00044158	1005	-1.45601	0.000783013	0.0306354	Y53C12A.8	Y53C12A.8
552	WBGene00044163	F49C5.11	Unassigned	Unassigned	Unassigned: regulated by multiple stresses	F49C5.11 is enriched in the AFD, the ASER, and the hypodermis based on tiling array and RNA-seq studies\; is affected by several genes including daf-16, daf-2, and daf-12 based on microarray and RNA-seq studies\; is affected by four chemicals including methylmercury hydroxide, Tunicamycin, and manganese chloride based on RNA-seq and microarray studies\; is predicted to encode a protein with the f…		WBGene00044163	761	-1.68303	1.59968e-05	0.00138711	F49C5.11	F49C5.11a
567	WBGene00044638	F23A7.8	Unassigned	Unassigned	Unassigned: regulated by multiple stresses	F23A7.8 is enriched in the Psub1 and the germ line based on RNA-seq studies\; is affected by several genes including daf-16, daf-2, and skn-1 based on RNA-seq, tiling array, and microarray studies\; is affected by five chemicals including hydrogen sulfide, Rotenone, and manganese chloride based on microarray and RNA-seq studies.		WBGene00044638	542	-1.93209	2.72974e-07	4.62292e-05	F23A7.8	F23A7.8
582	WBGene00077691	T06E4.14	Unassigned	Unassigned	Unassigned: regulated by multiple stresses	T06E4.14 is enriched in the hypodermis, the intestine, and the pharyngeal muscle cell based on tiling array, RNA-seq, and microarray studies\; is affected by several genes including daf-16, skn-1, and daf-12 based on tiling array, RNA-seq, and microarray studies\; is affected by eleven chemicals including Ethanol, methylmercury hydroxide, and 1-methylnicotinamide based on RNA-seq and microarray s…		WBGene00077691	962	-1.49267	6.97797e-05	0.00464977	T06E4.14	T06E4.14
584	WBGene00077697	F58E6.13	Unassigned	Unassigned	Unassigned: regulated by multiple stresses	F58E6.13 is enriched in the PLM, the Z1, the Z4, and the hypodermis based on tiling array and RNA-seq studies\; is affected by several genes including daf-2, lin-4, and lin-14 based on microarray, proteomic, tiling array, and RNA-seq studies\; is affected by eighteen chemicals including Nitric Oxide, methylmercury hydroxide, and nicotinic acid based on RNA-seq and microarray studies\; is predicte…		WBGene00077697	1388	-1.21251	0.00107694	0.0387028	F58E6.13	F58E6.13a
594	WBGene00194703	F26B1.8	Unassigned	Unassigned	Unassigned: regulated by multiple stresses	F26B1.8 is enriched in the intestine, the male, and the seam cell based on RNA-seq and microarray studies\; is affected by several genes including daf-2, dpy-10, and gld-1 based on RNA-seq and microarray studies\; is affected by thirteen chemicals including Ethanol, Rotenone, and manganese chloride based on RNA-seq and microarray studies.		WBGene00194703	1178	-1.33943	0.000301341	0.0152824	F26B1.8	F26B1.8

## Sheet: Fig2G_31C1h_133_rgs
Fig. 2G (20-degree grown then 31-degree for 1 hour, emb-4 vs wild-type)
Category	RGS	AC	PValue
Proteolysis general	8	394	0.000435609	**
Stress response	12	833	0.000440971	**
Unassigned	44	6343	0.0042135	**
Transmembrane transport	9	901	0.0190106	*
Extracellular material	6	495	0.0224289	*
Lysosome	2	91	0.0601976
Peroxisome	1	15	0.0658727
Protein modification	3	271	0.113345
Metabolism	8	1601	0.377928
Cytoskeleton	2	371	0.469688
Pseudogene	8	2081	0.655134
Transmembrane protein	12	3200	0.698597
mRNA functions	1	407	0.822165
Signaling	3	1188	0.87642
Non-coding RNA	11	9535	1
	Wormbase.ID	Sequence.ID	Category.1	Category.2	Category.3	Automated.Description		Wormbase.ID	row	logFC(C7)	p-value(C7)	FDR p-value(C7)
73	WBGene00017714	F22F1.2	Cytoskeleton	Cytoskeleton: microtubule	Cytoskeleton: microtubule: tau tubulin kinase	F22F1.2 is an ortholog of human CTD-2116N17.1, TTBK1 (tau tubulin kinase 1), and TTBK2\; is predicted to have ATP binding activity and protein serine\/threonine kinase activity.		WBGene00017714	1291	-1.71187	0.000968714	0.0352274	F22F1.2	F22F1.2
91	WBGene00021406	Y38C1AB.4	Cytoskeleton	Cytoskeleton: unassigned	Cytoskeleton: unassigned	frm-5.2 is an ortholog of human FRMPD2 (FERM and PDZ domain containing 2)\; human FRMPD2 exhibits 1-phosphatidylinositol binding activity.		WBGene00021406	871	-1.87576	0.000109968	0.00592953	frm-5.2	Y38C1AB.4a
81	WBGene00018630	F49D11.6	Extracellular material	Extracellular material: chondroitin sulfotransferase	Extracellular material: chondroitin sulfotransferase	F49D11.6 is predicted to have chondroitin 4-sulfotransferase activity.		WBGene00018630	1347	-1.58698	0.00116375	0.0405388	F49D11.6	F49D11.6
2	WBGene00000646	H17B01.2	Extracellular material	Extracellular material: collagen	Extracellular material: collagen	H17B01.2 is affected by several genes including daf-2, glp-1, and let-7 based on microarray, tiling array, proteomic, and RNA-seq studies\; is affected by fifteen chemicals including Mercuric Chloride, Rotenone, and Tunicamycin based on microarray and RNA-seq studies.		WBGene00000646	993	-1.597	0.000243023	0.0114817	H17B01.2	H17B01.2
3	WBGene00000657	F38A3.1	Extracellular material	Extracellular material: collagen	Extracellular material: collagen	col-81 is an ortholog of human MARCO (macrophage receptor with collagenous structure)\; is predicted to be a structural constituent of cuticle.		WBGene00000657	872	-1.61768	0.000110295	0.00593534	col-81	F38A3.1
4	WBGene00000703	M18.1	Extracellular material	Extracellular material: collagen	Extracellular material: collagen	col-129 is an ortholog of human SFTPD (surfactant protein D)\; is predicted to be a structural constituent of cuticle\; is expressed in the hypodermis and the intestine.		WBGene00000703	795	-1.68321	5.92285e-05	0.00349564	col-129	M18.1a
5	WBGene00000712	F41F3.4	Extracellular material	Extracellular material: collagen	Extracellular material: collagen	col-139 is predicted to be a structural constituent of cuticle.		WBGene00000712	813	-1.65749	7.57251e-05	0.0043748	col-139	F41F3.4
32	WBGene00008028	C39E9.4	Extracellular material	Extracellular material: secreted protein	Extracellular material: secreted protein	scl-6 is an ortholog of human GLIPR1 (GLI pathogenesis related 1) and members of the human CRISP (Cysteine rich secretory protein family) gene family including CRISP2, CRISP3, and CRISP1\; is predicted to encode a protein with the following domains: Cysteine-rich secretory protein, allergen V5\/Tpx-1-related, Ves allergen, CAP domain, and CAP superfamily.		WBGene00008028	572	-2.13589	5.03588e-06	0.000413727	scl-6	C39E9.4
34	WBGene00008560	F07H5.9	Lysosome	Lysosome: acid phosphatase	Lysosome: acid phosphatase	pho-13 is an ortholog of human ACP2 (acid phosphatase 2, lysosomal), ACP4 (acid phosphatase 4), and ACPP (acid phosphatase, prostate)\; human ACPP exhibits phosphatase activity and protein homodimerization activity.		WBGene00008560	709	-1.76267	3.19358e-05	0.00211602	pho-13	F07H5.9a
1	WBGene00000539	F07B10.1	Lysosome	Lysosome: unassigned	Lysosome: unassigned	cln-3.1 is an ortholog of human cln3\; is involved in determination of adult lifespan and regulation of oviposition\; localizes to the cytoplasm\; is expressed in the alimentary system, the digestive tract, the epithelial system, and the muscle cell\; is used to study neuronal ceroid lipofuscinosis\; human orthologs of this gene are implicated in neuronal ceroid lipofuscinosis 3.		WBGene00000539	984	-1.56924	0.000229791	0.0109625	cln-3.1	F07B10.1a
80	WBGene00018393	F43E2.5	Metabolism	Metabolism: 1CC	Metabolism: 1CC: unassigned	msra-1 is an ortholog of human MSRA\; exhibits L-methionine:thioredoxin-disulfide S-oxidoreductase activity and peptide-methionine (S)-S-oxide reductase activity\; is involved in oxidation-reduction process\; is expressed in the hypodermis and the nervous system\; is used to study inclusion body myositis.		WBGene00018393	546	-1.96604	3.40031e-06	0.000292683	msra-1	F43E2.5
29	WBGene00007507	C10C5.3	Metabolism	Metabolism: amino acid	Metabolism: amino acid: unassigned	C10C5.3 is an ortholog of human ACY1\; is predicted to have aminoacylase activity.		WBGene00007507	954	-1.5709	0.000196016	0.0096488	C10C5.3	C10C5.3
15	WBGene00002092	C06E2.8	Metabolism	Metabolism: insulin	Metabolism: insulin	ins-9 is predicted to have hormone activity\; is expressed in several tissues, including the coelomocyte, the intestine, and the nervous system.		WBGene00002092	1017	-2.13037	0.000285457	0.0131802	ins-9	C06E2.8
7	WBGene00001158	F01G10.3	Metabolism	Metabolism: lipid	Metabolism: lipid: beta oxidation	ech-9 is an ortholog of human EHHADH\; is predicted to have 3-hydroxyacyl-CoA dehydrogenase activity and metal ion binding activity\; human orthologs of this gene are implicated in Fanconi syndrome.		WBGene00001158	323	-2.46933	2.60892e-08	3.80084e-06	ech-9	F01G10.3a
60	WBGene00014009	ZK617.2	Metabolism	Metabolism: lipid	Metabolism: lipid: lipase	lips-6 is predicted to have hydrolase activity\; is expressed in the intestine.		WBGene00014009	175	-3.48298	1.59714e-11	4.30593e-09	lips-6	ZK617.2
26	WBGene00007177	B0399.2	Metabolism	Metabolism: lipid	Metabolism: lipid: o-acyl transferase	oac-1 is predicted to have transferase activity, transferring acyl groups other than amino-acyl groups.		WBGene00007177	1321	-1.50521	0.00106216	0.0377476	oac-1	B0399.2
55	WBGene00013049	Y50E8A.6	Metabolism	Metabolism: mitochondria	Metabolism: mitochondria: unassigned	Y50E8A.6 is an ortholog of human GPD2 (glycerol-3-phosphate dehydrogenase 2)\; is predicted to have sn-glycerol-3-phosphate:ubiquinone-8 oxidoreductase activity.		WBGene00013049	744	-2.31078	4.20183e-05	0.00265292	Y50E8A.6	Y50E8A.6
67	WBGene00016664	C45E5.1	Metabolism	Metabolism: unassigned	Metabolism: unassigned	C45E5.1 is an ortholog of human PDXP (pyridoxal phosphatase) and PGP\; is predicted to have phosphatase activity.		WBGene00016664	1392	-1.36436	0.00127075	0.0428543	C45E5.1	C45E5.1
8	WBGene00001258	Y80D3A.2	mRNA functions	mRNA functions: processing	mRNA functions: processing: helicase	emb-4 is an ortholog of human AQR (aquarius intron-binding spliceosomal factor)\; localizes to the nucleus\; is expressed in the embryonic cell.		WBGene00001258	222	-2.70653	5.03253e-10	1.06824e-07	emb-4	Y80D3A.2a
112	WBGene00168065	NA	NA	NA	NA	NA		WBGene00168065	1410	-1.49761	0.00129537	0.0431277	21ur-10215	K08B4.19
113	WBGene00168737	NA	NA	NA	NA	NA		WBGene00168737	700	-5.34248	2.91275e-05	0.00195479	21ur-11546	T22D1.14
114	WBGene00174153	NA	NA	NA	NA	NA		WBGene00174153	1296	-1.47762	0.000993321	0.0359641	21ur-12304	Y51H4A.890
115	WBGene00194842	W10G6.5	Non-coding RNA	Non-coding RNA: ncRNA	Non-coding RNA: ncRNA	W10G6.5 is affected by rpn-10 and hpl-2 based on RNA-seq studies.		WBGene00194842	620	-3.36292	1.14364e-05	0.000866708	W10G6.5	W10G6.5
117	WBGene00196181	C26F1.13	Non-coding RNA	Non-coding RNA: ncRNA	Non-coding RNA: ncRNA	N.A.		WBGene00196181	11	-7.82152	2.5986e-31	1.21903e-27	C26F1.13	C26F1.13
118	WBGene00196755	F29G6.4	Non-coding RNA	Non-coding RNA: ncRNA	Non-coding RNA: ncRNA	N.A.		WBGene00196755	337	-6.30883	3.86013e-08	5.38936e-06	F29G6.4	F29G6.4
119	WBGene00199646	Y51B9A.12	Non-coding RNA	Non-coding RNA: ncRNA	Non-coding RNA: ncRNA	N.A.		WBGene00199646	1118	-2.14325	0.000463824	0.0194794	Y51B9A.12	Y51B9A.12
120	WBGene00199983	T04C12.25	Non-coding RNA	Non-coding RNA: ncRNA	Non-coding RNA: ncRNA	T04C12.25 is affected by cep-1 based on RNA-seq studies.		WBGene00199983	26	-5.53095	6.31274e-24	1.18455e-20	T04C12.25	T04C12.25
121	WBGene00201465	C26F1.14	Non-coding RNA	Non-coding RNA: ncRNA	Non-coding RNA: ncRNA	N.A.		WBGene00201465	10	-7.82152	2.5986e-31	1.21903e-27	C26F1.14	C26F1.14
125	WBGene00219800	C05D9.12	Non-coding RNA	Non-coding RNA: ncRNA	Non-coding RNA: ncRNA	C05D9.12 is enriched in the germ line based on RNA-seq studies\; is affected by several genes including hsf-1, prg-1, and sma-2 based on RNA-seq studies.		WBGene00219800	177	-3.39803	1.79467e-11	4.78352e-09	C05D9.12	C05D9.12
128	WBGene00220000	K02F2.11	Non-coding RNA	Non-coding RNA: ncRNA	Non-coding RNA: ncRNA	K02F2.11 is enriched in the intestine based on RNA-seq studies\; is affected by ins-11 based on RNA-seq studies.		WBGene00220000	693	-1.79086	2.57656e-05	0.00174463	K02F2.11	K02F2.11
131	WBGene00255441	T11G6.11	Non-coding RNA	Non-coding RNA: ncRNA	Non-coding RNA: ncRNA	N.A.		WBGene00255441	1386	-2.46558	0.00125771	0.0425978	T11G6.11	T11G6.11
126	WBGene00219816	C14E2.12	Non-coding RNA	Non-coding RNA: snoRNA	Non-coding RNA: snoRNA	C14E2.12 is affected by several genes including daf-2, hsf-1, and cep-1 based on RNA-seq studies\; is affected by Zidovudine based on RNA-seq studies.		WBGene00219816	1345	-1.43217	0.00115956	0.0404537	C14E2.12	C14E2.12
127	WBGene00219888	F09G2.14	Non-coding RNA	Non-coding RNA: snoRNA	Non-coding RNA: snoRNA	N.A.		WBGene00219888	449	-2.97828	7.41597e-07	7.76542e-05	F09G2.14	F09G2.14
18	WBGene00004062	T10H9.5	Peroxisome	Peroxisome: transporter	Peroxisome: transporter	pmp-5 is an ortholog of human ABCD4 (ATP binding cassette subfamily D member 4)\; is predicted to have ATP binding activity and ATPase activity, coupled to transmembrane movement of substances\; is expressed in the hypodermis and the intestine.		WBGene00004062	497	-2.04317	1.50087e-06	0.000141951	pmp-5	T10H9.5a
10	WBGene00001640	C54C8.11	Protein modification	Protein modification: carbohydrate	Protein modification: carbohydrate	gly-15 is an ortholog of human GCNT2 (glucosaminyl (N-acetyl) transferase 2 (I blood group)), GCNT4 (glucosaminyl (N-acetyl) transferase 4), and GCNT7 (glucosaminyl (N-acetyl) transferase 7)\; is predicted to have acetylglucosaminyltransferase activity\; human orthologs of this gene are implicated in cataract 13 with adult i phenotype.		WBGene00001640	978	-3.68316	0.000227104	0.0109045	gly-15	C54C8.11a
92	WBGene00021407	Y38C1AB.5	Protein modification	Protein modification: carbohydrate	Protein modification: carbohydrate	Y38C1AB.5 is an ortholog of human C1GALT1C1 and C1GALT1C1L\; is predicted to have glycoprotein-N-acetylgalactosamine 3-beta-galactosyltransferase activity and metal ion binding activity.		WBGene00021407	545	-3.81932	3.33071e-06	0.000287219	Y38C1AB.5	Y38C1AB.5
50	WBGene00012302	W06D11.4	Protein modification	Protein modification: methyltransferase	Protein modification: methyltransferase	dot-1.3 is an ortholog of human DOT1L (DOT1 like histone lysine methyltransferase)\; is predicted to have histone methyltransferase activity (H3-K79 specific).		WBGene00012302	1177	-1.65756	0.000627381	0.0250264	dot-1.3	W06D11.4
30	WBGene00007605	C15C8.3	Proteolysis general	Proteolysis general: aspartate	Proteolysis general: aspartate: cathepsin	hrg-7 is an ortholog of human PGA4, NAPSA, and PGA5\; is predicted to have aspartic-type endopeptidase activity.		WBGene00007605	704	-1.75312	3.01849e-05	0.00201337	hrg-7	C15C8.3a
71	WBGene00017678	F21F8.4	Proteolysis general	Proteolysis general: aspartate	Proteolysis general: aspartate: cathepsin	asp-12 is an ortholog of human PGA4, NAPSA, and PGA5\; is predicted to have aspartic-type endopeptidase activity\; is involved in innate immune response.		WBGene00017678	1374	-1.35002	0.0012455	0.0425545	asp-12	F21F8.4
90	WBGene00021070	W07B8.1	Proteolysis general	Proteolysis general: aspartate	Proteolysis general: aspartate: cathepsin	cpr-8 is an ortholog of human CTSB (cathepsin B)\; is predicted to have cysteine-type peptidase activity.		WBGene00021070	916	-1.5989	0.000150426	0.00771215	cpr-8	W07B8.1a
93	WBGene00021503	Y40D12A.2	Proteolysis general	Proteolysis general: cysteine	Proteolysis general: cysteine: cathepsin	ctsa-2 is an ortholog of human CTSA (cathepsin A)\; is predicted to have serine-type carboxypeptidase activity\; localizes to the membrane raft.		WBGene00021503	1168	-1.43144	0.000607841	0.024434	ctsa-4.2	Y40D12A.2
6	WBGene00000785	W07B8.5	Proteolysis general	Proteolysis general: cysteine	Proteolysis general: cysteine: unassigned	cpr-5 is an ortholog of human CTSB (cathepsin B)\; is predicted to have cysteine-type peptidase activity.		WBGene00000785	478	-2.07408	1.03377e-06	0.000101667	cpr-5	W07B8.5
99	WBGene00023410	F47F6.9	Proteolysis general	Proteolysis general: cysteine	Proteolysis general: cysteine: unassigned	clpr-2 is predicted to have calcium-dependent cysteine-type endopeptidase activity.		WBGene00023410	1205	-1.94237	0.000703178	0.0273977	clpr-2	F47F6.9a
66	WBGene00016523	C39B5.5	Proteolysis general	Proteolysis general: inhibitor	Proteolysis general: inhibitor: cysteine	C39B5.5 is predicted to have cysteine-type endopeptidase inhibitor activity.		WBGene00016523	972	-1.55584	0.000218108	0.0105187	C39B5.5	C39B5.5
17	WBGene00003545	T23F4.4	Proteolysis general	Proteolysis general: metallopeptidase	Proteolysis general: metallopeptidase	nas-27 is predicted to have metalloendopeptidase activity and zinc ion binding activity\; is expressed in several tissues, including the alimentary system, the epithelial system, and the reproductive system.		WBGene00003545	273	-2.69428	5.61833e-09	9.68977e-07	nas-27	T23F4.4
22	WBGene00006223	F36H5.7	Pseudogene	Pseudogene	Pseudogene	str-179 is affected by several genes including pgl-1, glh-1, and pgl-3 based on RNA-seq studies.		WBGene00006223	1167	-2.28039	0.000606881	0.0244163	str-179	F36H5.7
53	WBGene00012680	Y39B6A.21	Pseudogene	Pseudogene	Pseudogene	Y39B6A.21 is enriched in the intestine based on RNA-seq studies\; is affected by several genes including daf-16, daf-2, and hsf-1 based on RNA-seq and microarray studies\; is affected by twelve chemicals including 1-methylnicotinamide, Rotenone, and D-glucopyranose based on RNA-seq and microarray studies.		WBGene00012680	206	-2.91271	2.27998e-10	5.21733e-08	Y39B6A.21	Y39B6A.21
62	WBGene00014991	ZK829.12	Pseudogene	Pseudogene	Pseudogene	N.A.		WBGene00014991	239	-4.32758	1.62671e-09	3.20632e-07	ZK829.12	ZK829.12
98	WBGene00023271	F19G12.t1	Pseudogene	Pseudogene	Pseudogene	F19G12.t1 is affected by several genes including hpl-2, mir-71, and let-418 based on RNA-seq studies\; is affected by stavudine and Zidovudine based on RNA-seq studies.		WBGene00023271	602	-2.50482	7.77944e-06	0.000606242	F19G12.t1	F19G12.t1
100	WBGene00044015	K06A4.8	Pseudogene	Pseudogene	Pseudogene	K06A4.8 is affected by several genes including daf-2, clk-1, and eat-2 based on RNA-seq and microarray studies\; is affected by manganese chloride and Colistin based on RNA-seq and microarray studies.		WBGene00044015	1033	-1.77492	0.000328345	0.0149207	K06A4.8	K06A4.8
108	WBGene00045009	M117.8	Pseudogene	Pseudogene	Pseudogene	M117.8 is affected by clk-1 based on microarray studies\; is affected by multi-walled carbon nanotube based on RNA-seq studies.		WBGene00045009	841	-3.85239	8.62123e-05	0.00481465	M117.8	M117.8
109	WBGene00045019	Y37A1B.18	Pseudogene	Pseudogene	Pseudogene	Y37A1B.18 is affected by several genes including daf-16, dpy-10, and clk-1 based on RNA-seq and microarray studies\; is affected by nine chemicals including multi-walled carbon nanotube, Quercetin, and Humic Substances based on RNA-seq and microarray studies.		WBGene00045019	808	-2.35312	7.10308e-05	0.00412903	Y37A1B.18	Y37A1B.18
111	WBGene00077664	C43D7.11	Pseudogene	Pseudogene	Pseudogene	C43D7.11 is affected by let-418 and chd-3 based on RNA-seq studies\; is affected by multi-walled carbon nanotube based on RNA-seq studies.		WBGene00077664	1190	-1.88264	0.00066222	0.0261273	C43D7.11	C43D7.11
23	WBGene00006404	C31C9.1	Signaling	Signaling: hedgehog-like	Signaling: hedgehog-like	tag-10 localizes to the membrane raft\; is expressed in amphid neurons.		WBGene00006404	876	-1.61577	0.000114292	0.00612747	tag-10	C31C9.1a
24	WBGene00006429	M176.1	Signaling	Signaling: heteromeric G protein	Signaling: heteromeric G protein: arrestin	arrd-3 is an ortholog of human ARRDC1 (arrestin domain containing 1) and ARRDC5\; human ARRDC1 exhibits several functions, including arrestin family protein binding activity, identical protein binding activity, and protein binding activity, bridging involved in substrate recognition for ubiquitination.		WBGene00006429	396	-2.40344	1.80651e-07	2.14545e-05	arrd-3	M176.1a
9	WBGene00001516	ZK899.8	Signaling	Signaling: small GTPase	Signaling: small GTPase: Ras	gap-2 is an ortholog of human DAB2IP (DAB2 interacting protein) and RASAL2 (RAS protein activator like 2)\; is predicted to have GTPase activator activity\; is involved in learning or memory and negative regulation of Ras protein signal transduction\; is expressed in several tissues, including head neurons, the muscular system, the reproductive system, the seam cell, and the tail.		WBGene00001516	832	-1.65242	8.36419e-05	0.00472169	gap-2	ZK899.8a
48	WBGene00011668	T09F5.9	Stress response	Stress response: C-type Lectin	Stress response: C-type Lectin	clec-47 is an ortholog of human CLEC4A, CLEC4C, and CD209 and members of the human CLEC (C-type lectin domain containing) gene family including CLEC6A and CLEC4E\; is predicted to have carbohydrate binding activity\; is involved in response to gamma radiation.		WBGene00011668	1448	-1.33159	0.00150631	0.0488337	clec-47	T09F5.9
49	WBGene00012023	T25E12.8	Stress response	Stress response: C-type Lectin	Stress response: C-type Lectin	clec-34 is an ortholog of human CLEC3A (C-type lectin domain family 3 member A) and CLEC3B (C-type lectin domain family 3 member B)\; is predicted to have carbohydrate binding activity.		WBGene00012023	1339	-4.54077	0.00112745	0.039529	clec-34	T25E12.8
11	WBGene00001765	F37B1.6	Stress response	Stress response: detoxification	Stress response: detoxification: GST	gst-17 is an ortholog of human GSTA4 (glutathione S-transferase alpha 4), GSTA5 (glutathione S-transferase alpha 5), and GSTA2 (glutathione S-transferase alpha 2)\; is predicted to have transferase activity.		WBGene00001765	883	-2.70854	0.000118213	0.00628741	gst-17	F37B1.6
12	WBGene00001766	F37B1.7	Stress response	Stress response: detoxification	Stress response: detoxification: GST	gst-18 is an ortholog of human GSTA4 (glutathione S-transferase alpha 4), GSTA5 (glutathione S-transferase alpha 5), and HPGDS (hematopoietic prostaglandin D synthase)\; is predicted to have transferase activity.		WBGene00001766	391	-3.86627	1.66633e-07	2.00434e-05	gst-18	F37B1.7
57	WBGene00013901	ZC443.6	Stress response	Stress response: detoxification	Stress response: detoxification: ugt	ugt-16 is an ortholog of human UGT3A1 (UDP glycosyltransferase family 3 member A1) and UGT3A2 (UDP glycosyltransferase family 3 member A2)\; is predicted to have glucuronosyltransferase activity\; is expressed in the intestine and the pharynx.		WBGene00013901	635	-1.88393	1.33598e-05	0.000988518	ugt-16	ZC443.6
87	WBGene00020593	T19H12.10	Stress response	Stress response: detoxification	Stress response: detoxification: ugt	ugt-11 is an ortholog of human UGT3A1 (UDP glycosyltransferase family 3 member A1) and UGT3A2 (UDP glycosyltransferase family 3 member A2)\; is predicted to have transferase activity, transferring hexosyl groups.		WBGene00020593	1442	-1.34624	0.00146018	0.0475354	ugt-11	T19H12.10
38	WBGene00009691	F44E5.4	Stress response	Stress response: heat	Stress response: heat	F44E5.4 is enriched in the intestine, the nervous system, and the sensillum based on microarray and RNA-seq studies\; is affected by several genes including daf-16, daf-2, and glp-1 based on microarray, tiling array, and RNA-seq studies\; is affected by twenty-six chemicals including Heme, Cyclosporine, and dimedone based on microarray, proteomic, and RNA-seq studies\; is predicted to encode a pr…		WBGene00009691	571	-1.98185	5.02992e-06	0.000413727	F44E5.4	F44E5.4
39	WBGene00009692	F44E5.5	Stress response	Stress response: heat	Stress response: heat	F44E5.5 is predicted to have ATP binding activity.		WBGene00009692	542	-1.99267	3.23371e-06	0.0002804	F44E5.5	F44E5.5
31	WBGene00007807	C29F3.7	Stress response	Stress response: pathogen	Stress response: pathogen: CUB	C29F3.7 is involved in innate immune response\; localizes to the membrane raft.		WBGene00007807	1094	-1.47393	0.000425696	0.0182706	C29F3.7	C29F3.7a
40	WBGene00010256	F58E6.7	Stress response	Stress response: pathogen	Stress response: pathogen: unassigned	hrg-3 exhibits heme binding activity and heme transporter activity\; is involved in defense response to Gram-negative bacterium and heme transport\; localizes to the extracellular space\; is expressed in the intestinal cell.		WBGene00010256	197	-2.90463	1.51889e-10	3.63534e-08	hrg-3	F58E6.7
14	WBGene00002025	Y22D7AL.5	Stress response	Stress response: unassigned	Stress response: unassigned	hsp-60 is an ortholog of human HSPD1 (heat shock protein family D (Hsp60) member 1)\; exhibits transcription factor binding activity\; is involved in several processes, including embryo development, mitochondrial unfolded protein response, and mitochondrion organization\; localizes to the mitochondrion\; is expressed in the hypodermis, the intestine, the muscle cell, and the nervous system\; huma…		WBGene00002025	798	-1.68051	6.08805e-05	0.00358339	hsp-60	Y22D7AL.5a
65	WBGene00016204	C29E4.7	Stress response	Stress response: unassigned	Stress response: unassigned	gsto-1 is an ortholog of human GSTO1 (glutathione S-transferase omega 1) and GSTO2 (glutathione S-transferase omega 2)\; exhibits glutathione dehydrogenase (ascorbate) activity and glutathione transferase activity\; is involved in several processes, including cellular response to extracellular stimulus, oxidation-reduction process, and protein glutathionylation.		WBGene00016204	736	-1.73843	3.97998e-05	0.0025402	gsto-1	C29E4.7
19	WBGene00005444	T05E12.7	Transmembrane protein	Transmembrane protein: seven transmembrane receptor	Transmembrane protein: seven transmembrane receptor: srh	srh-237 is enriched in the intestine based on RNA-seq and microarray studies\; is affected by several genes including daf-16, daf-2, and daf-12 based on microarray and RNA-seq studies\; is affected by nine chemicals including diallyl trisulfide, Rotenone, and Alovudine based on microarray and RNA-seq studies\; is predicted to encode a protein with the following domain: 7TM GPCR, serpentine recept…		WBGene00005444	727	-1.77764	3.68489e-05	0.00238059	srh-237	T05E12.7a
41	WBGene00010273	F58G6.2	Transmembrane protein	Transmembrane protein: seven transmembrane receptor	Transmembrane protein: seven transmembrane receptor: srm	srm-3 is affected by several genes including daf-16, daf-2, and age-1 based on microarray, tiling array, and RNA-seq studies\; is affected by ten chemicals including multi-walled carbon nanotube, D-glucose, and Cry5B based on RNA-seq and microarray studies\; is predicted to encode a protein with the following domain: 7TM GPCR, serpentine receptor class r (Str).		WBGene00010273	1184	-1.72812	0.000639406	0.0253552	srm-3	F58G6.2a
20	WBGene00005832	C25F9.1	Transmembrane protein	Transmembrane protein: seven transmembrane receptor	Transmembrane protein: seven transmembrane receptor: srw	srw-85 is predicted to have G protein-coupled peptide receptor activity\; is expressed in the nervous system.		WBGene00005832	232	-3.09956	1.08696e-09	2.20456e-07	srw-85	C25F9.1a
47	WBGene00011554	T07A5.1	Transmembrane protein	Transmembrane protein: unassigned	Transmembrane protein: unassigned	T07A5.1 is an ortholog of human FKTN\; human orthologs of this gene are implicated in dilated cardiomyopathy 1X and muscular dystrophy (multiple)\; is predicted to encode a protein with the following domains: LicD family and Fukutin-related.		WBGene00011554	634	-1.88664	1.26955e-05	0.000940853	T07A5.1	T07A5.1
54	WBGene00013007	Y48E1B.8	Transmembrane protein	Transmembrane protein: unassigned	Transmembrane protein: unassigned	Y48E1B.8 is enriched in the body wall musculature, the coelomocyte, the intestine, and the nervous system based on tiling array and microarray studies\; is affected by several genes including daf-16, daf-2, and glp-1 based on microarray, tiling array, and RNA-seq studies\; is affected by twenty-one chemicals including Heme, Ethanol, and tryptophan based on microarray and RNA-seq studies\; is pred…		WBGene00013007	1420	-1.35366	0.00132024	0.0436154	Y48E1B.8	Y48E1B.8
59	WBGene00014003	ZK593.3	Transmembrane protein	Transmembrane protein: unassigned	Transmembrane protein: unassigned	ZK593.3 is enriched in the coelomocyte and the intestine based on tiling array and RNA-seq studies\; is affected by several genes including daf-16, daf-2, and daf-12 based on tiling array, RNA-seq, and microarray studies\; is affected by fourteen chemicals including 1-methylnicotinamide, D-glucopyranose, and D-glucose based on RNA-seq and microarray studies.		WBGene00014003	1029	-1.51694	0.000323729	0.0147728	ZK593.3	ZK593.3
63	WBGene00015623	C09B8.4	Transmembrane protein	Transmembrane protein: unassigned	Transmembrane protein: unassigned	C09B8.4 is an ortholog of human TMEM53\; is predicted to encode a protein with the following domains: Protein of unknown function DUF829, TMEM53 and Alpha\/Beta hydrolase fold.		WBGene00015623	186	-2.97292	3.96058e-11	1.0043e-08	C09B8.4	C09B8.4
72	WBGene00017703	F22E5.1	Transmembrane protein	Transmembrane protein: unassigned	Transmembrane protein: unassigned	F22E5.1 is enriched in dopaminergic neurons, the OLL, the PVD, and the intestine based on tiling array, RNA-seq, and microarray studies\; is affected by several genes including daf-2, skn-1, and hsf-1 based on microarray and RNA-seq studies\; is affected by nine chemicals including Tunicamycin, sodium arsenite, and D-glucose based on microarray and RNA-seq studies\; is predicted to encode a prote…		WBGene00017703	636	-1.8853	1.34133e-05	0.000990918	F22E5.1	F22E5.1
75	WBGene00018103	F36H5.4	Transmembrane protein	Transmembrane protein: unassigned	Transmembrane protein: unassigned	F36H5.4 is enriched in dopaminergic neurons, the germ line, the hypodermis, and the pharyngeal muscle cell based on tiling array and RNA-seq studies\; is affected by several genes including daf-2, glp-1, and skn-1 based on microarray and RNA-seq studies\; is affected by nine chemicals including aldicarb, 1-methylnicotinamide, and methylmercuric chloride based on microarray and RNA-seq studies.		WBGene00018103	312	-2.7218	1.96555e-08	2.96483e-06	F36H5.4	F36H5.4
85	WBGene00020128	R193.2	Transmembrane protein	Transmembrane protein: unassigned	Transmembrane protein: unassigned	R193.2 is enriched in the intestine based on tiling array, RNA-seq, and microarray studies\; is affected by several genes including daf-16, daf-2, and skn-1 based on microarray, tiling array, RNA-seq, and proteomic studies\; is affected by twenty-one chemicals including Heme, aldicarb, and 1-methylnicotinamide based on microarray and RNA-seq studies\; is predicted to encode a protein with the fol…		WBGene00020128	318	-2.40719	2.2771e-08	3.36975e-06	R193.2	R193.2
96	WBGene00022323	Y82E9BL.6	Transmembrane protein	Transmembrane protein: unassigned	Transmembrane protein: unassigned	Y82E9BL.6 is affected by several genes including daf-2, sir-2.1, and drh-3 based on microarray and RNA-seq studies\; is affected by bisphenol A and Alovudine based on RNA-seq studies.		WBGene00022323	1170	-1.67805	0.000613557	0.0246215	Y82E9BL.6	Y82E9BL.6
110	WBGene00045067	F07C6.6	Transmembrane protein	Transmembrane protein: unassigned	Transmembrane protein: unassigned	F07C6.6 is enriched in the body wall muscle cell and the intestine based on tiling array studies\; is affected by several genes including hsf-1, clk-1, and dpy-7 based on tiling array, RNA-seq, and microarray studies\; is affected by six chemicals including Tunicamycin, multi-walled carbon nanotube, and D-glucose based on microarray and RNA-seq studies.		WBGene00045067	1031	-2.05086	0.000327365	0.0149097	F07C6.6	F07C6.6
13	WBGene00001816	Y48G8AL.11	Transmembrane transport	Transmembrane transport: ABC	Transmembrane transport: ABC	haf-6 is an ortholog of human ABCB8 (ATP binding cassette subfamily B member 8)\; is predicted to have ATP binding activity and ATPase activity, coupled to transmembrane movement of substances\; is involved in RNA interference\; localizes to the perinuclear endoplasmic reticulum\; is expressed in the germ line, the intestine, and the muscle cell.		WBGene00001816	654	-1.8214	1.64177e-05	0.00117944	haf-6	Y48G8AL.11a
16	WBGene00003409	E03G2.2	Transmembrane transport	Transmembrane transport: ABC	Transmembrane transport: ABC	mrp-3 is an ortholog of human ABCC2 (ATP binding cassette subfamily C member 2) and ABCC3 (ATP binding cassette subfamily C member 3)\; is predicted to have ATP binding activity and ATPase activity, coupled to transmembrane movement of substances\; human orthologs of this gene are implicated in several diseases, including Dubin-Johnson syndrome, arterial calcification of infancy, and oculocutaneo…		WBGene00003409	1128	-1.46065	0.000494585	0.0205869	mrp-3	E03G2.2
36	WBGene00009493	F36H1.5	Transmembrane transport	Transmembrane transport: heme	Transmembrane transport: heme	hrg-4 is an ortholog of human SLC48A1 (solute carrier family 48 member 1)\; exhibits heme binding activity and heme transporter activity\; is involved in heme transport\; localizes to the plasma membrane.		WBGene00009493	445	-2.15123	7.12609e-07	7.5291e-05	hrg-4	F36H1.5b
83	WBGene00019830	R02E12.6	Transmembrane transport	Transmembrane transport: heme	Transmembrane transport: heme	hrg-1 is an ortholog of human SLC48A1 (solute carrier family 48 member 1)\; exhibits heme binding activity and heme transporter activity\; is involved in heme transport\; localizes to the endosome membrane and lysosomal membrane.		WBGene00019830	1069	-1.48221	0.000394284	0.0173126	hrg-1	R02E12.6
56	WBGene00013088	Y51B9A.6	Transmembrane transport	Transmembrane transport: major facilitator	Transmembrane transport: major facilitator	Y51B9A.6 is enriched in the excretory cell based on tiling array studies\; is affected by several genes including daf-12, clk-1, and dpy-21 based on microarray and RNA-seq studies\; is affected by four chemicals including Atrazine, Chlorpyrifos, and dafa#1 based on microarray studies\; is predicted to encode a protein with the following domains: Major facilitator superfamily and MFS transporter s…		WBGene00013088	1307	-1.51985	0.00103327	0.0371145	Y51B9A.6	Y51B9A.6a
95	WBGene00021797	Y52E8A.4	Transmembrane transport	Transmembrane transport: major facilitator	Transmembrane transport: major facilitator	plep-1 is an ortholog of human MFSD11\; is predicted to encode a protein with the following domains: Ion channel regulatory protein, UNC-93 and MFS transporter superfamily.		WBGene00021797	463	-2.20067	9.03574e-07	9.17479e-05	plep-1	Y52E8A.4a
25	WBGene00006679	C33D12.3	Transmembrane transport	Transmembrane transport: potassium channel	Transmembrane transport: potassium channel	twk-26 is predicted to have potassium channel activity.		WBGene00006679	958	-1.62967	0.00019721	0.009667	twk-26	C33D12.3
42	WBGene00010274	F58G6.3	Transmembrane transport	Transmembrane transport: solute carrier	Transmembrane transport: solute carrier	F58G6.3 is an ortholog of human SLC31A1 (solute carrier family 31 member 1) and SLC31A2 (solute carrier family 31 member 2)\; is predicted to have copper ion transmembrane transporter activity.		WBGene00010274	1088	-1.47876	0.000420897	0.0181644	F58G6.3	F58G6.3
101	WBGene00044107	F58G6.9	Transmembrane transport	Transmembrane transport: solute carrier	Transmembrane transport: solute carrier	F58G6.9 is an ortholog of human SLC31A1 (solute carrier family 31 member 1) and SLC31A2 (solute carrier family 31 member 2)\; is predicted to have copper ion transmembrane transporter activity.		WBGene00044107	753	-1.71832	4.60125e-05	0.00287033	F58G6.9	F58G6.9a
21	WBGene00006047	C55C2.2	Unassigned	Unassigned	Unassigned	ssp-19 exhibits protein homodimerization activity\; is expressed in the spermatheca.		WBGene00006047	944	-1.64708	0.00018204	0.00905586	ssp-19	C55C2.2
28	WBGene00007246	C01G12.6	Unassigned	Unassigned	Unassigned	nspb-10 is affected by several genes including let-7, npr-1, and bar-1 based on tiling array, microarray, and RNA-seq studies\; is affected by four chemicals including multi-walled carbon nanotube, Neurotoxins, and Atrazine based on RNA-seq and microarray studies\; is predicted to encode a protein with the following domain: Protein of unknown function DUF1459.		WBGene00007246	1117	-1.62263	0.000463252	0.0194728	nspb-10	C01G12.6
37	WBGene00009597	F40G12.2	Unassigned	Unassigned	Unassigned	F40G12.2 is enriched in the NSM based on tiling array studies\; is affected by several genes including daf-16, daf-2, and clk-1 based on tiling array, RNA-seq, and microarray studies.		WBGene00009597	290	-5.02471	1.02018e-08	1.65598e-06	F40G12.2	F40G12.2
43	WBGene00010509	K02E2.8	Unassigned	Unassigned	Unassigned	K02E2.8 is enriched in the germline precursor cell, the hypodermis, the muscle cell, and the nervous system based on tiling array, RNA-seq, and microarray studies\; is affected by several genes including daf-16, daf-2, and age-1 based on microarray and RNA-seq studies\; is affected by nine chemicals including tryptophan, methylmercury hydroxide, and 1-methylnicotinamide based on microarray and RN…		WBGene00010509	1174	-1.52489	0.000620367	0.0248099	K02E2.8	K02E2.8a
45	WBGene00011432	T04D3.2	Unassigned	Unassigned	Unassigned	sdz-30 localizes to the cytoplasm.		WBGene00011432	1148	-1.45385	0.000544458	0.022264	sdz-30	T04D3.2
52	WBGene00012634	Y38H6C.23	Unassigned	Unassigned	Unassigned	Y38H6C.23 is enriched in the OLL, the PVD, and the intestine based on tiling array and RNA-seq studies\; is affected by several genes including daf-16, daf-2, and skn-1 based on RNA-seq and microarray studies\; is affected by five chemicals including 1-methylnicotinamide, D-glucose, and Alovudine based on RNA-seq and microarray studies.		WBGene00012634	251	-2.94528	2.65011e-09	4.97277e-07	Y38H6C.23	Y38H6C.23
69	WBGene00017201	F07C4.7	Unassigned	Unassigned	Unassigned	grsp-4 is enriched in the hypodermis based on tiling array studies\; is affected by several genes including daf-16, daf-2, and daf-12 based on microarray, proteomic, RNA-seq, and tiling array studies\; is affected by eight chemicals including bisphenol S, stavudine, and Zidovudine based on RNA-seq and microarray studies.		WBGene00017201	1063	-1.49814	0.000374601	0.016547	grsp-4	F07C4.7
74	WBGene00017873	F28A10.5	Unassigned	Unassigned	Unassigned	F28A10.5 is enriched in the germ line based on RNA-seq studies\; is affected by several genes including daf-16, clk-1, and lin-15B based on microarray and RNA-seq studies\; is affected by Tunicamycin based on microarray studies\; is predicted to encode a protein with the following domains: Methyltransferase FkbM, Methyltransferase-like protein 24, and S-adenosyl-L-methionine-dependent methyltrans…		WBGene00017873	856	-5.11109	9.6036e-05	0.00526918	F28A10.5	F28A10.5
78	WBGene00018169	F38A5.12	Unassigned	Unassigned	Unassigned	nspb-2 is enriched in the pharynx based on RNA-seq studies\; is affected by several genes including daf-2, hsf-1, and clk-1 based on quantitative PCR, microarray, tiling array, and RNA-seq studies\; is affected by Ethanol, multi-walled carbon nanotube, and fluoranthene based on RNA-seq and microarray studies\; is predicted to encode a protein with the following domain: Protein of unknown function…		WBGene00018169	622	-2.61509	1.16553e-05	0.000880455	nspb-2	F38A5.12
79	WBGene00018170	F38A5.14	Unassigned	Unassigned	Unassigned	nspb-1 is enriched in the pharynx based on RNA-seq studies\; is affected by several genes including daf-16, rrf-3, and daf-12 based on quantitative PCR, tiling array, RNA-seq, and microarray studies\; is affected by ten chemicals including multi-walled carbon nanotube, Quercetin, and Hydrolyzable Tannins based on RNA-seq and microarray studies\; is predicted to encode a protein with the following…		WBGene00018170	356	-2.67037	6.48056e-08	8.56365e-06	nspb-1	F38A5.14
86	WBGene00020237	T05B4.3	Unassigned	Unassigned	Unassigned	phat-4 is involved in pharyngeal gland morphogenesis\; is expressed in the g1AL, the g1AR, the g1P, the g2L, and the g2R.		WBGene00020237	1135	-1.45864	0.000510809	0.021131	phat-4	T05B4.3
88	WBGene00020667	T22B2.3	Unassigned	Unassigned	Unassigned	T22B2.3 is enriched in the FLP, the Z1.p, the Z4.a, the male distal tip cell, and the somatic gonad precursor based on microarray and RNA-seq studies\; is affected by several genes including clk-1, elt-2, and sir-2.1 based on RNA-seq and microarray studies\; is affected by Chlorpyrifos and allantoin based on microarray studies.		WBGene00020667	1334	-4.54822	0.00110477	0.038877	T22B2.3	T22B2.3
103	WBGene00044490	Y54G2A.47	Unassigned	Unassigned	Unassigned	pudl-2 is expressed in the hyp7 syncytium and the pm5.		WBGene00044490	809	-1.91373	7.21172e-05	0.00418699	pudl-2	Y54G2A.47
104	WBGene00044491	Y54G2A.48	Unassigned	Unassigned	Unassigned	Y54G2A.48 is enriched in the DA neuron, the VA neuron, and the body wall muscle cell based on tiling array studies\; is affected by several genes including daf-2, daf-12, and clk-1 based on tiling array, microarray, and RNA-seq studies\; is affected by multi-walled carbon nanotube, Cisplatin, and Colistin based on RNA-seq and microarray studies\; is predicted to encode a protein with the followin…		WBGene00044491	1437	-1.60369	0.00143307	0.0468152	Y54G2A.48	Y54G2A.48
105	WBGene00044538	T09D3.8	Unassigned	Unassigned	Unassigned	T09D3.8 is enriched in the hypodermis based on tiling array studies\; is affected by several genes including daf-2, bar-1, and isp-1 based on RNA-seq, microarray, and tiling array studies\; is affected by D-glucose based on RNA-seq studies\; is predicted to encode a protein with the following domain: Domain of unknown function DUF281.		WBGene00044538	692	-2.04471	2.54224e-05	0.00172589	T09D3.8	T09D3.8
107	WBGene00044644	B0205.13	Unassigned	Unassigned	Unassigned	B0205.13 is enriched in the hypodermis, the intestine, the nervous system, and the sensillum based on tiling array, RNA-seq, and proteomic studies\; is affected by several genes including daf-2, glp-1, and daf-12 based on proteomic, RNA-seq, microarray, and tiling array studies\; is affected by fourteen chemicals including hydrogen sulfide, methylmercury hydroxide, and 1-methylnicotinamide based …		WBGene00044644	276	-2.53222	6.52185e-09	1.11253e-06	B0205.13	B0205.13
116	WBGene00195164	K12B6.11	Unassigned	Unassigned	Unassigned	K12B6.11 is enriched in the intestine based on RNA-seq studies\; is affected by several genes including daf-16, daf-2, and daf-12 based on RNA-seq studies\; is affected by multi-walled carbon nanotube and Zidovudine based on RNA-seq studies.		WBGene00195164	500	-2.50955	1.5601e-06	0.000146426	K12B6.11	K12B6.11
122	WBGene00219241	Y116A8A.150	Unassigned	Unassigned	Unassigned	N.A.		WBGene00219241	868	-1.88557	0.000108192	0.00585395	Y116A8A.150	Y116A8A.150a
123	WBGene00219293	B0334.20	Unassigned	Unassigned	Unassigned	B0334.20 is enriched in the intestine based on microarray studies\; is affected by sir-2.1 based on microarray studies\; is affected by resveratrol based on microarray studies.		WBGene00219293	520	-3.87215	2.21226e-06	0.00019996	B0334.20	B0334.20
124	WBGene00219296	C54C6.11	Unassigned	Unassigned	Unassigned	C54C6.11 is affected by eat-2, jmjd-3.1, and mir-71 based on RNA-seq studies\; is affected by resveratrol based on microarray studies.		WBGene00219296	987	-2.34729	0.000235965	0.0112265	C54C6.11	C54C6.11
129	WBGene00235157	T03D8.8	Unassigned	Unassigned	Unassigned	N.A.		WBGene00235157	218	-3.39441	4.16425e-10	9.00226e-08	T03D8.8	T03D8.8a
130	WBGene00235305	Y116A8C.469	Unassigned	Unassigned	Unassigned	N.A.		WBGene00235305	953	-2.14656	0.000195823	0.0096488	Y116A8C.469	Y116A8C.469
132	WBGene00268216	F49B2.9	Unassigned	Unassigned	Unassigned	F49B2.9 is affected by sir-2.1 and isp-1 based on microarray studies\; is affected by Diazinon and Colistin based on microarray studies.		WBGene00268216	879	-2.25005	0.000116342	0.00621609	F49B2.9	F49B2.9
133	WBGene00271827	T19H12.15	Unassigned	Unassigned	Unassigned	T19H12.15 is predicted to encode a protein with the following domain: CC domain.		WBGene00271827	328	-3.36146	3.03135e-08	4.34874e-06	T19H12.15	T19H12.15
61	WBGene00014184	ZK1025.4	Unassigned	Unassigned	Unassigned: Glycosyltransferase family A	ZK1025.4 is enriched in the hypodermis based on RNA-seq studies\; is affected by several genes including daf-16, daf-2, and let-60 based on RNA-seq, microarray, and tiling array studies\; is affected by five chemicals including Ethanol, methylmercury hydroxide, and 1-methylnicotinamide based on RNA-seq and microarray studies\; is predicted to encode a protein with the following domain: Glycosyltr…		WBGene00014184	791	-2.0301	5.80781e-05	0.00344873	ZK1025.4	ZK1025.4a
82	WBGene00019654	K11G9.3	Unassigned	Unassigned	Unassigned: hydrolase	K11G9.3 is predicted to have hydrolase activity.		WBGene00019654	589	-2.02526	6.63279e-06	0.00052911	cest-28	K11G9.3
51	WBGene00012633	Y38H6C.21	Unassigned	Unassigned	Unassigned: membrane spanning domain	Y38H6C.21 is enriched in the intestine based on RNA-seq studies\; is affected by several genes including daf-16, daf-2, and clk-1 based on microarray and RNA-seq studies\; is affected by eight chemicals including hydrogen sulfide, tryptophan, and Rotenone based on microarray and RNA-seq studies.		WBGene00012633	595	-3.08051	7.03578e-06	0.000555649	Y38H6C.21	Y38H6C.21b
102	WBGene00044253	M117.6	Unassigned	Unassigned	Unassigned: membrane spanning domain	M117.6 is enriched in GABAergic neurons and the germ line based on RNA-seq studies\; is affected by several genes including daf-12, pgl-1, and glh-1 based on tiling array, microarray, and RNA-seq studies\; is affected by Rotenone, manganese chloride, and stavudine based on RNA-seq studies.		WBGene00044253	402	-2.32102	2.22821e-07	2.60667e-05	M117.6	M117.6
27	WBGene00007243	C01G12.2	Unassigned	Unassigned	Unassigned: regulated by multiple stresses	nspb-7 is enriched in the hypodermis based on RNA-seq studies\; is affected by several genes including daf-12, clk-1, and sir-2.1 based on tiling array, microarray, and RNA-seq studies\; is affected by eight chemicals including D-glucose, Quercetin, and Hydrolyzable Tannins based on RNA-seq and microarray studies\; is predicted to encode a protein with the following domain: Protein of unknown fun…		WBGene00007243	903	-1.91729	0.000142018	0.00738284	nspb-7	C01G12.2
33	WBGene00008244	C50H2.10	Unassigned	Unassigned	Unassigned: regulated by multiple stresses	fipr-11 is enriched in the germ line based on RNA-seq studies\; is affected by several genes including daf-16, daf-2, and eat-2 based on microarray and RNA-seq studies\; is affected by aldicarb and D-glucose based on microarray and RNA-seq studies.		WBGene00008244	1189	-1.60671	0.000656599	0.0259274	fipr-11	C50H2.10
35	WBGene00009069	F23A7.4	Unassigned	Unassigned	Unassigned: regulated by multiple stresses	F23A7.4 is enriched in the germline precursor cell, the intestine, and the nervous system based on RNA-seq and microarray studies\; is affected by several genes including daf-16, daf-2, and hsf-1 based on microarray and RNA-seq studies\; is affected by nine chemicals including hydrogen sulfide, Ethanol, and D-glucose based on microarray and RNA-seq studies.		WBGene00009069	1176	-1.42759	0.000625388	0.0249681	F23A7.4	F23A7.4
44	WBGene00011394	T03D8.7	Unassigned	Unassigned	Unassigned: regulated by multiple stresses	T03D8.7 is enriched in the nervous system based on tiling array and microarray studies\; is affected by several genes including daf-16, daf-2, and daf-12 based on microarray, RNA-seq, and tiling array studies\; is affected by nine chemicals including hydrogen sulfide, methylmercuric chloride, and Rotenone based on microarray and RNA-seq studies.		WBGene00011394	207	-3.4434	2.29108e-10	5.21733e-08	T03D8.7	T03D8.7
46	WBGene00011536	T06E4.9	Unassigned	Unassigned	Unassigned: regulated by multiple stresses	T06E4.9 is enriched in the germ line, the intestine, and the pharynx based on microarray, proteomic, and RNA-seq studies\; is affected by several genes including daf-16, skn-1, and daf-12 based on microarray, proteomic, tiling array, and RNA-seq studies\; is affected by fourteen chemicals including Ethanol, methylmercury hydroxide, and Rotenone based on RNA-seq and microarray studies.		WBGene00011536	1178	-1.46427	0.000628093	0.0250335	T06E4.9	T06E4.9
58	WBGene00013935	ZK218.1	Unassigned	Unassigned	Unassigned: regulated by multiple stresses	ZK218.1 is enriched in the intestine based on RNA-seq studies\; is affected by several genes including let-60, clk-1, and elt-2 based on microarray, RNA-seq, and tiling array studies\; is affected by ten chemicals including aldicarb, methylmercuric chloride, and Rotenone based on microarray and RNA-seq studies\; is predicted to encode a protein with the following domain: ShKT domain.		WBGene00013935	543	-2.34096	3.26908e-06	0.000282944	ZK218.1	ZK218.1
64	WBGene00015860	C16D9.5	Unassigned	Unassigned	Unassigned: regulated by multiple stresses	C16D9.5 is enriched in the male and the nervous system based on tiling array, RNA-seq, and microarray studies\; is affected by several genes including daf-2, clk-1, and eat-2 based on microarray and RNA-seq studies\; is affected by five chemicals including stavudine, Zidovudine, and paraquat based on RNA-seq and microarray studies\; is predicted to encode a protein with the following domain: Prot…		WBGene00015860	1166	-1.4987	0.000605979	0.0244009	C16D9.5	C16D9.5
68	WBGene00016680	C45G9.9	Unassigned	Unassigned	Unassigned: regulated by multiple stresses	C45G9.9 is enriched in the germ line and the male based on RNA-seq studies\; is affected by several genes including daf-2, skn-1, and lin-4 based on microarray and RNA-seq studies\; is affected by thirteen chemicals including Ethanol, methylmercuric chloride, and manganese chloride based on RNA-seq and microarray studies.		WBGene00016680	58	-4.56748	1.17598e-18	9.67835e-16	C45G9.9	C45G9.9
70	WBGene00017246	F08D12.2	Unassigned	Unassigned	Unassigned: regulated by multiple stresses	F08D12.2 is affected by several genes including daf-16, daf-2, and daf-12 based on microarray, tiling array, and RNA-seq studies\; is affected by nine chemicals including methylmercuric chloride, Rotenone, and D-glucose based on microarray and RNA-seq studies\; is predicted to encode a protein with the following domain: CC domain.		WBGene00017246	85	-4.03398	2.76854e-16	1.54613e-13	F08D12.2	F08D12.2
76	WBGene00018162	F38A5.5	Unassigned	Unassigned	Unassigned: regulated by multiple stresses	nspb-3 is enriched in GABAergic neurons based on RNA-seq studies\; is affected by several genes including daf-2, rrf-3, and clk-1 based on quantitative PCR, microarray, and RNA-seq studies\; is affected by thirteen chemicals including aldicarb, D-glucose, and Atrazine based on microarray and RNA-seq studies\; is predicted to encode a protein with the following domain: Protein of unknown function …		WBGene00018162	369	-2.82962	8.1993e-08	1.04521e-05	nspb-3	F38A5.5
77	WBGene00018167	F38A5.10	Unassigned	Unassigned	Unassigned: regulated by multiple stresses	nspb-4 is enriched in the germ line and the pharynx based on RNA-seq studies\; is affected by several genes including sir-2.1, lin-35, and npr-1 based on microarray, quantitative PCR, and RNA-seq studies\; is affected by four chemicals including hydrogen sulfide, D-glucose, and Chlorpyrifos based on microarray and RNA-seq studies\; is predicted to encode a protein with the following domain: Prote…		WBGene00018167	208	-3.65594	2.38252e-10	5.39934e-08	nspb-4	F38A5.10
84	WBGene00020032	R12E2.6	Unassigned	Unassigned	Unassigned: regulated by multiple stresses	R12E2.6 is enriched in the NSM and the body wall muscle cell based on tiling array studies\; is affected by several genes including hsf-1, eat-2, and sir-2.1 based on tiling array, RNA-seq, and microarray studies\; is affected by five chemicals including aldicarb, sodium arsenite, and D-glucose based on microarray and RNA-seq studies.		WBGene00020032	1375	-1.72402	0.0012464	0.0425545	R12E2.6	R12E2.6
89	WBGene00020862	T27E4.4	Unassigned	Unassigned	Unassigned: regulated by multiple stresses	fip-2 is affected by several genes including daf-2, dpy-10, and clk-1 based on microarray and RNA-seq studies\; is affected by eight chemicals including hydrogen sulfide, Ethanol, and Rotenone based on microarray and RNA-seq studies.		WBGene00020862	934	-1.58918	0.000166739	0.00838358	fip-2	T27E4.4
94	WBGene00021619	Y47D7A.6	Unassigned	Unassigned	Unassigned: regulated by multiple stresses	Y47D7A.6 is enriched in the NSM based on tiling array studies\; is affected by several genes including daf-2, hsf-1, and eat-2 based on microarray, tiling array, and RNA-seq studies\; is affected by Rotenone and D-glucose based on RNA-seq studies.		WBGene00021619	450	-2.34111	7.58319e-07	7.92283e-05	Y47D7A.6	Y47D7A.6
97	WBGene00022445	Y110A2AL.9	Unassigned	Unassigned	Unassigned: regulated by multiple stresses	Y110A2AL.9 is enriched in the arcade cell and the pharyngeal-intestinal valve cell based on RNA-seq studies\; is affected by several genes including daf-16, daf-2, and clk-1 based on microarray, RNA-seq, and tiling array studies\; is affected by eleven chemicals including hydrogen sulfide, Rotenone, and stavudine based on microarray and RNA-seq studies\; is predicted to encode a protein with the …		WBGene00022445	585	-2.34175	5.9771e-06	0.000480122	Y110A2AL.9	Y110A2AL.9
106	WBGene00044638	F23A7.8	Unassigned	Unassigned	Unassigned: regulated by multiple stresses	F23A7.8 is enriched in the Psub1 and the germ line based on RNA-seq studies\; is affected by several genes including daf-16, daf-2, and skn-1 based on RNA-seq, tiling array, and microarray studies\; is affected by five chemicals including hydrogen sulfide, Rotenone, and manganese chloride based on microarray and RNA-seq studies.		WBGene00044638	1255	-1.40094	0.000779855	0.0291737	F23A7.8	F23A7.8

## Sheet: Fig2H_31C13h_rgs
Fig. 2H (20-degree grown then 31-degree for 13 hours, emb-4 vs wild-type)
Category 1	RGS (regulated genes)	AC(all contents)	PValue (Fisher test )
Proteolysis proteasome	23	733	7.37343e-11	**
Pseudogene	28	2081	2.0023e-05	**
Extracellular material	5	495	0.119038
Stress response	7	833	0.147888
Unassigned	35	6343	0.37677
Lysosome	1	91	0.376815
Cytoskeleton	2	371	0.569703
Transcription factor	3	581	0.57502
Transmembrane protein	15	3200	0.668215
Transcription: chromatin	1	222	0.681433
Development	1	295	0.780553
Neuronal function	1	308	0.794627
Metabolism	6	1601	0.824652
Transmembrane transport	3	901	0.838552
mRNA functions	1	407	0.87592
Signaling	3	1188	0.94022
Non-coding RNA	23	9535	0.999924
	Wormbase.ID	Sequence.ID	Category.1	Category.2	Category.3	Automated.Description			logFC	logCPM	LR	PValue	FDR
9	WBGene00003485	W10G6.3	Cytoskeleton	Cytoskeleton: intermediate filament protein	Cytoskeleton: intermediate filament protein	mua-6 is an ortholog of human KRT82 (keratin 82), KRT71 (keratin 71), and KRT76 (keratin 76) and members of the human LMN (Lamins) gene family including LMNB2, LMNB1, and LMNA\; is predicted to have structural molecule activity\; is involved in cell-cell adhesion\; localizes to the hemidesmosome\; is expressed in several tissues, including the gonad, the hypodermis, and the nervous system\; human…		WBGene00003485	-1.85695	4.93013	12.016	0.000527456	0.041726	mua-6	W10G6.3
61	WBGene00016673	C45G9.1	Cytoskeleton	Cytoskeleton: microtubule	Cytoskeleton: microtubule: tau tubulin kinase	ttbk-6 is an ortholog of human TTBK1 (tau tubulin kinase 1) and TTBK2\; is predicted to have ATP binding activity and protein kinase activity\; is expressed in the nervous system\; human orthologs of this gene are implicated in spinocerebellar ataxia type 11.		WBGene00016673	-5.19746	-3.2492	14.5804	0.000134304	0.0155949	ttbk-6	C45G9.1
11	WBGene00004191	C11H1.4	Development	Development: general	Development: general	prx-1 is an ortholog of human PEX1 (peroxisomal biogenesis factor 1)\; is predicted to have ATP binding activity\; human orthologs of this gene are implicated in Zellweger syndrome.		WBGene00004191	-2.00472	2.17698	13.4794	0.000241197	0.0243853	prx-1	C11H1.4a
1	WBGene00000749	ZC373.7	Extracellular material	Extracellular material: collagen	Extracellular material: collagen	col-176 is an ortholog of human SFTPD (surfactant protein D)\; is predicted to be a structural constituent of cuticle.		WBGene00000749	-2.70712	3.42141	23.6925	1.13019e-06	0.000395661	col-176	ZC373.7
2	WBGene00001068	F16F9.2	Extracellular material	Extracellular material: PGI	Extracellular material: PGI	dpy-6 exhibits calmodulin binding activity.		WBGene00001068	-2.54294	0.548463	19.2373	1.15434e-05	0.00243924	dpy-6	F16F9.2
24	WBGene00008028	C39E9.4	Extracellular material	Extracellular material: secreted protein	Extracellular material: secreted protein	scl-6 is an ortholog of human GLIPR1 (GLI pathogenesis related 1) and members of the human CRISP (Cysteine rich secretory protein family) gene family including CRISP2, CRISP3, and CRISP1\; is predicted to encode a protein with the following domains: Cysteine-rich secretory protein, allergen V5\/Tpx-1-related, Ves allergen, CAP domain, and CAP superfamily.		WBGene00008028	-2.39353	-1.58273	12.4896	0.000409234	0.0352249	scl-6	C39E9.4
101	WBGene00021780	Y51H7C.2	Extracellular material	Extracellular material: secreted protein	Extracellular material: secreted protein	scl-17 is an ortholog of human GLIPR1 (GLI pathogenesis related 1) and members of the human CRISP (Cysteine rich secretory protein family) gene family including CRISP2, CRISP3, and CRISP1\; is predicted to encode a protein with the following domains: Cysteine-rich secretory protein, allergen V5\/Tpx-1-related, CAP domain, and CAP superfamily.		WBGene00021780	-2.51745	-0.0468282	17.8579	2.38025e-05	0.00441344	scl-17	Y51H7C.2
84	WBGene00018771	F53G12.3	Extracellular material	Extracellular material: unassigned	Extracellular material: unassigned	duox-2 is an ortholog of human DUOX1 (dual oxidase 1) and DUOX2 (dual oxidase 2)\; is predicted to have NAD(P)H oxidase activity, heme binding activity, and peroxidase activity\; is involved in cuticle development involved in collagen and cuticulin-based cuticle molting cycle and post-embryonic body morphogenesis\; human orthologs of this gene are implicated in X-linked chronic granulomatous dise…		WBGene00018771	-2.05339	-0.566632	11.7222	0.000617601	0.0462078	duox-2	F53G12.3
23	WBGene00007904	C33G3.4	Lysosome	Lysosome: unassigned	Lysosome: unassigned	C33G3.4 is an ortholog of human MANBA (mannosidase beta)\; is predicted to have beta-mannosidase activity\; human orthologs of this gene are implicated in beta-mannosidosis.		WBGene00007904	-1.95761	3.69834	13.1732	0.00028398	0.0274676	C33G3.4	C33G3.4
5	WBGene00001477	K08C7.5	Metabolism	Metabolism: FMO	Metabolism: FMO	fmo-2 is an ortholog of human FMO5 (flavin containing monooxygenase 5)\; is predicted to have N,N-dimethylaniline monooxygenase activity, NADP binding activity, and flavin adenine dinucleotide binding activity\; localizes to the cytoplasm\; is expressed in the excretory gland cell, the intestine, and the nervous system.		WBGene00001477	-2.72567	-2.07249	13.0882	0.00029716	0.028254	fmo-2	K08C7.5
4	WBGene00001397	W06D12.3	Metabolism	Metabolism: lipid	Metabolism: lipid: fatty acid	fat-5 is an ortholog of human SCD (stearoyl-CoA desaturase) and SCD5 (stearoyl-CoA desaturase 5)\; is predicted to have stearoyl-CoA 9-desaturase activity\; is involved in long-chain fatty acid biosynthetic process and multicellular organism development\; is expressed in the intestine and the tail.		WBGene00001397	-1.90445	4.22429	12.5612	0.000393845	0.0347287	fat-5	W06D12.3
26	WBGene00008598	F09A5.1	Metabolism	Metabolism: lipid	Metabolism: lipid: sphingolipid	spin-3 is an ortholog of human SPNS1, SPNS2, and SPNS3\; is expressed in the amphid sensillum, the head, the intestine, and the nervous system\; is predicted to encode a protein with the following domains: Major facilitator superfamily and MFS transporter superfamily.		WBGene00008598	-2.70306	-1.4749	15.6489	7.62581e-05	0.0102797	spin-3	F09A5.1
30	WBGene00009153	F26D2.15	Metabolism	Metabolism: lipid	Metabolism: lipid: sterol	F26D2.15 is an ortholog of human HSD17B14\; is predicted to encode a protein with the following domains: Short-chain dehydrogenase\/reductase SDR and NAD(P)-binding domain superfamily.		WBGene00009153	-2.57585	-0.770548	16.813	4.12502e-05	0.00662702	F26D2.15	F26D2.15
123	WBGene00086558	F12E12.12	Metabolism	Metabolism: lipid	Metabolism: lipid: sterol	F12E12.12 is an ortholog of human HSD17B14\; is predicted to encode a protein with the following domains: Short-chain dehydrogenase\/reductase SDR and NAD(P)-binding domain superfamily.		WBGene00086558	-2.2453	0.0146676	14.757	0.000122293	0.0144871	F12E12.12	F12E12.12
60	WBGene00016664	C45E5.1	Metabolism	Metabolism: unassigned	Metabolism: unassigned	C45E5.1 is an ortholog of human PDXP (pyridoxal phosphatase) and PGP\; is predicted to have phosphatase activity.		WBGene00016664	-2.49016	-1.13468	14.8607	0.000115752	0.0140311	C45E5.1	C45E5.1
3	WBGene00001258	Y80D3A.2	mRNA functions	mRNA functions: processing	mRNA functions: processing: helicase	emb-4 is an ortholog of human AQR (aquarius intron-binding spliceosomal factor)\; localizes to the nucleus\; is expressed in the embryonic cell.		WBGene00001258	-2.29189	7.32237	17.8239	2.42314e-05	0.00445773	emb-4	Y80D3A.2a
118	WBGene00049876	NA	NA	NA	NA	NA		WBGene00049876	-4.90527	-3.39641	12.3578	0.000439154	0.0369512	21ur-791	Y105C5A.432
124	WBGene00167193	NA	NA	NA	NA	NA		WBGene00167193	-3.30732	-2.73	12.7113	0.000363445	0.0327247	21ur-15108	C15A11.8
125	WBGene00174322	NA	NA	NA	NA	NA		WBGene00174322	-2.88819	-0.833383	19.9501	7.94917e-06	0.00186452	21ur-14519	F22F4.7
59	WBGene00016110	C25G6.5	Neuronal function	Neuronal function: synaptic function	Neuronal function: synaptic function: neuropeptide	npr-11 is predicted to have neuropeptide Y receptor activity\; is expressed in the nervous system.		WBGene00016110	-2.31978	0.284711	16.0039	6.32109e-05	0.00900548	npr-11	C25G6.5
147	WBGene00219564	C33G3.14	Non-coding RNA	Non-coding RNA: linc	Non-coding RNA: linc	N.A.		WBGene00219564	-2.15948	1.37763	15.0443	0.000105018	0.0129807	linc-102	C33G3.14
114	WBGene00044748	ZK402.6	Non-coding RNA	Non-coding RNA: ncRNA	Non-coding RNA: ncRNA	ZK402.6 is affected by Testosterone based on microarray studies.		WBGene00044748	-4.91588	-3.39129	12.4172	0.0004254	0.0362835	ZK402.6	ZK402.6
127	WBGene00195594	F31E8.7	Non-coding RNA	Non-coding RNA: ncRNA	Non-coding RNA: ncRNA	N.A.		WBGene00195594	-2.97579	-2.58488	11.8602	0.000573479	0.0446885	F31E8.7	F31E8.7
128	WBGene00196071	F56F3.8	Non-coding RNA	Non-coding RNA: ncRNA	Non-coding RNA: ncRNA	F56F3.8 is affected by cep-1 based on RNA-seq studies.		WBGene00196071	-3.12397	-2.50217	13.2746	0.00026903	0.0263476	F56F3.8	F56F3.8
129	WBGene00196586	C04A2.8	Non-coding RNA	Non-coding RNA: ncRNA	Non-coding RNA: ncRNA	C04A2.8 is affected by cep-1 based on RNA-seq studies.		WBGene00196586	-4.86734	-3.41474	12.1466	0.000491771	0.0399125	C04A2.8	C04A2.8
130	WBGene00197226	F29G9.11	Non-coding RNA	Non-coding RNA: ncRNA	Non-coding RNA: ncRNA	N.A.		WBGene00197226	-3.80483	-2.94704	13.0859	0.000297531	0.028254	F29G9.11	F29G9.11
131	WBGene00197817	C07B5.9	Non-coding RNA	Non-coding RNA: ncRNA	Non-coding RNA: ncRNA	N.A.		WBGene00197817	-5.69351	-2.95935	19.3131	1.10941e-05	0.00236634	C07B5.9	C07B5.9
132	WBGene00198050	F29G9.12	Non-coding RNA	Non-coding RNA: ncRNA	Non-coding RNA: ncRNA	N.A.		WBGene00198050	-3.25774	-2.76051	12.1211	0.000498544	0.0401842	F29G9.12	F29G9.12
133	WBGene00198077	F59C12.9	Non-coding RNA	Non-coding RNA: ncRNA	Non-coding RNA: ncRNA	N.A.		WBGene00198077	-5.13661	-3.27977	14.1889	0.000165339	0.0179959	F59C12.9	F59C12.9
134	WBGene00199544	F46F2.11	Non-coding RNA	Non-coding RNA: ncRNA	Non-coding RNA: ncRNA	N.A.		WBGene00199544	-5.42386	-3.12517	16.5432	4.7553e-05	0.00741115	F46F2.11	F46F2.11
135	WBGene00199816	C34G6.11	Non-coding RNA	Non-coding RNA: ncRNA	Non-coding RNA: ncRNA	N.A.		WBGene00199816	-3.51008	-2.59996	14.6025	0.000132737	0.0154662	C34G6.11	C34G6.11
136	WBGene00200182	T24C2.9	Non-coding RNA	Non-coding RNA: ncRNA	Non-coding RNA: ncRNA	N.A.		WBGene00200182	-2.8403	0.613633	23.2939	1.39038e-06	0.000472639	T24C2.9	T24C2.9
137	WBGene00200626	C45B2.16	Non-coding RNA	Non-coding RNA: ncRNA	Non-coding RNA: ncRNA	N.A.		WBGene00200626	-5.01009	-3.3447	13.1952	0.00028066	0.0272589	C45B2.16	C45B2.16
138	WBGene00200735	C26G2.9	Non-coding RNA	Non-coding RNA: ncRNA	Non-coding RNA: ncRNA	N.A.		WBGene00200735	-3.64857	-3.03817	11.6807	0.000631508	0.0467266	C26G2.9	C26G2.9
139	WBGene00200787	T12A2.20	Non-coding RNA	Non-coding RNA: ncRNA	Non-coding RNA: ncRNA	N.A.		WBGene00200787	-3.05878	-2.0101	15.7801	7.11468e-05	0.0098428	T12A2.20	T12A2.20
140	WBGene00200818	F31E8.18	Non-coding RNA	Non-coding RNA: ncRNA	Non-coding RNA: ncRNA	F31E8.18 is affected by cep-1 and dpy-21 based on RNA-seq studies.		WBGene00200818	-3.03177	-2.54888	12.4032	0.000428604	0.0364244	F31E8.18	F31E8.18
141	WBGene00201321	F53B1.15	Non-coding RNA	Non-coding RNA: ncRNA	Non-coding RNA: ncRNA	N.A.		WBGene00201321	-2.24166	0.48203	15.2794	9.2721e-05	0.01196	F53B1.15	F53B1.15
142	WBGene00202118	K02A2.10	Non-coding RNA	Non-coding RNA: ncRNA	Non-coding RNA: ncRNA	N.A.		WBGene00202118	-3.04927	-2.54305	12.4743	0.000412591	0.0354488	K02A2.10	K02A2.10
148	WBGene00219800	C05D9.12	Non-coding RNA	Non-coding RNA: ncRNA	Non-coding RNA: ncRNA	C05D9.12 is enriched in the germ line based on RNA-seq studies\; is affected by several genes including hsf-1, prg-1, and sma-2 based on RNA-seq studies.		WBGene00219800	-2.51281	-1.19702	14.7898	0.000120185	0.0143136	C05D9.12	C05D9.12
150	WBGene00219987	F59C6.19	Non-coding RNA	Non-coding RNA: ncRNA	Non-coding RNA: ncRNA	F59C6.19 is enriched in the germ line and the muscle cell based on RNA-seq studies\; is affected by sir-2.1 based on microarray studies\; is affected by Ethanol based on microarray studies.		WBGene00219987	-1.86314	2.36219	11.7986	0.000592749	0.0454445	F59C6.19	F59C6.19
161	WBGene00284859	C30G12.10	Non-coding RNA	Non-coding RNA: ncRNA	Non-coding RNA: ncRNA	N.A.		WBGene00284859	-2.53799	-1.38538	14.5091	0.000139485	0.0161167	C30G12.10	C30G12.10
149	WBGene00219822	C17H12.36	Non-coding RNA	Non-coding RNA: snoRNA	Non-coding RNA: snoRNA	C17H12.36 is affected by cep-1 and elli-1 based on RNA-seq and tiling array studies.		WBGene00219822	-3.00681	-1.85018	16.4434	5.01256e-05	0.00765942	C17H12.36	C17H12.36
106	WBGene00023075	F59C12.t1	Non-coding RNA	Non-coding RNA: tRNA	Non-coding RNA: tRNA	N.A.		WBGene00023075	-5.13661	-3.27977	14.1889	0.000165339	0.0179959	F59C12.t1	F59C12.t1
35	WBGene00010105	F55C9.8	Proteolysis proteasome	Proteolysis proteasome: E3	Proteolysis proteasome: E3: F box	fbxb-62 is enriched in the muscle cell based on microarray studies\; is affected by several genes including clk-1, pgl-1, and glh-1 based on microarray, tiling array, and RNA-seq studies\; is affected by stavudine, resveratrol, and Quercetin based on RNA-seq and microarray studies\; is predicted to encode a protein with the following domains: F-box domain and F-box associated domain, type 2.		WBGene00010105	-1.89996	1.22307	11.8177	0.000586709	0.0452683	fbxb-62	F55C9.8
36	WBGene00010106	F55C9.10	Proteolysis proteasome	Proteolysis proteasome: E3	Proteolysis proteasome: E3: F box	fbxb-61 is enriched in the muscle cell based on microarray studies\; is affected by several genes including daf-2, clk-1, and eri-1 based on microarray, tiling array, and RNA-seq studies\; is affected by methylmercuric chloride, indole, and adsorbable organic bromine compound based on microarray studies\; is predicted to encode a protein with the following domain: F-box associated domain, type 2.		WBGene00010106	-2.71069	0.0272023	20.414	6.23705e-06	0.00155142	fbxb-61	F55C9.10
43	WBGene00012063	T26H2.1	Proteolysis proteasome	Proteolysis proteasome: E3	Proteolysis proteasome: E3: F box	fbxb-1 is affected by several genes including pgl-1, fer-1, and glh-1 based on microarray, tiling array, and RNA-seq studies\; is affected by Rotenone, Mianserin, and Atrazine based on RNA-seq and microarray studies\; is predicted to encode a protein with the following domain: F-box associated domain, type 2.		WBGene00012063	-2.02271	1.05899	13.1611	0.000285816	0.0275874	fbxb-1	T26H2.1
65	WBGene00017254	F08D12.11	Proteolysis proteasome	Proteolysis proteasome: E3	Proteolysis proteasome: E3: F box	fbxb-111 is enriched in the intestine based on tiling array studies\; is affected by several genes including hpl-2, let-418, and lin-54 based on tiling array, RNA-seq, and microarray studies\; is affected by five chemicals including methylmercuric chloride, multi-walled carbon nanotube, and Alovudine based on microarray and RNA-seq studies\; is predicted to encode a protein with the following dom…		WBGene00017254	-1.9759	0.398573	12.1092	0.000501723	0.0402994	fbxb-111	F08D12.11
68	WBGene00017911	F29A7.1	Proteolysis proteasome	Proteolysis proteasome: E3	Proteolysis proteasome: E3: F box	fbxb-106 is affected by several genes including pgl-1, glh-1, and pgl-3 based on tiling array, RNA-seq, and microarray studies\; is affected by Rotenone and Cadmium based on RNA-seq and microarray studies\; is predicted to encode a protein with the following domain: F-box associated domain, type 2.		WBGene00017911	-2.04106	-0.31656	12.0038	0.000530933	0.0419303	fbxb-106	F29A7.1a
69	WBGene00018104	F36H5.5	Proteolysis proteasome	Proteolysis proteasome: E3	Proteolysis proteasome: E3: F box	fbxb-53 is enriched in the germ line based on RNA-seq studies\; is affected by several genes including daf-2, clk-1, and elt-2 based on microarray, tiling array, and RNA-seq studies\; is affected by six chemicals including methylmercuric chloride, Rotenone, and Tunicamycin based on microarray and RNA-seq studies\; is predicted to encode a protein with the following domain: F-box associated domain…		WBGene00018104	-1.97207	0.405763	12.0644	0.000513927	0.0408874	fbxb-53	F36H5.5a
71	WBGene00018107	F36H5.9	Proteolysis proteasome	Proteolysis proteasome: E3	Proteolysis proteasome: E3: F box	F36H5.9 is affected by several genes including clk-1, hpl-2, and rrf-2 based on tiling array and microarray studies\; is affected by dafa#1 based on microarray studies\; is predicted to encode a protein with the following domain: F-box domain.		WBGene00018107	-3.08532	-2.51254	12.8602	0.000335653	0.0305744	F36H5.9	F36H5.9
75	WBGene00018436	F45C12.5	Proteolysis proteasome	Proteolysis proteasome: E3	Proteolysis proteasome: E3: F box	fbxb-11 is enriched in the germ line based on RNA-seq studies\; is affected by several genes including clk-1, pgl-1, and csr-1 based on microarray and RNA-seq studies\; is affected by hydrogen sulfide and stavudine based on microarray and RNA-seq studies\; is predicted to encode a protein with the following domain: F-box associated domain, type 2.		WBGene00018436	-1.90166	1.40413	11.9327	0.000551571	0.0431246	fbxb-11	F45C12.5
79	WBGene00018444	F45C12.13	Proteolysis proteasome	Proteolysis proteasome: E3	Proteolysis proteasome: E3: F box	fbxb-48 is affected by several genes including lin-4, lin-14, and clk-1 based on microarray, tiling array, and RNA-seq studies\; is affected by hydrogen sulfide, methylmercuric chloride, and Alovudine based on microarray and RNA-seq studies\; is predicted to encode a protein with the following domains: F-box domain and F-box associated domain, type 2.		WBGene00018444	-2.7032	0.767579	21.6842	3.21433e-06	0.000897265	fbxb-48	F45C12.13
80	WBGene00018445	F45C12.14	Proteolysis proteasome	Proteolysis proteasome: E3	Proteolysis proteasome: E3: F box	fbxb-5 is affected by several genes including drh-3, let-418, and chd-3 based on tiling array and RNA-seq studies\; is affected by Alovudine and adsorbable organic bromine compound based on RNA-seq and microarray studies\; is predicted to encode a protein with the following domains: F-box domain and F-box associated domain, type 2.		WBGene00018445	-2.31672	1.78337	17.353	3.10413e-05	0.00533398	fbxb-5	F45C12.14
81	WBGene00018458	F45D11.13	Proteolysis proteasome	Proteolysis proteasome: E3	Proteolysis proteasome: E3: F box	fbxb-30 is affected by several genes including drh-3, cyc-1, and ubc-9 based on microarray, tiling array, and RNA-seq studies\; is affected by five chemicals including methylmercuric chloride, multi-walled carbon nanotube, and bisphenol S based on microarray and RNA-seq studies\; is predicted to encode a protein with the following domain: F-box associated domain, type 2.		WBGene00018458	-4.20147	-1.69998	26.5858	2.52088e-07	0.000111563	fbxb-30	F45D11.13
85	WBGene00019034	F58E1.2	Proteolysis proteasome	Proteolysis proteasome: E3	Proteolysis proteasome: E3: F box	fbxb-25 is affected by several genes including clk-1, hpl-2, and ain-1 based on microarray, tiling array, and RNA-seq studies\; is affected by nanoparticle and resveratrol based on microarray studies\; is predicted to encode a protein with the following domain: F-box associated domain, type 2.		WBGene00019034	-2.96296	-0.964507	20.2631	6.74892e-06	0.00162921	fbxb-25	F58E1.2a
88	WBGene00019412	K05F6.1	Proteolysis proteasome	Proteolysis proteasome: E3	Proteolysis proteasome: E3: F box	fbxb-49 is affected by several genes including csr-1, sma-4, and drh-3 based on microarray and RNA-seq studies\; is affected by four chemicals including methylmercuric chloride, Rotenone, and stavudine based on microarray and RNA-seq studies\; is predicted to encode a protein with the following domains: F-box domain and F-box associated domain, type 2.		WBGene00019412	-2.76785	0.486957	22.0917	2.5993e-06	0.000760396	fbxb-49	K05F6.1
90	WBGene00019420	K05F6.9	Proteolysis proteasome	Proteolysis proteasome: E3	Proteolysis proteasome: E3: F box	fbxb-46 is affected by several genes including csr-1, hpl-2, and let-418 based on microarray, tiling array, and RNA-seq studies\; is affected by four chemicals including methylmercuric chloride, multi-walled carbon nanotube, and resveratrol based on microarray and RNA-seq studies\; is predicted to encode a protein with the following domain: F-box associated domain, type 2.		WBGene00019420	-2.17114	0.861916	14.8193	0.000118316	0.0141953	fbxb-46	K05F6.9
94	WBGene00019923	R07C3.7	Proteolysis proteasome	Proteolysis proteasome: E3	Proteolysis proteasome: E3: F box	fbxc-29 is enriched in the hypodermis based on tiling array studies\; is affected by several genes including daf-2, sir-2.1, and pgl-1 based on RNA-seq and microarray studies\; is affected by six chemicals including Rotenone, Mianserin, and bisphenol A based on RNA-seq and microarray studies\; is predicted to encode a protein with the following domain: Protein of unknown function DUF3557.		WBGene00019923	-2.11295	0.437588	13.7125	0.000213036	0.0220126	fbxc-29	R07C3.7
96	WBGene00020542	T17A3.4	Proteolysis proteasome	Proteolysis proteasome: E3	Proteolysis proteasome: E3: F box	fbxb-82 is enriched in the NSM based on tiling array studies\; is affected by several genes including clk-1, mpk-1, and hda-1 based on microarray and RNA-seq studies\; is affected by five chemicals including methylmercuric chloride, Alovudine, and stavudine based on microarray and RNA-seq studies\; is predicted to encode a protein with the following domains: F-box domain and F-box associated doma…		WBGene00020542	-2.26854	1.42124	16.4867	4.89931e-05	0.00758521	fbxb-82	T17A3.4
98	WBGene00020979	W03D2.2	Proteolysis proteasome	Proteolysis proteasome: E3	Proteolysis proteasome: E3: F box	fbxb-55 is affected by several genes including clk-1, sir-2.1, and drh-3 based on microarray and RNA-seq studies\; is affected by Diazinon based on microarray studies.		WBGene00020979	-5.26842	-3.20974	15.2575	9.38029e-05	0.0120559	fbxb-55	W03D2.2
103	WBGene00022558	ZC204.8	Proteolysis proteasome	Proteolysis proteasome: E3	Proteolysis proteasome: E3: F box	fbxb-21 is affected by hpl-2, rsr-2, and ubc-9 based on tiling array and microarray studies\; is affected by Alovudine, estrogen, and Colistin based on RNA-seq and microarray studies\; is predicted to encode a protein with the following domain: F-box associated domain, type 2.		WBGene00022558	-2.36105	0.540703	16.8563	4.03194e-05	0.00649974	fbxb-21	ZC204.8
104	WBGene00022559	ZC204.9	Proteolysis proteasome	Proteolysis proteasome: E3	Proteolysis proteasome: E3: F box	fbxb-20 is enriched in the pharyngeal muscle cell based on tiling array studies\; is affected by several genes including rrf-3, clk-1, and sir-2.1 based on tiling array, RNA-seq, and microarray studies\; is affected by six chemicals including hydrogen sulfide, methylmercuric chloride, and multi-walled carbon nanotube based on microarray and RNA-seq studies\; is predicted to encode a protein with …		WBGene00022559	-2.04995	0.318987	12.8689	0.000334081	0.0304904	fbxb-20	ZC204.9
105	WBGene00022560	ZC204.10	Proteolysis proteasome	Proteolysis proteasome: E3	Proteolysis proteasome: E3: F box	fbxb-16 is affected by several genes including daf-16, daf-2, and hpl-2 based on tiling array, microarray, and RNA-seq studies\; is affected by Cadmium based on microarray studies\; is predicted to encode a protein with the following domains: F-box domain and F-box associated domain, type 2.		WBGene00022560	-2.29468	-0.254807	14.8476	0.000116556	0.0140922	fbxb-16	ZC204.10
110	WBGene00044197	F55C9.13	Proteolysis proteasome	Proteolysis proteasome: E3	Proteolysis proteasome: E3: F box	fbxb-63 is enriched in the NSM and the muscle cell based on tiling array and microarray studies\; is affected by several genes including clk-1, sir-2.1, and sma-2 based on tiling array, RNA-seq, and microarray studies\; is affected by five chemicals including hydrogen sulfide, indole, and stavudine based on microarray and RNA-seq studies\; is predicted to encode a protein with the following domai…		WBGene00044197	-2.49523	0.734246	18.8119	1.44266e-05	0.00296828	fbxb-63	F55C9.13
116	WBGene00045302	R07C3.15	Proteolysis proteasome	Proteolysis proteasome: E3	Proteolysis proteasome: E3: F box	fbxc-30 is enriched in the body wall muscle cell based on tiling array studies\; is affected by chd-3 and hpl-2 based on RNA-seq studies\; is predicted to encode a protein with the following domain: Protein of unknown function DUF3557.		WBGene00045302	-2.54532	0.101266	18.471	1.72507e-05	0.0034002	fbxc-30	R07C3.15
42	WBGene00012039	T26E3.6	Proteolysis proteasome	Proteolysis proteasome: NEDD	Proteolysis proteasome: NEDD	T26E3.6 is involved in regulation of protein deneddylation\; localizes to the cytoplasm and nucleus.		WBGene00012039	-3.60304	-2.15945	18.6099	1.60383e-05	0.00320159	T26E3.6	T26E3.6
16	WBGene00006088	C08F1.2	Pseudogene	Pseudogene	Pseudogene	N.A.		WBGene00006088	-3.97581	-2.84431	14.6771	0.000127589	0.0150008	str-21	C08F1.2
17	WBGene00006089	C08F1.7	Pseudogene	Pseudogene	Pseudogene	str-22 is affected by clk-1 based on microarray studies.		WBGene00006089	-6.17782	-2.64623	24.5381	7.28549e-07	0.00026911	str-22	C08F1.7
18	WBGene00006223	F36H5.7	Pseudogene	Pseudogene	Pseudogene	str-179 is affected by several genes including pgl-1, glh-1, and pgl-3 based on RNA-seq studies.		WBGene00006223	-2.64135	-1.53099	14.7893	0.000120218	0.0143136	str-179	F36H5.7
[truncated: 92 more rows]
