# Supplementary material for: The intron binding protein EMB-4 is an opposite regulator of cold and high temperature tolerance in Caenorhabditis elegans
Source: PNAS Nexus. 2024 Jul 26;3(8):pgae293. doi: 10.1093/pnasnexus/pgae293 (PMC11309393; doi:10.1093/pnasnexus/pgae293)
Supplement: pgae293_Supplementary_Data [file pgae293_supplementary_data.zip › PNASNEXUS-PNASNEXUS-2023-00546R-s04.xlsx]

## Sheet: Upregulated_sum
Fig. 2A (20-degree grown, emb-4 vs wild-type)						Fig. 2B (20-degree grown then 2-degree for 9 hours, emb-4 vs wild-type)						Fig. 2C (20-degree grown then 31-degree for 1 hour, emb-4 vs wild-type)						Fig. 2D (20-degree grown then 31-degree for 13 hours, emb-4 vs wild-type)
Category	RGS	AC	PValue			Category	RGS	AC	PValue			Category	RGS	AC	PValue			Category	RGS	AC	PValue
Stress response	88	833	5.95626e-17	**		Stress response	74	833	1.01342e-17	**		Stress response	100	833	1.48997e-17	**		Stress response	40	833	2.8365e-09	**
Extracellular material	39	495	1.16827e-05	**		Unassigned	221	6343	4.46675e-05	**		Unassigned	386	6343	1.08064e-09	**		Unassigned	166	6343	1.04853e-08	**
Unassigned	297	6343	1.68476e-05	**		Extracellular material	28	495	0.00018827	**		Extracellular material	48	495	6.92293e-07	**		Extracellular material	15	495	0.0127107	*
Cilia	8	60	0.00217486	**		Proteolysis proteasome	28	733	0.0296662	*		Cilia	7	60	0.018543	*		Pseudogene	37	2081	0.213243
Lysosome	5	91	0.228849			Lysosome	5	91	0.0918735			Proteolysis proteasome	38	733	0.127338			Transcription: unassigned	1	15	0.215936
Proteolysis general	16	394	0.323825			Proteolysis general	13	394	0.218342			Proteolysis general	21	394	0.175998			Lysosome	2	91	0.410272
Pseudogene	76	2081	0.395074			Transcription: unassigned	1	15	0.331408			Lysosome	5	91	0.347223			Cilia	1	60	0.604176
Transcription: unassigned	1	15	0.42503			Globin	1	36	0.605707			Transcription: unassigned	1	15	0.483101			Chaperone	1	92	0.756407
Proteolysis proteasome	23	733	0.731437			Neuronal function	7	308	0.667071			Neuronal function	11	308	0.742973			Cytoskeleton	4	371	0.816242
Neuronal function	8	308	0.842922			Cytoskeleton	8	371	0.724616			Globin	1	36	0.782496			Proteolysis general	4	394	0.849778
DNA	4	176	0.863065			Cilia	1	60	0.784276			Pseudogene	80	2081	0.794874			Transcription: chromatin	2	222	0.852076
Transmembrane transport	24	901	0.927721			Nucleic acid	4	231	0.836431			Transcription factor	19	581	0.88441			Nucleic acid	2	231	0.86689
Nucleic acid	4	231	0.959306			Development	5	295	0.866728			Metabolism	55	1601	0.938537			Proteolysis proteasome	7	733	0.927281
Chaperone	1	92	0.959764			Chaperone	1	92	0.9034			Transmembrane transport	28	901	0.955825			Cell cycle	1	172	0.927473
Transmembrane protein	91	3200	0.978139			Transmembrane transport	17	901	0.911881			Nucleic acid	5	231	0.962978			Transmembrane transport	9	901	0.928105
Protein modification	4	271	0.984429			DNA	2	176	0.936744			Chaperone	1	92	0.978315			DNA	1	176	0.93173
Metabolism	40	1601	0.988239			Metabolism	30	1601	0.961959			Transcription: chromatin	4	222	0.982091			Trafficking	1	205	0.95596
Trafficking	2	205	0.99346			Trafficking	2	205	0.965321			Protein modification	5	271	0.987441			Transmembrane protein	35	3200	0.980237
Transcription: chromatin	2	222	0.996093			Protein modification	3	271	0.966824			Transmembrane protein	107	3200	0.990798			Protein modification	1	271	0.983737
Development	3	295	0.997721			Transcription: chromatin	2	222	0.975775			Development	5	295	0.993645			mRNA functions	2	407	0.985122
Transcription factor	9	581	0.998116			Transcription factor	8	581	0.978197			DNA	2	176	0.994418			Development	1	295	0.988673
Cytoskeleton	4	371	0.998832			Pseudogene	35	2081	0.995229			Cytoskeleton	6	371	0.99787			Neuronal function	1	308	0.990688
Signaling	21	1188	0.999793			Signaling	16	1188	0.997876			Trafficking	2	205	0.998058			Metabolism	13	1601	0.995009
mRNA functions	2	407	0.999988			Transmembrane protein	56	3200	0.998022			Cell cycle	1	172	0.999189			Signaling	6	1188	0.999646
Non-coding RNA	220	9535	1			mRNA functions	2	407	0.999592			Signaling	29	1188	0.999274			Transcription factor	1	581	0.999845
						Non-coding RNA	134	9535	1			Ribosome	1	244	0.999958			Non-coding RNA	86	9535	0.999999
												mRNA functions	2	407	0.999999
												Non-coding RNA	244	9535	1

## Sheet: Fig.2A_20C_up_1103_rgs
Fig. 2A (20-degree grown, emb-4 vs wild-type)
Category	RGS	AC	PValue
Stress response	88	833	5.95626e-17	**
Extracellular material	39	495	1.16827e-05	**
Unassigned	297	6343	1.68476e-05	**
Cilia	8	60	0.00217486	**
Lysosome	5	91	0.228849
Proteolysis general	16	394	0.323825
Pseudogene	76	2081	0.395074
Transcription: unassigned	1	15	0.42503
Proteolysis proteasome	23	733	0.731437
Neuronal function	8	308	0.842922
DNA	4	176	0.863065
Transmembrane transport	24	901	0.927721
Nucleic acid	4	231	0.959306
Chaperone	1	92	0.959764
Transmembrane protein	91	3200	0.978139
Protein modification	4	271	0.984429
Metabolism	40	1601	0.988239
Trafficking	2	205	0.99346
Transcription: chromatin	2	222	0.996093
Development	3	295	0.997721
Transcription factor	9	581	0.998116
Cytoskeleton	4	371	0.998832
Signaling	21	1188	0.999793
mRNA functions	2	407	0.999988
Non-coding RNA	220	9535	1
	Wormbase.ID	Sequence.ID	Category.1	Category.2	Category.3	Automated.Description	target gene(comp1up)	row	logFC(C1)	p-value(C1)	FDR p-value(C1)	Gene name	Seqence ID
637	WBGene00022236	Y73B6BL.12	Chaperone	Chaperone: DnaJ domain	Chaperone: DnaJ domain	Y73B6BL.12 is an ortholog of human DNAJC10 (DnaJ heat shock protein family (Hsp40) member C10)\; is predicted to have protein disulfide oxidoreductase activity.	WBGene00022236	69	4.03658	5.63316e-14	3.88613e-11	Y73B6BL.12	Y73B6BL.12
41	WBGene00001119	C04C3.5	Cilia	Cilia: IFT	Cilia: IFT-B	dyf-3 is an ortholog of human CLUAP1\; is involved in several processes, including chemosensory behavior, chemotaxis, and cilium assembly\; localizes to the axon, dendrite, and neuronal cell body\; is expressed in the head, the nervous system, and the sensillum.	WBGene00001119	222	2.68974	2.052e-08	4.35572e-06	dyf-3	C04C3.5a
87	WBGene00003885	Y41G9A.1	Cilia	Cilia: IFT	Cilia: IFT-B	osm-5 is an ortholog of human IFT88 (intraflagellar transport 88)\; is involved in several processes, including dauer entry, locomotory exploration behavior, and non-motile cilium assembly\; localizes to several cellular components, including the cilium, intraciliary transport particle B, and neuron projection\; is expressed in the head, the nervous system, and the sensillum\; is used to study au…	WBGene00003885	1081	1.6586	0.000750784	0.0326112	osm-5	Y41G9A.1
86	WBGene00003884	M02B7.3	Cilia	Cilia: IFT	Cilia: IFT-motor	osm-3 is an ortholog of human KIF17 (kinesin 17)\; exhibits ATP-dependent microtubule motor activity, plus-end-directed\; is involved in several processes, including cilium organization, dauer entry, and regulation of cell projection organization\; localizes to several cellular components, including the cilium, intracellular organelle, and neuron projection\; colocalizes with the microtubule\; is…	WBGene00003884	755	1.79179	0.000125929	0.00783484	osm-3	M02B7.3a
5	WBGene00000241	Y105E8A.5	Cilia	Cilia: IFT	Cilia: IFT: BBSome	bbs-1 is an ortholog of human BBS1 (Bardet-Biedl syndrome 1)\; is involved in intraciliary retrograde transport, non-motile cilium assembly, and protein localization to cilium\; localizes to the axoneme, ciliary basal body, and neuron projection\; is expressed in several tissues, including the intestine and the nervous system\; is used to study Bardet-Biedl syndrome and obesity\; human orthologs …	WBGene00000241	751	2.01002	0.000120608	0.00754379	bbs-1	Y105E8A.5
6	WBGene00000242	F20D12.3	Cilia	Cilia: IFT	Cilia: IFT: BBSome	bbs-2 is an ortholog of human BBS2 (Bardet-Biedl syndrome 2)\; is involved in non-motile cilium assembly\; localizes to the ciliary basal body and neuron projection\; is expressed in the nervous system and the sensillum\; is used to study Bardet-Biedl syndrome\; human orthologs of this gene are implicated in Bardet-Biedl syndrome 2 and retinitis pigmentosa 74.	WBGene00000242	1078	1.83293	0.000746343	0.0324808	bbs-2	F20D12.3
269	WBGene00010642	K07G5.3	Cilia	Cilia: transition zone	Cilia: transition zone: MKS module	mks-6 is an ortholog of human CC2D2A (coiled-coil and C2 domain containing 2A) and CC2D2B\; is involved in non-motile cilium assembly and protein localization to ciliary transition zone\; localizes to the ciliary transition zone and dendrite terminus\; is expressed in the head, the nervous system, the sensillum, and the tail.	WBGene00010642	1259	1.55894	0.00128339	0.0478576	mks-6	K07G5.3
610	WBGene00021416	Y38F2AL.2	Cilia	Cilia: transition zone	Cilia: transition zone: MKS module	mksr-2 is an ortholog of human B9D2 (B9 domain containing 2)\; is involved in several processes, including determination of adult lifespan, larval foraging behavior, and non-motile cilium assembly\; localizes to the ciliary basal body, ciliary transition zone, and dendrite terminus\; is expressed in the nervous system and the sensillum\; is used to study Meckel syndrome and nephronophthisis.	WBGene00021416	1072	1.91073	0.000724674	0.031719	mksr-2	Y38F2AL.2
274	WBGene00010898	M28.7	Cilia	Cilia: transition zone	Cilia: transition zone: NPHP module	nphp-1 is an ortholog of human NPHP1 (nephrocystin 1)\; is involved in several processes, including determination of adult lifespan, male mating behavior, and non-motile cilium assembly\; localizes to the ciliary basal body, ciliary part, and cilium\; is expressed in several tissues, including the male and the nervous system\; is used to study nephronophthisis.	WBGene00010898	960	1.85205	0.00046066	0.0225316	nphp-1	M28.7
46	WBGene00001475	F15B9.7	Cytoskeleton	Cytoskeleton: cadherin	Cytoskeleton: cadherin	fmi-1 is an ortholog of human CELSR1 (cadherin EGF LAG seven-pass G-type receptor 1), CELSR2 (cadherin EGF LAG seven-pass G-type receptor 2), and CELSR3 (cadherin EGF LAG seven-pass G-type receptor 3)\; is predicted to have G protein-coupled receptor activity and calcium ion binding activity\; is involved in anterior\/posterior axon guidance and interneuron axon guidance\; localizes to the axon\;…	WBGene00001475	528	2.03503	1.33463e-05	0.00118802	fmi-1	F15B9.7a
65	WBGene00002051	F52E10.5	Cytoskeleton	Cytoskeleton: intermediate filament protein	Cytoskeleton: intermediate filament protein	ifa-3 is an ortholog of human LMNB2 (lamin B2)\; is predicted to have structural molecule activity\; is expressed in the hypodermis and ventral cord neurons\; human orthologs of this gene are implicated in several diseases, including Charcot-Marie-Tooth disease (multiple), eye disease (multiple), and hypotrichosis (multiple).	WBGene00002051	263	2.62545	7.46278e-08	1.33293e-05	ifa-3	F52E10.5
283	WBGene00011175	R09E10.5	Cytoskeleton	Cytoskeleton: unassigned	Cytoskeleton: unassigned	R09E10.5 is an ortholog of human KATNAL2 (katanin catalytic subunit A1 like 2)\; is predicted to encode a protein with the following domains: NIDO domain and AMOP domain.	WBGene00011175	242	2.63051	4.13367e-08	8.04625e-06	R09E10.5	R09E10.5
406	WBGene00015225	B0507.8	Cytoskeleton	Cytoskeleton: unassigned	Cytoskeleton: unassigned	B0507.8 is enriched in the body wall muscle cell, the excretory cell, the intestine, and the nervous system based on tiling array and RNA-seq studies\; is affected by several genes including daf-16, daf-2, and glp-1 based on microarray, tiling array, and RNA-seq studies\; is affected by nine chemicals including Nitric Oxide, methylmercuric chloride, and Mercuric Chloride based on RNA-seq and micr…	WBGene00015225	762	2.00946	0.000134402	0.00828508	B0507.8	B0507.8
33	WBGene00000820	Y73B6BL.7	Development	Development: apoptosis	Development: apoptosis	csp-2 is an ortholog of human CASP14 (caspase 14), PYCARD, and CASP2\; exhibits caspase binding activity, cysteine-type endopeptidase inhibitor activity involved in apoptotic process, and zymogen binding activity\; is involved in several processes, including positive regulation of brood size, positive regulation of fertilization, and regulation of programmed cell death\; localizes to the protease…	WBGene00000820	534	2.13763	1.41249e-05	0.00124217	csp-2	Y73B6BL.7a
135	WBGene00007131	B0284.1	Development	Development: somatic	Development: somatic	pals-26 is expressed in several tissues, including the alimentary system, the coelomocyte, the epithelial system, the nervous system, and the reproductive system\; is predicted to encode a protein with the following domain: Amyotrophic lateral sclerosis 2 chromosomal region candidate gene 12 protein.	WBGene00007131	302	2.58498	2.29471e-07	3.57631e-05	pals-26	B0284.1
405	WBGene00015216	B0496.7	Development	Development: somatic	Development: somatic	valv-1 is an ortholog of human CRIP1 (cysteine rich protein 1)\; is predicted to have zinc ion binding activity\; is involved in digestive system process and oviposition.	WBGene00015216	703	1.8247	8.90163e-05	0.00594081	valv-1	B0496.7
318	WBGene00012239	W04A8.4	DNA	DNA: nuclease	DNA: nuclease	W04A8.4 is predicted to have 3'-5' exonuclease activity and nucleic acid binding activity\; localizes to the endoplasmic reticulum.	WBGene00012239	1208	1.49305	0.00107389	0.0417033	W04A8.4	W04A8.4a
541	WBGene00019483	K07D4.2	DNA	DNA: nuclease	DNA: nuclease	K07D4.2 is an ortholog of human ANKLE1 (ankyrin repeat and LEM domain containing 1)\; human ANKLE1 exhibits endonuclease activity.	WBGene00019483	566	5.53527	2.30099e-05	0.00191048	K07D4.2	K07D4.2
277	WBGene00010973	R01H10.5	DNA	DNA: repair	DNA: repair	rip-1 localizes to the DNA recombinase mediator complex.	WBGene00010973	1106	1.57944	0.000840229	0.0356706	rip-1	R01H10.5
550	WBGene00019858	R03H10.6	DNA	DNA: replication	DNA: replication	R03H10.6 exhibits double-stranded DNA binding activity.	WBGene00019858	837	1.8325	0.000239667	0.0134486	R03H10.6	R03H10.6
151	WBGene00007470	C08H9.11	Extracellular material	Extracellular material: chitinase	Extracellular material: chitinase	chil-5 is predicted to have chitin binding activity.	WBGene00007470	1049	1.98283	0.000641321	0.0287071	chil-5	C08H9.11
152	WBGene00007472	C08H9.13	Extracellular material	Extracellular material: chitinase	Extracellular material: chitinase	chil-7 is predicted to have chitin binding activity.	WBGene00007472	1213	1.78814	0.00108628	0.0420451	chil-7	C08H9.13
282	WBGene00011159	R09D1.3	Extracellular material	Extracellular material: chitinase	Extracellular material: chitinase	chil-17 is predicted to have chitin binding activity.	WBGene00011159	1004	4.8417	0.000572097	0.0267574	chil-17	R09D1.3
479	WBGene00017233	F07G11.9	Extracellular material	Extracellular material: chitinase	Extracellular material: chitinase	lmd-4 is predicted to have chitin binding activity and hydrolase activity, acting on glycosyl bonds.	WBGene00017233	749	1.87528	0.000119156	0.00746644	lmd-4	F07G11.9
15	WBGene00000593	W01B6.7	Extracellular material	Extracellular material: collagen	Extracellular material: collagen	col-2 is predicted to be a structural constituent of cuticle.	WBGene00000593	72	4.45181	7.1606e-14	4.73114e-11	col-2	W01B6.7
16	WBGene00000613	C27H5.5	Extracellular material	Extracellular material: collagen	Extracellular material: collagen	col-36 is predicted to be a structural constituent of cuticle.	WBGene00000613	34	6.45523	1.52228e-19	2.16399e-16	col-36	C27H5.5a
17	WBGene00000614	ZK863.2	Extracellular material	Extracellular material: collagen	Extracellular material: collagen	col-37 is an ortholog of human SFTPD (surfactant protein D)\; is predicted to be a structural constituent of cuticle.	WBGene00000614	50	5.53903	8.61637e-16	8.24903e-13	col-37	ZK863.2
18	WBGene00000617	T13B5.4	Extracellular material	Extracellular material: collagen	Extracellular material: collagen	col-40 is an ortholog of human MARCO (macrophage receptor with collagenous structure)\; is predicted to be a structural constituent of cuticle.	WBGene00000617	106	3.78017	1.70335e-11	7.61006e-09	col-40	T13B5.4
19	WBGene00000621	F54B11.2	Extracellular material	Extracellular material: collagen	Extracellular material: collagen	col-44 is predicted to be a structural constituent of cuticle.	WBGene00000621	533	3.20394	1.40089e-05	0.00123528	col-44	F54B11.2
20	WBGene00000627	T28F2.6	Extracellular material	Extracellular material: collagen	Extracellular material: collagen	col-50 is an ortholog of human SFTPD (surfactant protein D)\; is predicted to be a structural constituent of cuticle.	WBGene00000627	90	5.43123	2.19694e-12	1.15799e-09	col-50	T28F2.6
21	WBGene00000628	T28F2.8	Extracellular material	Extracellular material: collagen	Extracellular material: collagen	col-51 is predicted to be a structural constituent of cuticle.	WBGene00000628	66	6.39134	3.13773e-14	2.26453e-11	col-51	T28F2.8
22	WBGene00000659	K12D12.3	Extracellular material	Extracellular material: collagen	Extracellular material: collagen	col-84 is an ortholog of human COL1A1 (collagen type I alpha 1 chain) and COLQ\; is predicted to be a structural constituent of cuticle.	WBGene00000659	403	2.53692	1.9797e-06	0.00023102	col-84	K12D12.3
23	WBGene00000660	T21B4.2	Extracellular material	Extracellular material: collagen	Extracellular material: collagen	col-85 is an ortholog of human MARCO (macrophage receptor with collagenous structure)\; is predicted to be a structural constituent of cuticle.	WBGene00000660	195	3.26103	6.61277e-09	1.59903e-06	col-85	T21B4.2
24	WBGene00000670	Y41C4A.16	Extracellular material	Extracellular material: collagen	Extracellular material: collagen	col-95 is an ortholog of human MARCO (macrophage receptor with collagenous structure)\; is predicted to be a structural constituent of cuticle.	WBGene00000670	446	2.13661	4.14453e-06	0.000436908	col-95	Y41C4A.16
25	WBGene00000676	C18H7.3	Extracellular material	Extracellular material: collagen	Extracellular material: collagen	col-102 is an ortholog of human SFTPD (surfactant protein D)\; is predicted to be a structural constituent of cuticle.	WBGene00000676	159	4.13013	1.0913e-09	3.24012e-07	col-102	C18H7.3
26	WBGene00000682	Y41D4A.2	Extracellular material	Extracellular material: collagen	Extracellular material: collagen	col-108 is an ortholog of human MARCO (macrophage receptor with collagenous structure)\; is predicted to be a structural constituent of cuticle.	WBGene00000682	658	2.7449	6.57357e-05	0.00469365	col-108	Y41D4A.2
27	WBGene00000695	F56D5.1	Extracellular material	Extracellular material: collagen	Extracellular material: collagen	col-121 is an ortholog of human COL22A1 (collagen type XXII alpha 1 chain) and COL27A1 (collagen type XXVII alpha 1 chain)\; is predicted to be a structural constituent of cuticle\; is expressed in the hyp7 syncytium.	WBGene00000695	794	1.75935	0.000169134	0.0100054	col-121	F56D5.1
28	WBGene00000731	D2023.7	Extracellular material	Extracellular material: collagen	Extracellular material: collagen	col-158 is an ortholog of human COLQ\; is predicted to be a structural constituent of cuticle.	WBGene00000731	754	1.77184	0.000124649	0.00776547	col-158	D2023.7
29	WBGene00000737	T21D9.1	Extracellular material	Extracellular material: collagen	Extracellular material: collagen	col-164 is an ortholog of human SFTPD (surfactant protein D)\; is predicted to be a structural constituent of cuticle.	WBGene00000737	485	3.03749	7.33344e-06	0.000710783	col-164	T21D9.1
30	WBGene00000738	F14H12.1	Extracellular material	Extracellular material: collagen	Extracellular material: collagen	col-165 is an ortholog of human COL5A1 (collagen type V alpha 1 chain), MARCO, and COL11A1 (collagen type XI alpha 1 chain)\; is predicted to be a structural constituent of cuticle.	WBGene00000738	21	5.3678	2.77287e-22	6.5039e-19	col-165	F14H12.1
31	WBGene00000756	F02D10.1	Extracellular material	Extracellular material: collagen	Extracellular material: collagen	col-183 is predicted to be a structural constituent of cuticle.	WBGene00000756	1082	1.5965	0.000751482	0.0326112	col-183	F02D10.1
38	WBGene00001075	H27M09.4	Extracellular material	Extracellular material: collagen	Extracellular material: collagen	dpy-14 is an ortholog of human COL5A1 (collagen type V alpha 1 chain), MARCO, and COL11A1 (collagen type XI alpha 1 chain)\; is predicted to be a structural constituent of cuticle\; is expressed in the epithelial system, the head, the nervous system, and the sensillum.	WBGene00001075	289	2.47067	1.55159e-07	2.52732e-05	dpy-14	H27M09.4
39	WBGene00001076	F54D8.1	Extracellular material	Extracellular material: collagen	Extracellular material: collagen	dpy-17 is an ortholog of human COLQ\; is predicted to be a structural constituent of cuticle\; is involved in cuticle development involved in collagen and cuticulin-based cuticle molting cycle\; is used to study Marfan syndrome.	WBGene00001076	339	2.36036	4.76819e-07	6.61776e-05	dpy-17	F54D8.1
34	WBGene00000851	C47G2.1	Extracellular material	Extracellular material: cuticlin	Extracellular material: cuticlin	cut-1 is predicted to be a structural constituent of cuticle\; localizes to the collagen and cuticulin-based cuticle extracellular matrix\; is expressed in the seam cell.	WBGene00000851	229	3.39672	2.4818e-08	5.1063e-06	cut-1	C47G2.1
35	WBGene00000853	M142.2	Extracellular material	Extracellular material: cuticlin	Extracellular material: cuticlin	cut-6 localizes to the alae of collagen and cuticulin-based cuticle extracellular matrix\; is expressed in the hypodermis.	WBGene00000853	455	2.23577	4.65101e-06	0.000480581	cut-6	M142.2
210	WBGene00009041	F22B5.3	Extracellular material	Extracellular material: cuticlin	Extracellular material: cuticlin	cut-3 is enriched in the DA neuron, the VA neuron, the germline precursor cell, the hypodermis, and the male based on tiling array, RNA-seq, and microarray studies\; is affected by several genes including daf-16, daf-2, and age-1 based on microarray and RNA-seq studies\; is affected by fifteen chemicals including 1-methylnicotinamide, methylmercuric chloride, and Rotenone based on RNA-seq and mic…	WBGene00009041	45	4.39362	5.62195e-17	5.99389e-14	cut-3	F22B5.3
281	WBGene00011104	R07E3.3	Extracellular material	Extracellular material: cuticlin	Extracellular material: cuticlin	cut-5 is expressed in the seam cell\; is predicted to encode a protein with the following domain: Zona pellucida domain.	WBGene00011104	334	2.66138	3.89302e-07	5.48424e-05	cut-5	R07E3.3a
347	WBGene00013180	Y53H1B.1	Extracellular material	Extracellular material: cuticlin	Extracellular material: cuticlin	cutl-10 is expressed in the posterior gonad arm\; is predicted to encode a protein with the following domain: Zona pellucida domain.	WBGene00013180	285	2.5296	1.38175e-07	2.28237e-05	cutl-10	Y53H1B.1
524	WBGene00018861	F55A4.10	Extracellular material	Extracellular material: cuticlin	Extracellular material: cuticlin	cutl-21 is enriched in the amphid sheath cell based on RNA-seq studies\; is affected by several genes including eat-2, dpy-7, and pgl-1 based on microarray and RNA-seq studies\; is affected by stavudine and Colistin based on RNA-seq and microarray studies.	WBGene00018861	1262	1.59328	0.00130843	0.0486754	cutl-21	F55A4.10
589	WBGene00021025	W04C9.3	Extracellular material	Extracellular material: cuticlin	Extracellular material: cuticlin	cutl-13 is affected by several genes including skn-1, clk-1, and eat-2 based on microarray, tiling array, and RNA-seq studies\; is affected by ten chemicals including 1-methylnicotinamide, methylmercuric chloride, and stavudine based on RNA-seq and microarray studies\; is predicted to encode a protein with the following domain: Zona pellucida domain.	WBGene00021025	404	2.88082	1.9971e-06	0.000232471	cutl-13	W04C9.3
73	WBGene00002270	R07B1.2	Extracellular material	Extracellular material: galectin	Extracellular material: galectin	lec-7 is an ortholog of human LGALS3 (galectin 3)\; is predicted to have carbohydrate binding activity.	WBGene00002270	1120	1.66455	0.000898188	0.0376541	lec-7	R07B1.2
507	WBGene00018384	F43C11.7	Extracellular material	Extracellular material: matrix	Extracellular material: matrix	F43C11.7 is an ortholog of human TRIM11, TRIM38, and TRIM41\; is predicted to have zinc ion binding activity\; is involved in defense response to Gram-positive bacterium and determination of adult lifespan.	WBGene00018384	628	1.89649	4.79019e-05	0.00358394	F43C11.7	F43C11.7
529	WBGene00019146	H02F09.3	Extracellular material	Extracellular material: matrix	Extracellular material: matrix	H02F09.3 is affected by several genes including daf-16, daf-2, and skn-1 based on microarray, RNA-seq, and tiling array studies\; is affected by seven chemicals including hydrogen sulfide, manganese chloride, and Sodium Chloride based on microarray and RNA-seq studies.	WBGene00019146	582	2.04416	2.6682e-05	0.00215435	H02F09.3	H02F09.3
573	WBGene00020800	T25D10.2	Extracellular material	Extracellular material: matrix	Extracellular material: matrix	zig-10 is an ortholog of human JAM2, F11R, and VSIG2\; is expressed in cholinergic neurons, head neurons, and the hypodermis\; human F11R exhibits PDZ domain binding activity.	WBGene00020800	1101	1.65326	0.000821445	0.0350316	zig-10	T25D10.2a
512	WBGene00018607	F48E3.8	Extracellular material	Extracellular material: PGI	Extracellular material: PGI	F48E3.8 is predicted to have catalytic activity\; localizes to the endoplasmic reticulum\; is expressed in the AIYL, the AIYR, and the somatic cell.	WBGene00018607	1261	1.47801	0.00129078	0.0480568	F48E3.8	F48E3.8a
247	WBGene00009892	F49E11.6	Extracellular material	Extracellular material: secreted protein	Extracellular material: secreted protein	scl-11 is an ortholog of human GLIPR1 (GLI pathogenesis related 1) and members of the human CRISP (Cysteine rich secretory protein family) gene family including CRISP2, CRISP3, and CRISP1\; is predicted to encode a protein with the following domains: Cysteine-rich secretory protein, allergen V5\/Tpx-1-related, Ves allergen, CAP domain, and CAP superfamily.	WBGene00009892	740	3.08764	0.000111105	0.00705285	scl-11	F49E11.6
248	WBGene00009895	F49E11.10	Extracellular material	Extracellular material: secreted protein	Extracellular material: secreted protein	scl-2 is an ortholog of human GLIPR1 (GLI pathogenesis related 1) and members of the human CRISP (Cysteine rich secretory protein family) gene family including CRISP2, CRISP3, and CRISP1\; is expressed in the intestinal cell\; is predicted to encode a protein with the following domains: Cysteine-rich secretory protein, allergen V5\/Tpx-1-related, CAP domain, and CAP superfamily.	WBGene00009895	180	2.83927	2.94675e-09	7.72262e-07	scl-2	F49E11.10a
530	WBGene00019178	H10D18.2	Extracellular material	Extracellular material: secreted protein	Extracellular material: secreted protein	scl-12 is an ortholog of human GLIPR1 (GLI pathogenesis related 1) and members of the human CRISP (Cysteine rich secretory protein family) gene family including CRISP2, CRISP3, and CRISP1\; is predicted to encode a protein with the following domains: Cysteine-rich secretory protein, allergen V5\/Tpx-1-related, Ves allergen, CAP domain, and CAP superfamily.	WBGene00019178	873	2.42568	0.00031406	0.0168869	scl-12	H10D18.2
531	WBGene00019179	H10D18.4	Extracellular material	Extracellular material: secreted protein	Extracellular material: secreted protein	scl-13 is an ortholog of human GLIPR1 (GLI pathogenesis related 1) and members of the human CRISP (Cysteine rich secretory protein family) gene family including CRISP2, CRISP3, and CRISP1\; is predicted to encode a protein with the following domains: Cysteine-rich secretory protein, allergen V5\/Tpx-1-related, Ves allergen, CAP domain, and CAP superfamily.	WBGene00019179	546	4.14649	1.86536e-05	0.00160562	scl-13	H10D18.4
285	WBGene00011262	R13H4.3	Lysosome	Lysosome: acid phosphatase	Lysosome: acid phosphatase	pho-8 is an ortholog of human ACP2 (acid phosphatase 2, lysosomal), ACP4 (acid phosphatase 4), and ACPP (acid phosphatase, prostate)\; human ACPP exhibits phosphatase activity and protein homodimerization activity.	WBGene00011262	552	2.00716	2.00427e-05	0.00170442	pho-8	R13H4.3
354	WBGene00013646	Y105C5B.3	Lysosome	Lysosome: acid phosphatase	Lysosome: acid phosphatase	Y105C5B.3 is an ortholog of human ACP7\; is predicted to have acid phosphatase activity and metal ion binding activity.	WBGene00013646	421	2.8094	2.59344e-06	0.000289668	Y105C5B.3	Y105C5B.3
356	WBGene00013654	Y105C5B.15	Lysosome	Lysosome: acid phosphatase	Lysosome: acid phosphatase	Y105C5B.15 is an ortholog of human ACP7\; is predicted to have acid phosphatase activity and metal ion binding activity.	WBGene00013654	1051	1.55649	0.000643385	0.0287326	Y105C5B.15	Y105C5B.15a
515	WBGene00018696	F52E1.8	Lysosome	Lysosome: acid phosphatase	Lysosome: acid phosphatase	pho-6 is an ortholog of human ACP2 (acid phosphatase 2, lysosomal), ACP4 (acid phosphatase 4), and ACPP (acid phosphatase, prostate)\; human ACPP exhibits phosphatase activity and protein homodimerization activity.	WBGene00018696	664	1.89443	7.0499e-05	0.0049882	pho-6	F52E1.8
1044	WBGene00219316	F21A3.11	Lysosome	Lysosome: acid phosphatase	Lysosome: acid phosphatase	F21A3.11 is an ortholog of human ACP7\; is predicted to have acid phosphatase activity and metal ion binding activity.	WBGene00219316	936	1.62472	0.000403021	0.0202204	F21A3.11	F21A3.11
173	WBGene00008220	C50B6.7	Metabolism	Metabolism: carbohydrate	Metabolism: carbohydrate	C50B6.7 is an ortholog of human AMY2A (amylase, alpha 2A (pancreatic)) and AMY2B (amylase, alpha 2B (pancreatic))\; is predicted to have alpha-amylase activity, alpha-amylase activity (releasing maltohexaose), and cation binding activity\; is expressed in the intestine.	WBGene00008220	530	2.01658	1.35853e-05	0.00120472	C50B6.7	C50B6.7
47	WBGene00001477	K08C7.5	Metabolism	Metabolism: FMO	Metabolism: FMO	fmo-2 is an ortholog of human FMO5 (flavin containing monooxygenase 5)\; is predicted to have N,N-dimethylaniline monooxygenase activity, NADP binding activity, and flavin adenine dinucleotide binding activity\; localizes to the cytoplasm\; is expressed in the excretory gland cell, the intestine, and the nervous system.	WBGene00001477	1198	2.03542	0.00106207	0.0416082	fmo-2	K08C7.5
639	WBGene00022377	Y94H6A.4	Metabolism	Metabolism: glutathione	Metabolism: glutathione	gpx-4 is an ortholog of human GPX3 (glutathione peroxidase 3) and GPX6 (glutathione peroxidase 6)\; is predicted to have glutathione peroxidase activity.	WBGene00022377	989	1.72247	0.000532824	0.0252989	gpx-4	Y94H6A.4
66	WBGene00002090	ZK1251.2	Metabolism	Metabolism: insulin	Metabolism: insulin	ins-7 is predicted to have hormone activity\; is involved in olfactory learning\; is expressed in several tissues, including the alimentary system, the coelomocyte, the head, the nervous system, and the reproductive system.	WBGene00002090	58	4.04366	7.58023e-15	6.23853e-12	ins-7	ZK1251.2a
67	WBGene00002091	ZK1251.11	Metabolism	Metabolism: insulin	Metabolism: insulin	ins-8 is predicted to have hormone activity\; is expressed in several tissues, including the alimentary system, the coelomocyte, the head, the nervous system, and the reproductive system.	WBGene00002091	287	6.33416	1.4822e-07	2.43117e-05	ins-8	ZK1251.11a
68	WBGene00002094	C17C3.4	Metabolism	Metabolism: insulin	Metabolism: insulin	ins-11 is involved in innate immune response\; is expressed in several tissues, including the DTC, the alimentary system, the coelomocyte, the head, and the nervous system.	WBGene00002094	411	2.73327	2.22946e-06	0.000255088	ins-11	C17C3.4
69	WBGene00002103	ZK84.7	Metabolism	Metabolism: insulin	Metabolism: insulin	ins-20 is predicted to have hormone activity\; is expressed in head neurons and sensory neurons.	WBGene00002103	1076	3.48403	0.000742354	0.032395	ins-20	ZK84.7
70	WBGene00002106	M04D8.3	Metabolism	Metabolism: insulin	Metabolism: insulin	ins-23 is predicted to have hormone activity\; is expressed in several tissues, including the alimentary system, the nervous system, and the reproductive system.	WBGene00002106	1103	1.7047	0.000826248	0.0351725	ins-23	M04D8.3
71	WBGene00002118	K02E2.4	Metabolism	Metabolism: insulin	Metabolism: insulin	ins-35 is expressed in the amphid sensillum, the head, the nervous system, and the rectum.	WBGene00002118	1200	1.65111	0.00106486	0.0416145	ins-35	K02E2.4
495	WBGene00017659	F21C10.10	Metabolism	Metabolism: lipid	Metabolism: lipid: beta oxidation	F21C10.10 localizes to the mitochondrion.	WBGene00017659	659	1.8347	6.63119e-05	0.0047276	F21C10.10	F21C10.10
534	WBGene00019404	K05B2.4	Metabolism	Metabolism: lipid	Metabolism: lipid: beta oxidation	K05B2.4 is an ortholog of human ACOT4 (acyl-CoA thioesterase 4), ACOT2 (acyl-CoA thioesterase 2), and BAAT\; is predicted to have thiolester hydrolase activity.	WBGene00019404	733	1.88916	0.000105065	0.0067332	K05B2.4	K05B2.4
43	WBGene00001387	F15B9.1	Metabolism	Metabolism: lipid	Metabolism: lipid: binding	far-3 is predicted to have lipid binding activity\; is expressed in the hypodermis, the intestine, the male, and the vulva.	WBGene00001387	140	3.02683	3.93347e-10	1.3275e-07	far-3	F15B9.1
44	WBGene00001388	F15B9.2	Metabolism	Metabolism: lipid	Metabolism: lipid: binding	far-4 is predicted to have lipid binding activity.	WBGene00001388	954	1.71007	0.000450093	0.0221556	far-4	F15B9.2
327	WBGene00012450	Y17D7B.2	Metabolism	Metabolism: lipid	Metabolism: lipid: binding	Y17D7B.2 is enriched in the AVA and the AVE based on tiling array studies\; is affected by several genes including hsf-1, clk-1, and elt-2 based on microarray, tiling array, and RNA-seq studies\; is affected by six chemicals including methylmercury hydroxide, methylmercuric chloride, and multi-walled carbon nanotube based on RNA-seq and microarray studies.	WBGene00012450	253	2.93698	5.81106e-08	1.08176e-05	Y17D7B.2	Y17D7B.2
45	WBGene00001397	W06D12.3	Metabolism	Metabolism: lipid	Metabolism: lipid: fatty acid	fat-5 is an ortholog of human SCD (stearoyl-CoA desaturase) and SCD5 (stearoyl-CoA desaturase 5)\; is predicted to have stearoyl-CoA 9-desaturase activity\; is involved in long-chain fatty acid biosynthetic process and multicellular organism development\; is expressed in the intestine and the tail.	WBGene00001397	651	1.84649	5.98851e-05	0.00432196	fat-5	W06D12.3
233	WBGene00009773	F46B6.8	Metabolism	Metabolism: lipid	Metabolism: lipid: lipase	lipl-2 is an ortholog of human LIPJ (lipase J), LIPK (lipase K), and LIPF (lipase F, gastric type)\; is predicted to have hydrolase activity, acting on ester bonds\; human orthologs of this gene are implicated in autosomal recessive congenital ichthyosis 8 and lysosomal and lipase deficiency.	WBGene00009773	113	3.2469	4.18937e-11	1.75471e-08	lipl-2	F46B6.8
255	WBGene00010062	F54F3.3	Metabolism	Metabolism: lipid	Metabolism: lipid: lipase	lipl-1 is an ortholog of human LIPJ (lipase J), LIPK (lipase K), and LIPF (lipase F, gastric type)\; is predicted to have hydrolase activity, acting on ester bonds\; localizes to the lysosome\; is expressed in the intestine\; human orthologs of this gene are implicated in autosomal recessive congenital ichthyosis 8 and lysosomal and lipase deficiency.	WBGene00010062	42	4.45128	1.9107e-17	2.18617e-14	lipl-1	F54F3.3
555	WBGene00020016	R11G11.14	Metabolism	Metabolism: lipid	Metabolism: lipid: lipase	lipl-3 is an ortholog of human LIPJ (lipase J), LIPK (lipase K), and LIPF (lipase F, gastric type)\; is predicted to have hydrolase activity, acting on ester bonds\; localizes to the lysosome\; human orthologs of this gene are implicated in autosomal recessive congenital ichthyosis 8 and lysosomal and lipase deficiency.	WBGene00020016	108	3.43688	2.13013e-11	9.33892e-09	lipl-3	R11G11.14
125	WBGene00006419	R02C2.3	Metabolism	Metabolism: lipid	Metabolism: lipid: o-acyl transferase	oac-39 is predicted to have transferase activity, transferring acyl groups other than amino-acyl groups.	WBGene00006419	1133	2.32698	0.000938498	0.0388921	oac-39	R02C2.3a
516	WBGene00018707	F52F10.3	Metabolism	Metabolism: lipid	Metabolism: lipid: o-acyl transferase	oac-31 is predicted to have transferase activity, transferring acyl groups other than amino-acyl groups.	WBGene00018707	637	1.93763	5.33718e-05	0.00393668	oac-31	F52F10.3
549	WBGene00019851	R03H4.5	Metabolism	Metabolism: lipid	Metabolism: lipid: o-acyl transferase	oac-41 is predicted to have transferase activity, transferring acyl groups other than amino-acyl groups.	WBGene00019851	1197	4.67113	0.00105896	0.0415359	oac-41	R03H4.5
586	WBGene00020976	W03B1.7	Metabolism	Metabolism: lipid	Metabolism: lipid: o-acyl transferase	oac-51 is predicted to have transferase activity, transferring acyl groups other than amino-acyl groups.	WBGene00020976	633	2.1687	5.24991e-05	0.00389681	oac-51	W03B1.7a
191	WBGene00008681	F11A6.2	Metabolism	Metabolism: lipid	Metabolism: lipid: phospholipid	scrm-4 is an ortholog of human PLSCR5 (phospholipid scramblase 5), PLSCR4 (phospholipid scramblase 4), and PLSCR1 (phospholipid scramblase 1)\; human PLSCR1 exhibits several functions, including SH3 domain binding activity, calcium ion binding activity, and signaling receptor binding activity.	WBGene00008681	207	2.74941	9.62055e-09	2.19082e-06	scrm-4	F11A6.2
4	WBGene00000213	W03G1.7	Metabolism	Metabolism: lipid	Metabolism: lipid: sphingolipid	asm-3 is an ortholog of human SMPD1\; is predicted to have sphingomyelin phosphodiesterase activity.	WBGene00000213	28	4.99586	1.0742e-20	1.86635e-17	asm-3	W03G1.7a
272	WBGene00010769	K11D2.2	Metabolism	Metabolism: lipid	Metabolism: lipid: sphingolipid	asah-1 is an ortholog of human ASAH1\; is predicted to have N-acylsphingosine amidohydrolase activity and ceramidase activity\; is expressed in the intestine\; human orthologs of this gene are implicated in Farber lipogranulomatosis.	WBGene00010769	400	2.22954	1.77468e-06	0.000208651	asah-1	K11D2.2
213	WBGene00009110	F25D1.5	Metabolism	Metabolism: lipid	Metabolism: lipid: sterol	F25D1.5 is an ortholog of human HSD17B14\; is predicted to have nucleotide binding activity.	WBGene00009110	1139	1.56669	0.000951446	0.0392208	F25D1.5	F25D1.5
414	WBGene00015532	C06E4.3	Metabolism	Metabolism: lipid	Metabolism: lipid: sterol	C06E4.3 is an ortholog of human HSD17B14\; is predicted to encode a protein with the following domains: Short-chain dehydrogenase\/reductase SDR and NAD(P)-binding domain superfamily.	WBGene00015532	692	1.96013	8.5522e-05	0.00580445	C06E4.3	C06E4.3
415	WBGene00015535	C06E4.6	Metabolism	Metabolism: lipid	Metabolism: lipid: sterol	C06E4.6 is an ortholog of human HSD17B14\; is predicted to encode a protein with the following domains: Short-chain dehydrogenase\/reductase SDR and NAD(P)-binding domain superfamily.	WBGene00015535	1043	2.79711	0.000633155	0.0285047	C06E4.6	C06E4.6
94	WBGene00004735	Y47D3B.7	Metabolism	Metabolism: lipid	Metabolism: lipid: transcriptional regulator	sbp-1 is an ortholog of human SREBF1 (sterol regulatory element binding transcription factor 1) and SREBF2 (sterol regulatory element binding transcription factor 2)\; exhibits DNA-binding activity transcription factor activity\; is involved in several processes, including determination of adult lifespan, locomotion, and positive regulation of lipid storage\; localizes to the nucleus\; is express…	WBGene00004735	783	1.73519	0.000154825	0.00928237	sbp-1	Y47D3B.7
2	WBGene00000108	K04F1.15	Metabolism	Metabolism: lipid	Metabolism: lipid: unassigned	alh-2 is an ortholog of human ALDH1B1 (aldehyde dehydrogenase 1 B1) and ALDH2 (aldehyde dehydrogenase 2 family member)\; is predicted to have oxidoreductase activity, acting on the aldehyde or oxo group of donors, NAD or NADP as acceptor.	WBGene00000108	872	3.66333	0.000312666	0.0168398	alh-2	K04F1.15
48	WBGene00001500	C54F6.14	Metabolism	Metabolism: mitochondria	Metabolism: mitochondria: unassigned	ftn-1 is an ortholog of human FTH1 (ferritin heavy chain 1), FTHL17 (ferritin heavy chain like 17), and FTMT (ferritin mitochondrial)\; exhibits identical protein binding activity\; is involved in cellular iron ion homeostasis\; is expressed in the intestine and the pharyngeal-intestinal valve\; human orthologs of this gene are implicated in hemochromatosis type 5 and neurodegeneration with brain…	WBGene00001500	71	3.92082	7.15542e-14	4.73114e-11	ftn-1	C54F6.14
257	WBGene00010166	F56H6.5	Metabolism	Metabolism: nucleotide	Metabolism: nucleotide	gmd-2 is an ortholog of human GMDS (GDP-mannose 4,6-dehydratase)\; exhibits GDP-mannose 4,6-dehydratase activity\; is involved in GDP-L-fucose biosynthetic process and GDP-mannose metabolic process.	WBGene00010166	118	4.16046	7.86349e-11	3.15286e-08	gmd-2	F56H6.5
36	WBGene00000979	C10F3.2	Metabolism	Metabolism: short chain dehydrogenase	Metabolism: short chain dehydrogenase	dhs-16 is an ortholog of human HSD17B6 (hydroxysteroid 17-beta dehydrogenase 6), DHRS9 (dehydrogenase\/reductase 9), and RDH5 (retinol dehydrogenase 5)\; exhibits steroid dehydrogenase activity\; is involved in oxidation-reduction process\; is expressed in head neurons, tail neurons, the hypodermis, and the terminal bulb\; human orthologs of this gene are implicated in fundus albipunctatus.	WBGene00000979	1074	1.68484	0.000737416	0.0322395	dhs-16	C10F3.2
37	WBGene00000986	R08H2.1	Metabolism	Metabolism: short chain dehydrogenase	Metabolism: short chain dehydrogenase	dhs-23 is an ortholog of human HSD17B14\; is expressed in the head, the hypodermis, and the intestine\; is predicted to encode a protein with the following domains: Short-chain dehydrogenase\/reductase SDR and NAD(P)-binding domain superfamily.	WBGene00000986	1057	1.87991	0.00067925	0.0301745	dhs-23	R08H2.1
148	WBGene00007440	C08E8.4	Metabolism	Metabolism: short chain dehydrogenase	Metabolism: short chain dehydrogenase	C08E8.4 is involved in innate immune response.	WBGene00007440	270	2.57858	8.43155e-08	1.47038e-05	C08E8.4	C08E8.4
205	WBGene00008985	F20G2.1	Metabolism	Metabolism: short chain dehydrogenase	Metabolism: short chain dehydrogenase	F20G2.1 is enriched in the intestine based on RNA-seq studies\; is affected by several genes including daf-16, glp-1, and age-1 based on microarray, tiling array, and RNA-seq studies\; is affected by fourteen chemicals including Heme, tryptophan, and Rotenone based on microarray and RNA-seq studies\; is predicted to encode a protein with the following domains: Short-chain dehydrogenase\/reductase…	WBGene00008985	357	2.41454	6.13182e-07	8.08004e-05	F20G2.1	F20G2.1
194	WBGene00008776	F13H10.5	Metabolism	Metabolism: unassigned	Metabolism: unassigned	F13H10.5 is an ortholog of human ENPP5 and ENPP7\; is predicted to have catalytic activity.	WBGene00008776	341	2.50881	5.1293e-07	7.07314e-05	F13H10.5	F13H10.5
369	WBGene00013962	ZK287.1	Metabolism	Metabolism: unassigned	Metabolism: unassigned	ZK287.1 is predicted to have hydrolase activity, acting on carbon-nitrogen (but not peptide) bonds, in cyclic amidines and zinc ion binding activity\; is expressed in the head, the intestine, the nervous system, and the tail.	WBGene00013962	699	1.84127	8.84192e-05	0.00593926	ZK287.1	ZK287.1a
370	WBGene00014000	ZK550.6	Metabolism	Metabolism: unassigned	Metabolism: unassigned	ZK550.6 is an ortholog of human PHYH\; is predicted to have L-ascorbic acid binding activity, metal ion binding activity, and phytanoyl-CoA dioxygenase activity\; is expressed in the intestine\; human orthologs of this gene are implicated in Refsum disease.	WBGene00014000	853	1.66391	0.000279115	0.0153681	ZK550.6	ZK550.6
603	WBGene00021183	Y9C9A.16	Metabolism	Metabolism: unassigned	Metabolism: unassigned	Y9C9A.16 is an ortholog of human SQRDL\; is predicted to have oxidoreductase activity.	WBGene00021183	220	3.18243	1.94359e-08	4.16327e-06	Y9C9A.16	Y9C9A.16a
723	WBGene00045401	T26F2.3	mRNA functions	mRNA functions: processing	mRNA functions: processing: decapping	eol-1 is predicted to have 5'-3' exonuclease activity, RNA pyrophosphohydrolase activity, and mRNA binding activity\; is involved in regulation of olfactory learning\; is expressed in the head, the nervous system, and the reproductive system.	WBGene00045401	272	3.16448	1.02487e-07	1.77409e-05	eol-1	T26F2.3
144	WBGene00007303	C04F12.9	mRNA functions	mRNA functions: processing	mRNA functions: processing: nuclease	rnh-1.3 is an ortholog of human RNASEH1\; is predicted to have RNA-DNA hybrid ribonuclease activity and nucleic acid binding activity.	WBGene00007303	273	2.53219	1.04654e-07	1.80494e-05	rnh-1.3	C04F12.9
732	WBGene00045604	NA	NA	NA	NA	NA	WBGene00045604	216	6.61224	1.79186e-08	3.90966e-06	21ur-4121	Y73F8A.46
733	WBGene00045769	NA	NA	NA	NA	NA	WBGene00045769	742	3.09111	0.000112823	0.00714258	21ur-1922	Y37A1A.7
734	WBGene00046163	NA	NA	NA	NA	NA	WBGene00046163	932	2.87549	0.000400684	0.0201463	21ur-361	Y73F8A.92
735	WBGene00046224	NA	NA	NA	NA	NA	WBGene00046224	627	2.70818	4.73151e-05	0.00354569	21ur-4164	Y40H7A.40
736	WBGene00046326	NA	NA	NA	NA	NA	WBGene00046326	508	3.43875	1.0859e-05	0.00100475	21ur-585	Y40H7A.46
737	WBGene00046433	NA	NA	NA	NA	NA	WBGene00046433	468	5.77915	5.57608e-06	0.000560127	21ur-3008	Y73F8A.116
738	WBGene00046489	NA	NA	NA	NA	NA	WBGene00046489	895	2.72292	0.000344363	0.0180698	21ur-2187	Y73F8A.124
739	WBGene00046694	NA	NA	NA	NA	NA	WBGene00046694	463	5.78735	5.35567e-06	0.000543469	21ur-5138	F13G11.18
740	WBGene00046981	NA	NA	NA	NA	NA	WBGene00046981	1169	4.68978	0.00100416	0.0401806	21ur-3003	C06E7.17
741	WBGene00047399	NA	NA	NA	NA	NA	WBGene00047399	545	3.16834	1.84816e-05	0.00159373	21ur-3672	Y73F8A.195
742	WBGene00047621	NA	NA	NA	NA	NA	WBGene00047621	774	5.15478	0.000147965	0.00896626	21ur-763	T23G4.21
743	WBGene00047727	NA	NA	NA	NA	NA	WBGene00047727	338	4.69056	4.48584e-07	6.24437e-05	21ur-3861	F26D10.15
744	WBGene00047810	NA	NA	NA	NA	NA	WBGene00047810	1125	2.72629	0.000917667	0.0382995	21ur-3187	F26D12.14
745	WBGene00047842	NA	NA	NA	NA	NA	WBGene00047842	197	6.731	6.7394e-09	1.61302e-06	21ur-343	Y73F8A.234
746	WBGene00047929	NA	NA	NA	NA	NA	WBGene00047929	554	3.34917	2.01407e-05	0.00170546	21ur-5129	Y40H7A.77
747	WBGene00048170	NA	NA	NA	NA	NA	WBGene00048170	1215	3.39157	0.00113207	0.0437451	21ur-1207	H16O14.12
748	WBGene00048241	NA	NA	NA	NA	NA	WBGene00048241	198	5.19384	6.86372e-09	1.63444e-06	21ur-5	Y105C5B.321
749	WBGene00048337	NA	NA	NA	NA	NA	WBGene00048337	1029	4.82261	0.000606538	0.0276783	21ur-852	LLC1.28
750	WBGene00048556	NA	NA	NA	NA	NA	WBGene00048556	908	4.95149	0.00036285	0.018767	21ur-1981	Y67A10A.80
751	WBGene00048590	NA	NA	NA	NA	NA	WBGene00048590	644	2.46508	5.74759e-05	0.00419324	21ur-1045	Y40H7A.94
752	WBGene00048615	NA	NA	NA	NA	NA	WBGene00048615	1166	3.42428	0.00100161	0.0401806	21ur-3401	Y37A1A.39
753	WBGene00048677	NA	NA	NA	NA	NA	WBGene00048677	495	3.47133	8.56862e-06	0.000811431	21ur-5445	Y40H7A.96
754	WBGene00048777	NA	NA	NA	NA	NA	WBGene00048777	518	3.71903	1.16143e-05	0.00105182	21ur-2020	Y9C9A.32
755	WBGene00048791	NA	NA	NA	NA	NA	WBGene00048791	630	2.19749	4.90602e-05	0.00365892	21ur-4820	Y105C5B.382
756	WBGene00049139	NA	NA	NA	NA	NA	WBGene00049139	904	4.95558	0.000358099	0.0186033	21ur-4009	F26D12.23
757	WBGene00049470	NA	NA	NA	NA	NA	WBGene00049470	929	4.92331	0.000397801	0.0201091	21ur-1041	Y105C5B.449
758	WBGene00049674	NA	NA	NA	NA	NA	WBGene00049674	324	4.18634	3.45569e-07	5.01889e-05	21ur-5408	Y40H7A.119
759	WBGene00049922	NA	NA	NA	NA	NA	WBGene00049922	442	5.846	3.74846e-06	0.000398739	21ur-4841	Y73F8A.410
760	WBGene00050108	NA	NA	NA	NA	NA	WBGene00050108	1083	2.75866	0.000758855	0.0328704	21ur-15	Y41E3.185
761	WBGene00050269	NA	NA	NA	NA	NA	WBGene00050269	1189	4.67908	0.00103552	0.0408486	21ur-2318	AC7.18
762	WBGene00050494	NA	NA	NA	NA	NA	WBGene00050494	609	4.03514	3.87678e-05	0.00299118	21ur-1649	H04M03.26
763	WBGene00050536	NA	NA	NA	NA	NA	WBGene00050536	555	3.34917	2.01407e-05	0.00170546	21ur-1923	Y40H7A.141
764	WBGene00050602	NA	NA	NA	NA	NA	WBGene00050602	693	3.13478	8.56234e-05	0.00580445	21ur-3917	Y37A1A.70
765	WBGene00050859	NA	NA	NA	NA	NA	WBGene00050859	1111	2.74156	0.000855191	0.0361422	21ur-3263	Y57G11C.496
783	WBGene00165132	NA	NA	NA	NA	NA	WBGene00165132	254	6.4551	6.01698e-08	1.11566e-05	21ur-6107	Y40H7A.154
784	WBGene00165275	NA	NA	NA	NA	NA	WBGene00165275	1018	4.8268	0.000598924	0.0275145	21ur-6720	B0513.44
785	WBGene00165356	NA	NA	NA	NA	NA	WBGene00165356	355	2.65923	5.86407e-07	7.75493e-05	21ur-15630	Y38F2AL.7
786	WBGene00165415	NA	NA	NA	NA	NA	WBGene00165415	602	2.20824	3.54216e-05	0.00276483	21ur-13012	C36B7.9
787	WBGene00165423	NA	NA	NA	NA	NA	WBGene00165423	103	7.43975	1.13343e-11	5.21279e-09	21ur-14154	K06H6.7
788	WBGene00165445	NA	NA	NA	NA	NA	WBGene00165445	366	6.09604	7.7956e-07	0.000100192	21ur-15647	C01B10.14
789	WBGene00165643	NA	NA	NA	NA	NA	WBGene00165643	956	2.67407	0.000457808	0.0224647	21ur-8347	Y73F8A.547
790	WBGene00165653	NA	NA	NA	NA	NA	WBGene00165653	9	7.31062	4.40295e-29	2.58184e-25	21ur-10687	F15D4.9
791	WBGene00165668	NA	NA	NA	NA	NA	WBGene00165668	957	2.67407	0.000457808	0.0224647	21ur-13136	Y73F8A.548
792	WBGene00165683	NA	NA	NA	NA	NA	WBGene00165683	1193	3.41428	0.00103987	0.0409238	21ur-6056	Y45F10D.66
793	WBGene00165730	NA	NA	NA	NA	NA	WBGene00165730	454	3.35518	4.63342e-06	0.00047982	21ur-8787	H06H21.17
794	WBGene00165768	NA	NA	NA	NA	NA	WBGene00165768	1035	4.8155	0.000619946	0.0280678	21ur-7173	B0513.48
795	WBGene00165793	NA	NA	NA	NA	NA	WBGene00165793	934	2.87549	0.000400684	0.0201463	21ur-11285	Y73F8A.555
796	WBGene00165891	NA	NA	NA	NA	NA	WBGene00165891	336	4.69123	4.31285e-07	6.0394e-05	21ur-7722	T19E7.9
797	WBGene00166002	NA	NA	NA	NA	NA	WBGene00166002	1184	4.68244	0.0010255	0.0405933	21ur-10600	F02H6.40
798	WBGene00166079	NA	NA	NA	NA	NA	WBGene00166079	953	2.85388	0.000445758	0.0219653	21ur-10181	Y73F8A.576
799	WBGene00166236	NA	NA	NA	NA	NA	WBGene00166236	205	6.69848	9.11953e-09	2.09469e-06	21ur-8267	Y105C5A.605
800	WBGene00166289	NA	NA	NA	NA	NA	WBGene00166289	1171	4.68978	0.00100416	0.0401806	21ur-13014	F57B9.11
801	WBGene00166416	NA	NA	NA	NA	NA	WBGene00166416	363	4.61736	7.53827e-07	9.76873e-05	21ur-12138	T19E7.10
802	WBGene00166506	NA	NA	NA	NA	NA	WBGene00166506	1027	4.82324	0.000605533	0.0276783	21ur-14005	F26D10.16
803	WBGene00166939	NA	NA	NA	NA	NA	WBGene00166939	1042	4.81164	0.000627254	0.0282662	21ur-15373	Y71H2AM.26
804	WBGene00167160	NA	NA	NA	NA	NA	WBGene00167160	917	1.64206	0.000370043	0.0189312	21ur-10438	Y105C5B.767
805	WBGene00167183	NA	NA	NA	NA	NA	WBGene00167183	1144	4.70176	0.000970542	0.0397207	21ur-7871	Y4C6B.48
806	WBGene00167273	NA	NA	NA	NA	NA	WBGene00167273	1017	4.8268	0.000598924	0.0275145	21ur-14046	B0513.55
807	WBGene00167321	NA	NA	NA	NA	NA	WBGene00167321	465	5.78472	5.42581e-06	0.000548556	21ur-10957	Y73F8A.649
808	WBGene00167605	NA	NA	NA	NA	NA	WBGene00167605	1185	4.68244	0.0010255	0.0405933	21ur-14933	ZK550.27
809	WBGene00168008	NA	NA	NA	NA	NA	WBGene00168008	1036	4.8155	0.000619946	0.0280678	21ur-12791	LLC1.59
810	WBGene00168059	NA	NA	NA	NA	NA	WBGene00168059	10	6.88562	9.9682e-29	5.19576e-25	21ur-10492	F15D4.10
811	WBGene00168283	NA	NA	NA	NA	NA	WBGene00168283	1084	2.75866	0.000758855	0.0328704	21ur-11430	Y41E3.308
812	WBGene00168410	NA	NA	NA	NA	NA	WBGene00168410	985	3.55595	0.000521462	0.0248601	21ur-8996	H04M03.42
813	WBGene00168467	NA	NA	NA	NA	NA	WBGene00168467	505	3.43933	1.05195e-05	0.000978317	21ur-9997	C08F11.80
814	WBGene00168544	NA	NA	NA	NA	NA	WBGene00168544	384	6.01172	1.31365e-06	0.0001609	21ur-14952	Y40H7A.213
815	WBGene00168659	NA	NA	NA	NA	NA	WBGene00168659	758	1.77956	0.000129382	0.00801774	21ur-15387	F55G11.12
816	WBGene00168743	NA	NA	NA	NA	NA	WBGene00168743	307	4.76182	2.49868e-07	3.83057e-05	21ur-13377	C13D9.10
817	WBGene00168884	NA	NA	NA	NA	NA	WBGene00168884	885	3.6501	0.000330574	0.0175425	21ur-11141	F41H10.21
818	WBGene00168999	NA	NA	NA	NA	NA	WBGene00168999	663	3.44154	7.04814e-05	0.0049882	21ur-10758	Y40H7A.217
819	WBGene00169188	NA	NA	NA	NA	NA	WBGene00169188	918	3.15349	0.00037006	0.0189312	21ur-8126	F41H10.22
820	WBGene00169355	NA	NA	NA	NA	NA	WBGene00169355	519	3.71903	1.16143e-05	0.00105182	21ur-11733	Y9C9A.74
821	WBGene00169648	NA	NA	NA	NA	NA	WBGene00169648	1124	4.72488	0.000908045	0.0379317	21ur-13748	F44F4.14
822	WBGene00169809	NA	NA	NA	NA	NA	WBGene00169809	984	3.55595	0.000521462	0.0248601	21ur-14315	H04M03.50
823	WBGene00169909	NA	NA	NA	NA	NA	WBGene00169909	1210	1.76973	0.00107823	0.041837	21ur-10685	Y57G11A.164
824	WBGene00170141	NA	NA	NA	NA	NA	WBGene00170141	574	5.51365	2.52781e-05	0.0020671	21ur-13514	C50F7.12
825	WBGene00170167	NA	NA	NA	NA	NA	WBGene00170167	365	6.09604	7.7956e-07	0.000100192	21ur-6055	C01B10.26
826	WBGene00170305	NA	NA	NA	NA	NA	WBGene00170305	352	3.82	5.73296e-07	7.66207e-05	21ur-8561	Y40H7A.242
827	WBGene00170454	NA	NA	NA	NA	NA	WBGene00170454	913	4.94867	0.000366338	0.0188023	21ur-14371	C46A5.11
828	WBGene00170539	NA	NA	NA	NA	NA	WBGene00170539	544	2.61503	1.79142e-05	0.00154765	21ur-14699	H06H21.26
829	WBGene00170580	NA	NA	NA	NA	NA	WBGene00170580	709	5.26157	9.06624e-05	0.00600715	21ur-6311	LLC1.78
830	WBGene00170685	NA	NA	NA	NA	NA	WBGene00170685	374	3.07059	8.98925e-07	0.000113055	21ur-6528	Y105C5B.1067
831	WBGene00170871	NA	NA	NA	NA	NA	WBGene00170871	460	3.19576	5.24458e-06	0.00053601	21ur-14978	C33H5.20
832	WBGene00170900	NA	NA	NA	NA	NA	WBGene00170900	496	3.47133	8.56862e-06	0.000811431	21ur-11408	Y40H7A.255
833	WBGene00171149	NA	NA	NA	NA	NA	WBGene00171149	373	3.76576	8.90329e-07	0.000112275	21ur-13552	Y40H7A.260
834	WBGene00171337	NA	NA	NA	NA	NA	WBGene00171337	227	6.57499	2.40195e-08	4.98574e-06	21ur-13685	Y73F8A.907
835	WBGene00171633	NA	NA	NA	NA	NA	WBGene00171633	13	10.1742	5.21911e-26	2.04028e-22	21ur-12557	F40D4.15
836	WBGene00171890	NA	NA	NA	NA	NA	WBGene00171890	247	4.96689	4.82234e-08	9.19597e-06	21ur-9852	Y40H7A.261
837	WBGene00172024	NA	NA	NA	NA	NA	WBGene00172024	786	3.79204	0.000156541	0.00935475	21ur-11493	F55B11.114
838	WBGene00172457	NA	NA	NA	NA	NA	WBGene00172457	305	6.27397	2.35885e-07	3.64e-05	21ur-5910	Y105C5A.1082
839	WBGene00172570	NA	NA	NA	NA	NA	WBGene00172570	1175	2.18062	0.00100556	0.0401806	21ur-14767	B0507.12
840	WBGene00172598	NA	NA	NA	NA	NA	WBGene00172598	204	6.70813	8.21515e-09	1.89843e-06	21ur-14715	F28C1.9
841	WBGene00172874	NA	NA	NA	NA	NA	WBGene00172874	677	2.14213	7.61952e-05	0.00528756	21ur-14804	Y105C5B.1237
842	WBGene00173173	NA	NA	NA	NA	NA	WBGene00173173	648	2.42423	5.86946e-05	0.00425568	21ur-14932	C13D9.11
843	WBGene00173198	NA	NA	NA	NA	NA	WBGene00173198	1196	4.67113	0.00105896	0.0415359	21ur-9574	Y73F8A.1040
844	WBGene00173294	NA	NA	NA	NA	NA	WBGene00173294	494	3.27388	8.42455e-06	0.000801631	21ur-10653	H06H21.30
845	WBGene00173663	NA	NA	NA	NA	NA	WBGene00173663	1181	4.68275	0.00102472	0.0405933	21ur-9869	Y57G11A.207
846	WBGene00173678	NA	NA	NA	NA	NA	WBGene00173678	414	5.92792	2.31068e-06	0.000261925	21ur-9817	H04M03.73
847	WBGene00173742	NA	NA	NA	NA	NA	WBGene00173742	933	2.87549	0.000400684	0.0201463	21ur-11787	Y73F8A.1070
848	WBGene00173810	NA	NA	NA	NA	NA	WBGene00173810	914	4.94867	0.000366338	0.0188023	21ur-15050	C46A5.12
849	WBGene00173837	NA	NA	NA	NA	NA	WBGene00173837	955	2.6762	0.000452797	0.0222654	21ur-9521	Y73F8A.1077
850	WBGene00174073	NA	NA	NA	NA	NA	WBGene00174073	1164	4.69346	0.000993615	0.0400786	21ur-12632	C32H11.15
851	WBGene00174157	NA	NA	NA	NA	NA	WBGene00174157	624	2.90461	4.59317e-05	0.00345859	21ur-7726	Y37A1A.142
852	WBGene00174247	NA	NA	NA	NA	NA	WBGene00174247	99	7.45579	1.00313e-11	4.80184e-09	21ur-10302	Y105C5A.1216
853	WBGene00174492	NA	NA	NA	NA	NA	WBGene00174492	486	3.14794	7.61428e-06	0.000735908	21ur-14463	C08F11.114
854	WBGene00174570	NA	NA	NA	NA	NA	WBGene00174570	761	3.33505	0.000133582	0.00824535	21ur-6674	Y73F8A.1130
855	WBGene00174650	NA	NA	NA	NA	NA	WBGene00174650	817	3.73557	0.000214445	0.0123282	21ur-12162	C33H5.21
856	WBGene00174712	NA	NA	NA	NA	NA	WBGene00174712	579	5.50463	2.62872e-05	0.00212981	21ur-8653	F26D10.21
857	WBGene00174796	NA	NA	NA	NA	NA	WBGene00174796	1152	4.69776	0.00098165	0.039832	21ur-11078	T19E7.21
858	WBGene00174890	NA	NA	NA	NA	NA	WBGene00174890	1013	4.83456	0.000584898	0.0271047	21ur-11834	Y105C5B.1403
859	WBGene00174999	NA	NA	NA	NA	NA	WBGene00174999	378	3.05328	1.04536e-06	0.000130076	21ur-13055	Y105C5B.1409
84	WBGene00003770	F30H5.2	Neuronal function	Neuronal function: synaptic function	Neuronal function: synaptic function: neuropeptide	nlp-32 is expressed in the head and the intestine.	WBGene00003770	232	5.03509	2.66917e-08	5.42049e-06	nlp-32	F30H5.2
175	WBGene00008295	C54C8.9	Neuronal function	Neuronal function: synaptic function	Neuronal function: synaptic function: neuropeptide	nlp-39 is affected by several genes including daf-16, daf-2, and age-1 based on microarray and RNA-seq studies\; is affected by seventeen chemicals including tryptophan, 1-methylnicotinamide, and methylmercuric chloride based on microarray and RNA-seq studies.	WBGene00008295	96	3.9214	7.86833e-12	3.88538e-09	nlp-39	C54C8.9
399	WBGene00015046	B0213.17	Neuronal function	Neuronal function: synaptic function	Neuronal function: synaptic function: neuropeptide	nlp-34 is enriched in several tissues, including the alimentary system, the germline precursor cell, the hypodermis, and the nervous system based on tiling array and RNA-seq studies\; is affected by several genes including daf-16, daf-2, and eat-2 based on microarray, tiling array, and RNA-seq studies\; is affected by eleven chemicals including methylmercury hydroxide, methylmercuric chloride, an…	WBGene00015046	361	2.34464	7.12441e-07	9.2837e-05	nlp-34	B0213.17
782	WBGene00138721	C54D10.14	Neuronal function	Neuronal function: synaptic function	Neuronal function: synaptic function: neuropeptide	pals-37 is enriched in the intestine based on RNA-seq studies\; is affected by several genes including daf-16, daf-2, and glp-1 based on microarray and RNA-seq studies\; is affected by five chemicals including Ethanol, stavudine, and Sodium Chloride based on RNA-seq and microarray studies\; is predicted to encode a protein with the following domain: Amyotrophic lateral sclerosis 2 chromosomal reg…	WBGene00138721	157	3.27227	9.4406e-10	2.8389e-07	pals-37	C54D10.14a
446	WBGene00016149	C26F1.6	Neuronal function	Neuronal function: synaptic function	Neuronal function: synaptic function: neurotransmitter receptor	frpr-3 is predicted to have G protein-coupled receptor activity\; is expressed in the nerve ring.	WBGene00016149	916	2.24054	0.000370012	0.0189312	frpr-3	C26F1.6
268	WBGene00010587	K05C4.11	Neuronal function	Neuronal function: synaptic function	Neuronal function: synaptic function: unassigned	sol-2 exhibits channel regulator activity\; is involved in several processes, including hyperosmotic response, positive regulation of glutamatergic synaptic transmission, and regulation of locomotion\; localizes to the ionotropic glutamate receptor complex and neuron projection membrane\; is expressed in head neurons, tail neurons, and the command interneuron.	WBGene00010587	1223	1.54923	0.00115335	0.0442756	sol-2	K05C4.11
132	WBGene00006778	F58E6.10	Neuronal function	Neuronal function: transcription factor	Neuronal function: transcription factor	unc-42 is an ortholog of human PRRX1 (paired related homeobox 1), ESX1 (ESX homeobox 1), and PROP1 (PROP paired-like homeobox 1)\; is predicted to have DNA binding activity\; is involved in neuron fate specification and positive regulation of transcription by RNA polymerase II\; is expressed in the amphid sensillum, the head, the hypodermis, and the nervous system\; human orthologs of this gene a…	WBGene00006778	689	1.96503	8.34676e-05	0.00569121	unc-42	F58E6.10a
62	WBGene00001841	C36B7.7	Neuronal function	Neuronal function: unassigned	Neuronal function: unassigned	hen-1 is involved in several processes, including associative learning, dauer larval development, and sensory perception of chemical stimulus\; localizes to the axon and neuronal cell body\; is expressed in the amphid sensillum, the head, the nervous system, the pharyngeal muscle cell, and the vulva.	WBGene00001841	1138	1.62448	0.000950305	0.0392082	hen-1	C36B7.7
861	WBGene00189951	Y73B6BL.269	Non-coding RNA	Non-coding RNA: linc	Non-coding RNA: linc	linc-29 is enriched in the germ line based on RNA-seq studies\; is affected by several genes including daf-16, daf-2, and daf-12 based on RNA-seq, microarray, and tiling array studies\; is affected by Alovudine based on RNA-seq studies.	WBGene00189951	286	2.54851	1.47553e-07	2.42872e-05	linc-29	Y73B6BL.269b
1051	WBGene00219601	K11D9.9	Non-coding RNA	Non-coding RNA: linc	Non-coding RNA: linc	N.A.	WBGene00219601	671	2.42905	7.36754e-05	0.00515849	linc-129	K11D9.9
1052	WBGene00219611	T26H5.13	Non-coding RNA	Non-coding RNA: linc	Non-coding RNA: linc	linc-123 is affected by hsf-1 based on RNA-seq studies.	WBGene00219611	119	5.66476	8.0223e-11	3.18927e-08	linc-123	T26H5.13
1054	WBGene00219709	K02F3.14	Non-coding RNA	Non-coding RNA: linc	Non-coding RNA: linc	linc-37 is affected by several genes including npr-1, cep-1, and nhr-49 based on RNA-seq studies\; is affected by graphene oxide, stavudine, and tert-Butylhydroperoxide based on RNA-seq studies.	WBGene00219709	82	4.22721	6.79443e-13	3.93498e-10	linc-37	K02F3.14
1056	WBGene00219723	T01B11.10	Non-coding RNA	Non-coding RNA: linc	Non-coding RNA: linc	linc-135 is affected by cox-5B based on RNA-seq studies.	WBGene00219723	1024	2.40694	0.000600415	0.0275145	linc-135	T01B11.10
1096	WBGene00271781	Y71F9AM.9	Non-coding RNA	Non-coding RNA: linc	Non-coding RNA: linc	N.A.	WBGene00271781	330	3.06668	3.75348e-07	5.35196e-05	Y71F9AM.9	Y71F9AM.9
78	WBGene00003290	T07C5.6	Non-coding RNA	Non-coding RNA: miRNA	Non-coding RNA: miRNA	mir-62 is affected by several genes including alg-1, prg-1, and alg-2 based on RNA-seq studies.	WBGene00003290	1123	2.55636	0.000906691	0.0379089	mir-62	T07C5.6
79	WBGene00003318	K01F9.1	Non-coding RNA	Non-coding RNA: miRNA	Non-coding RNA: miRNA	mir-90 is expressed in several tissues, including the muscular system, the nervous system, and the reproductive system.	WBGene00003318	1154	4.69745	0.000982404	0.039832	mir-90	K01F9.1
80	WBGene00003337	R08C7.14	Non-coding RNA	Non-coding RNA: miRNA	Non-coding RNA: miRNA	mir-243 is expressed in head neurons, the anterior spermathecal-uterine valve cell, the intestine, and the posterior spermathecal-uterine valve cell.	WBGene00003337	1142	4.70513	0.000961017	0.0395051	mir-243	R08C7.14
81	WBGene00003356	ZK384.5	Non-coding RNA	Non-coding RNA: miRNA	Non-coding RNA: miRNA	mir-262 is affected by several genes including glp-4, alg-1, and prg-1 based on RNA-seq studies\; is affected by nicotine and multi-walled carbon nanotube based on RNA-seq studies.	WBGene00003356	1086	1.67237	0.00077097	0.0333112	mir-262	ZK384.5
975	WBGene00199918	F22D3.9	Non-coding RNA	Non-coding RNA: miRNA	Non-coding RNA: miRNA	N.A.	WBGene00199918	417	2.85774	2.42597e-06	0.000273569	mir-8192	F22D3.9
1039	WBGene00219223	W06F12.9	Non-coding RNA	Non-coding RNA: miRNA	Non-coding RNA: miRNA	mir-4814 is affected by several genes including alg-1, prg-1, and alg-2 based on RNA-seq studies.	WBGene00219223	477	2.89458	6.65742e-06	0.000656106	mir-4814	W06F12.9
1040	WBGene00219233	Y59A8B.39	Non-coding RNA	Non-coding RNA: miRNA	Non-coding RNA: miRNA	mir-5552 is affected by alg-1, alg-2, and alg-5 based on RNA-seq studies.	WBGene00219233	831	5.05347	0.000232993	0.0131653	mir-5552	Y59A8B.39
1089	WBGene00255577	W09C5.16	Non-coding RNA	Non-coding RNA: miRNA	Non-coding RNA: miRNA	N.A.	WBGene00255577	461	3.83014	5.28457e-06	0.000538661	mir-8205	W09C5.16
129	WBGene00006650	F09E10.11	Non-coding RNA	Non-coding RNA: ncRNA	Non-coding RNA: ncRNA	tts-1 is enriched in the muscle cell based on RNA-seq and microarray studies\; is affected by several genes including daf-16, daf-2, and glp-1 based on microarray and RNA-seq studies\; is affected by fifteen chemicals including Ethanol, Nitric Oxide, and methylmercury hydroxide based on RNA-seq and microarray studies.	WBGene00006650	131	3.05129	2.39871e-10	8.65583e-08	tts-1	F09E10.11a
291	WBGene00011470	C08E8.t3	Non-coding RNA	Non-coding RNA: ncRNA	Non-coding RNA: ncRNA	N.A.	WBGene00011470	1068	3.49265	0.000717435	0.0315423	C08E8.t3	C08E8.t3
633	WBGene00021990	Y59E1B.1	Non-coding RNA	Non-coding RNA: ncRNA	Non-coding RNA: ncRNA	Y59E1B.1 is enriched in the Z1.p, the Z4.a, the male, the male distal tip cell, and the somatic gonad precursor based on RNA-seq studies\; is affected by several genes including sir-2.1, pgl-1, and prg-1 based on tiling array, RNA-seq, and microarray studies\; is affected by Sirolimus based on microarray studies.	WBGene00021990	1273	2.4795	0.00135038	0.0498015	Y59E1B.1	Y59E1B.1
699	WBGene00044728	Y53F4B.45	Non-coding RNA	Non-coding RNA: ncRNA	Non-coding RNA: ncRNA	Y53F4B.45 is enriched in the amphid sensillum, the muscle cell, and the nervous system based on RNA-seq and microarray studies\; is affected by several genes including daf-16, glp-1, and rrf-3 based on microarray, tiling array, and RNA-seq studies\; is affected by nine chemicals including 4-bromodiphenyl ether, tert-Butylhydroperoxide, and Cry5B based on microarray and RNA-seq studies.	WBGene00044728	924	1.63374	0.000382364	0.0194335	Y53F4B.45	Y53F4B.45
722	WBGene00045369	F26E4.14	Non-coding RNA	Non-coding RNA: ncRNA	Non-coding RNA: ncRNA	F26E4.14 is enriched in the intestine based on microarray studies\; is affected by sir-2.1 based on microarray studies.	WBGene00045369	642	2.51067	5.59667e-05	0.00409587	F26E4.14	F26E4.14
865	WBGene00189982	C06C3.13	Non-coding RNA	Non-coding RNA: ncRNA	Non-coding RNA: ncRNA	N.A.	WBGene00189982	595	2.36917	3.32718e-05	0.00262763	C06C3.13	C06C3.13
878	WBGene00195065	F20G2.9	Non-coding RNA	Non-coding RNA: ncRNA	Non-coding RNA: ncRNA	N.A.	WBGene00195065	647	2.11538	5.82459e-05	0.00422968	F20G2.9	F20G2.9
881	WBGene00195267	C45E5.53	Non-coding RNA	Non-coding RNA: ncRNA	Non-coding RNA: ncRNA	C45E5.53 is affected by let-418 based on RNA-seq studies.	WBGene00195267	718	5.24832	9.53719e-05	0.00623776	C45E5.53	C45E5.53
882	WBGene00195317	T23G5.9	Non-coding RNA	Non-coding RNA: ncRNA	Non-coding RNA: ncRNA	N.A.	WBGene00195317	303	2.49223	2.30487e-07	3.58026e-05	T23G5.9	T23G5.9
883	WBGene00195338	T02E9.9	Non-coding RNA	Non-coding RNA: ncRNA	Non-coding RNA: ncRNA	N.A.	WBGene00195338	732	3.86724	0.000104246	0.00668987	T02E9.9	T02E9.9
884	WBGene00195380	C52G5.4	Non-coding RNA	Non-coding RNA: ncRNA	Non-coding RNA: ncRNA	N.A.	WBGene00195380	375	4.05975	9.39391e-07	0.000117828	C52G5.4	C52G5.4
885	WBGene00195387	F02D10.10	Non-coding RNA	Non-coding RNA: ncRNA	Non-coding RNA: ncRNA	F02D10.10 is affected by lin-28 based on RNA-seq studies.	WBGene00195387	459	3.54396	4.91479e-06	0.000503401	F02D10.10	F02D10.10
886	WBGene00195455	C48E7.12	Non-coding RNA	Non-coding RNA: ncRNA	Non-coding RNA: ncRNA	N.A.	WBGene00195455	819	5.07116	0.000219151	0.012568	C48E7.12	C48E7.12
887	WBGene00195463	ZK863.10	Non-coding RNA	Non-coding RNA: ncRNA	Non-coding RNA: ncRNA	ZK863.10 is affected by cep-1 and hsf-1 based on RNA-seq studies.	WBGene00195463	84	7.69574	8.03498e-13	4.54131e-10	ZK863.10	ZK863.10
888	WBGene00195625	Y58A7A.7	Non-coding RNA	Non-coding RNA: ncRNA	Non-coding RNA: ncRNA	Y58A7A.7 is affected by tdp-1 based on RNA-seq studies.	WBGene00195625	1141	2.71651	0.000959946	0.0395018	Y58A7A.7	Y58A7A.7
889	WBGene00195660	R07E3.9	Non-coding RNA	Non-coding RNA: ncRNA	Non-coding RNA: ncRNA	N.A.	WBGene00195660	502	3.45078	1.00582e-05	0.000941796	R07E3.9	R07E3.9
890	WBGene00195884	C17E4.14	Non-coding RNA	Non-coding RNA: ncRNA	Non-coding RNA: ncRNA	N.A.	WBGene00195884	1117	2.73561	0.000878764	0.0369388	C17E4.14	C17E4.14
891	WBGene00195888	K07A12.9	Non-coding RNA	Non-coding RNA: ncRNA	Non-coding RNA: ncRNA	K07A12.9 is affected by several genes including pgl-1, cep-1, and glh-1 based on RNA-seq studies.	WBGene00195888	825	5.05713	0.000230081	0.0130987	K07A12.9	K07A12.9
892	WBGene00195902	T21B4.18	Non-coding RNA	Non-coding RNA: ncRNA	Non-coding RNA: ncRNA	N.A.	WBGene00195902	360	3.43935	6.96073e-07	9.09568e-05	T21B4.18	T21B4.18
893	WBGene00196000	Y50D7A.14	Non-coding RNA	Non-coding RNA: ncRNA	Non-coding RNA: ncRNA	N.A.	WBGene00196000	903	3.16099	0.000357268	0.0185807	Y50D7A.14	Y50D7A.14
894	WBGene00196181	C26F1.13	Non-coding RNA	Non-coding RNA: ncRNA	Non-coding RNA: ncRNA	N.A.	WBGene00196181	6	8.71092	7.33415e-31	6.88104e-27	C26F1.13	C26F1.13
895	WBGene00196207	F41D9.8	Non-coding RNA	Non-coding RNA: ncRNA	Non-coding RNA: ncRNA	F41D9.8 is affected by cep-1 based on RNA-seq studies.	WBGene00196207	1187	4.68213	0.00102628	0.0405933	F41D9.8	F41D9.8
896	WBGene00196263	R08E3.6	Non-coding RNA	Non-coding RNA: ncRNA	Non-coding RNA: ncRNA	R08E3.6 is affected by hpl-2 based on RNA-seq studies.	WBGene00196263	1015	4.83393	0.000585879	0.0271047	R08E3.6	R08E3.6
897	WBGene00196326	Y51A2D.26	Non-coding RNA	Non-coding RNA: ncRNA	Non-coding RNA: ncRNA	N.A.	WBGene00196326	712	5.2543	9.31887e-05	0.00613985	Y51A2D.26	Y51A2D.26
898	WBGene00196334	F40F12.11	Non-coding RNA	Non-coding RNA: ncRNA	Non-coding RNA: ncRNA	F40F12.11 is affected by cep-1 based on RNA-seq studies.	WBGene00196334	613	3.53417	4.09083e-05	0.0031357	F40F12.11	F40F12.11
899	WBGene00196388	T23G5.10	Non-coding RNA	Non-coding RNA: ncRNA	Non-coding RNA: ncRNA	N.A.	WBGene00196388	325	2.45291	3.52013e-07	5.0967e-05	T23G5.10	T23G5.10
900	WBGene00196389	Y65B4BL.9	Non-coding RNA	Non-coding RNA: ncRNA	Non-coding RNA: ncRNA	Y65B4BL.9 is affected by several genes including pgl-1, glh-1, and pgl-3 based on RNA-seq studies.	WBGene00196389	1192	4.67846	0.00103708	0.0408486	Y65B4BL.9	Y65B4BL.9
901	WBGene00196428	Y37E3.27	Non-coding RNA	Non-coding RNA: ncRNA	Non-coding RNA: ncRNA	Y37E3.27 is affected by several genes including pgl-1, glh-1, and pgl-3 based on RNA-seq studies.	WBGene00196428	482	5.74043	7.19688e-06	0.000701898	Y37E3.27	Y37E3.27
902	WBGene00196448	Y59A8B.28	Non-coding RNA	Non-coding RNA: ncRNA	Non-coding RNA: ncRNA	N.A.	WBGene00196448	827	3.24236	0.000231389	0.0131413	Y59A8B.28	Y59A8B.28
903	WBGene00196553	T05C1.7	Non-coding RNA	Non-coding RNA: ncRNA	Non-coding RNA: ncRNA	N.A.	WBGene00196553	1073	3.49013	0.000724835	0.031719	T05C1.7	T05C1.7
904	WBGene00196591	F47B7.11	Non-coding RNA	Non-coding RNA: ncRNA	Non-coding RNA: ncRNA	N.A.	WBGene00196591	681	2.82731	7.75177e-05	0.0053452	F47B7.11	F47B7.11
905	WBGene00196830	F40H3.8	Non-coding RNA	Non-coding RNA: ncRNA	Non-coding RNA: ncRNA	N.A.	WBGene00196830	841	5.03615	0.000247321	0.013812	F40H3.8	F40H3.8
906	WBGene00197013	F58H1.14	Non-coding RNA	Non-coding RNA: ncRNA	Non-coding RNA: ncRNA	F58H1.14 is affected by cep-1 based on RNA-seq studies.	WBGene00197013	650	5.3467	5.95837e-05	0.00430682	F58H1.14	F58H1.14
907	WBGene00197033	T24B8.10	Non-coding RNA	Non-coding RNA: ncRNA	Non-coding RNA: ncRNA	T24B8.10 is affected by cep-1 and elli-1 based on RNA-seq and tiling array studies.	WBGene00197033	507	4.24052	1.06354e-05	0.000986005	T24B8.10	T24B8.10
908	WBGene00197069	Y38F2AR.16	Non-coding RNA	Non-coding RNA: ncRNA	Non-coding RNA: ncRNA	N.A.	WBGene00197069	930	2.39389	0.000398699	0.0201328	Y38F2AR.16	Y38F2AR.16
909	WBGene00197231	Y48B6A.18	Non-coding RNA	Non-coding RNA: ncRNA	Non-coding RNA: ncRNA	N.A.	WBGene00197231	879	2.15892	0.000319734	0.0170832	Y48B6A.18	Y48B6A.18
910	WBGene00197288	F13H6.10	Non-coding RNA	Non-coding RNA: ncRNA	Non-coding RNA: ncRNA	N.A.	WBGene00197288	563	4.12176	2.2313e-05	0.0018625	F13H6.10	F13H6.10
911	WBGene00197297	R08C7.17	Non-coding RNA	Non-coding RNA: ncRNA	Non-coding RNA: ncRNA	N.A.	WBGene00197297	1219	3.38819	0.00114633	0.0441343	R08C7.17	R08C7.17
912	WBGene00197303	F26E4.16	Non-coding RNA	Non-coding RNA: ncRNA	Non-coding RNA: ncRNA	F26E4.16 is affected by cep-1 based on RNA-seq studies\; is affected by multi-walled carbon nanotube based on RNA-seq studies.	WBGene00197303	47	4.88302	3.43505e-16	3.50308e-13	F26E4.16	F26E4.16
913	WBGene00197312	C47G2.15	Non-coding RNA	Non-coding RNA: ncRNA	Non-coding RNA: ncRNA	C47G2.15 is affected by cep-1 based on RNA-seq studies.	WBGene00197312	995	3.07671	0.000551315	0.0260189	C47G2.15	C47G2.15
914	WBGene00197353	T26E3.14	Non-coding RNA	Non-coding RNA: ncRNA	Non-coding RNA: ncRNA	T26E3.14 is affected by hpl-2 based on RNA-seq studies.	WBGene00197353	418	3.93272	2.48233e-06	0.000279253	T26E3.14	T26E3.14
915	WBGene00197424	K11D9.6	Non-coding RNA	Non-coding RNA: ncRNA	Non-coding RNA: ncRNA	N.A.	WBGene00197424	561	3.62288	2.20081e-05	0.00184361	K11D9.6	K11D9.6
916	WBGene00197478	T13B5.10	Non-coding RNA	Non-coding RNA: ncRNA	Non-coding RNA: ncRNA	N.A.	WBGene00197478	432	3.14823	2.99629e-06	0.000326105	T13B5.10	T13B5.10
917	WBGene00197499	F08C6.12	Non-coding RNA	Non-coding RNA: ncRNA	Non-coding RNA: ncRNA	F08C6.12 is affected by hpl-2 based on RNA-seq studies.	WBGene00197499	1186	4.68244	0.0010255	0.0405933	F08C6.12	F08C6.12
918	WBGene00197534	F38H4.13	Non-coding RNA	Non-coding RNA: ncRNA	Non-coding RNA: ncRNA	N.A.	WBGene00197534	449	4.37825	4.21272e-06	0.000441123	F38H4.13	F38H4.13
919	WBGene00197544	Y7A5A.15	Non-coding RNA	Non-coding RNA: ncRNA	Non-coding RNA: ncRNA	N.A.	WBGene00197544	1037	4.8155	0.000619946	0.0280678	Y7A5A.15	Y7A5A.15
920	WBGene00197563	B0403.9	Non-coding RNA	Non-coding RNA: ncRNA	Non-coding RNA: ncRNA	N.A.	WBGene00197563	1044	3.05604	0.000634679	0.0285459	B0403.9	B0403.9
921	WBGene00197565	F39B2.12	Non-coding RNA	Non-coding RNA: ncRNA	Non-coding RNA: ncRNA	N.A.	WBGene00197565	394	5.98901	1.57396e-06	0.000187878	F39B2.12	F39B2.12
922	WBGene00197587	F38B7.14	Non-coding RNA	Non-coding RNA: ncRNA	Non-coding RNA: ncRNA	F38B7.14 is affected by cep-1 based on RNA-seq studies.	WBGene00197587	1019	4.8268	0.000598924	0.0275145	F38B7.14	F38B7.14
923	WBGene00197604	K01G5.12	Non-coding RNA	Non-coding RNA: ncRNA	Non-coding RNA: ncRNA	N.A.	WBGene00197604	523	5.64281	1.22297e-05	0.00109905	K01G5.12	K01G5.12
924	WBGene00197663	F13H6.13	Non-coding RNA	Non-coding RNA: ncRNA	Non-coding RNA: ncRNA	F13H6.13 is affected by cep-1 based on RNA-seq studies.	WBGene00197663	634	3.48837	5.25908e-05	0.00389745	F13H6.13	F13H6.13
925	WBGene00197742	F41D9.11	Non-coding RNA	Non-coding RNA: ncRNA	Non-coding RNA: ncRNA	F41D9.11 is affected by cep-1 based on RNA-seq studies.	WBGene00197742	184	5.28	3.12306e-09	8.00578e-07	F41D9.11	F41D9.11
926	WBGene00197752	F46F3.9	Non-coding RNA	Non-coding RNA: ncRNA	Non-coding RNA: ncRNA	N.A.	WBGene00197752	543	5.5752	1.78709e-05	0.00154676	F46F3.9	F46F3.9
927	WBGene00197766	C24A3.11	Non-coding RNA	Non-coding RNA: ncRNA	Non-coding RNA: ncRNA	N.A.	WBGene00197766	249	6.47472	4.87698e-08	9.22516e-06	C24A3.11	C24A3.11
928	WBGene00197796	B0001.11	Non-coding RNA	Non-coding RNA: ncRNA	Non-coding RNA: ncRNA	B0001.11 is affected by cep-1 based on RNA-seq studies.	WBGene00197796	393	3.3454	1.56129e-06	0.00018684	B0001.11	B0001.11
929	WBGene00197815	F56A11.10	Non-coding RNA	Non-coding RNA: ncRNA	Non-coding RNA: ncRNA	N.A.	WBGene00197815	1041	4.81164	0.000627254	0.0282662	F56A11.10	F56A11.10
930	WBGene00197860	Y38F2AR.17	Non-coding RNA	Non-coding RNA: ncRNA	Non-coding RNA: ncRNA	N.A.	WBGene00197860	796	2.52245	0.000173195	0.0102198	Y38F2AR.17	Y38F2AR.17
931	WBGene00197975	C06G1.12	Non-coding RNA	Non-coding RNA: ncRNA	Non-coding RNA: ncRNA	C06G1.12 is affected by several genes including pgl-1, glh-1, and pgl-3 based on RNA-seq studies.	WBGene00197975	616	2.91845	4.11488e-05	0.00313875	C06G1.12	C06G1.12
932	WBGene00198041	Y59E9AL.37	Non-coding RNA	Non-coding RNA: ncRNA	Non-coding RNA: ncRNA	N.A.	WBGene00198041	193	3.34709	6.09459e-09	1.48908e-06	Y59E9AL.37	Y59E9AL.37
933	WBGene00198042	T28F4.7	Non-coding RNA	Non-coding RNA: ncRNA	Non-coding RNA: ncRNA	T28F4.7 is affected by several genes including pgl-1, cep-1, and glh-1 based on RNA-seq studies.	WBGene00198042	1241	2.92627	0.00122621	0.0463894	T28F4.7	T28F4.7
934	WBGene00198082	W06D12.8	Non-coding RNA	Non-coding RNA: ncRNA	Non-coding RNA: ncRNA	W06D12.8 is affected by hpl-2 based on RNA-seq studies.	WBGene00198082	779	2.85764	0.000151597	0.00914082	W06D12.8	W06D12.8
935	WBGene00198144	C36F7.16	Non-coding RNA	Non-coding RNA: ncRNA	Non-coding RNA: ncRNA	C36F7.16 is affected by several genes including pgl-1, cep-1, and glh-1 based on RNA-seq studies.	WBGene00198144	1180	4.6858	0.00101556	0.0404078	C36F7.16	C36F7.16
936	WBGene00198214	C17E4.17	Non-coding RNA	Non-coding RNA: ncRNA	Non-coding RNA: ncRNA	N.A.	WBGene00198214	1052	2.49193	0.000643729	0.0287326	C17E4.17	C17E4.17
937	WBGene00198235	K01B6.8	Non-coding RNA	Non-coding RNA: ncRNA	Non-coding RNA: ncRNA	N.A.	WBGene00198235	1172	4.68978	0.00100416	0.0401806	K01B6.8	K01B6.8
938	WBGene00198255	T13B5.11	Non-coding RNA	Non-coding RNA: ncRNA	Non-coding RNA: ncRNA	N.A.	WBGene00198255	512	3.23212	1.11281e-05	0.00102158	T13B5.11	T13B5.11
939	WBGene00198360	F58H1.19	Non-coding RNA	Non-coding RNA: ncRNA	Non-coding RNA: ncRNA	F58H1.19 is affected by cep-1 based on RNA-seq studies.	WBGene00198360	610	5.42943	3.91337e-05	0.00301445	F58H1.19	F58H1.19
940	WBGene00198384	C05E11.14	Non-coding RNA	Non-coding RNA: ncRNA	Non-coding RNA: ncRNA	N.A.	WBGene00198384	1201	3.40783	0.00106541	0.0416145	C05E11.14	C05E11.14
941	WBGene00198445	F43G6.14	Non-coding RNA	Non-coding RNA: ncRNA	Non-coding RNA: ncRNA	F43G6.14 is affected by cep-1 based on RNA-seq studies.	WBGene00198445	1256	2.91699	0.00127406	0.0476234	F43G6.14	F43G6.14
942	WBGene00198454	F28C1.13	Non-coding RNA	Non-coding RNA: ncRNA	Non-coding RNA: ncRNA	F28C1.13 is affected by several genes including pgl-1, cep-1, and glh-1 based on RNA-seq studies.	WBGene00198454	353	6.14003	5.75108e-07	7.66445e-05	F28C1.13	F28C1.13
943	WBGene00198466	F13H6.16	Non-coding RNA	Non-coding RNA: ncRNA	Non-coding RNA: ncRNA	N.A.	WBGene00198466	743	3.8475	0.00011434	0.00722885	F13H6.16	F13H6.16
944	WBGene00198467	F58A4.20	Non-coding RNA	Non-coding RNA: ncRNA	Non-coding RNA: ncRNA	N.A.	WBGene00198467	1135	2.72094	0.000940419	0.038903	F58A4.20	F58A4.20
945	WBGene00198525	F18A1.9	Non-coding RNA	Non-coding RNA: ncRNA	Non-coding RNA: ncRNA	N.A.	WBGene00198525	940	2.8701	0.000411439	0.0205549	F18A1.9	F18A1.9
946	WBGene00198531	F36G9.18	Non-coding RNA	Non-coding RNA: ncRNA	Non-coding RNA: ncRNA	N.A.	WBGene00198531	167	3.72979	1.59471e-09	4.49544e-07	F36G9.18	F36G9.18
947	WBGene00198564	F49H12.12	Non-coding RNA	Non-coding RNA: ncRNA	Non-coding RNA: ncRNA	F49H12.12 is affected by several genes including daf-16, daf-12, and prg-1 based on RNA-seq studies.	WBGene00198564	625	2.79065	4.63783e-05	0.00348662	F49H12.12	F49H12.12
948	WBGene00198661	D2023.15	Non-coding RNA	Non-coding RNA: ncRNA	Non-coding RNA: ncRNA	N.A.	WBGene00198661	629	1.96414	4.80854e-05	0.00359194	D2023.15	D2023.15
949	WBGene00198692	C09H10.13	Non-coding RNA	Non-coding RNA: ncRNA	Non-coding RNA: ncRNA	C09H10.13 is affected by hpl-2 based on RNA-seq studies.	WBGene00198692	98	4.58612	8.95901e-12	4.33274e-09	C09H10.13	C09H10.13
950	WBGene00198720	W01B6.15	Non-coding RNA	Non-coding RNA: ncRNA	Non-coding RNA: ncRNA	W01B6.15 is affected by cep-1 based on RNA-seq studies.	WBGene00198720	102	7.43382	1.13198e-11	5.21279e-09	W01B6.15	W01B6.15
951	WBGene00198755	T19C11.1	Non-coding RNA	Non-coding RNA: ncRNA	Non-coding RNA: ncRNA	N.A.	WBGene00198755	698	5.26819	8.83835e-05	0.00593926	T19C11.1	T19C11.1
952	WBGene00198925	T07A5.8	Non-coding RNA	Non-coding RNA: ncRNA	Non-coding RNA: ncRNA	N.A.	WBGene00198925	852	2.77066	0.000267221	0.0147304	T07A5.8	T07A5.8
953	WBGene00198968	Y39A3CL.12	Non-coding RNA	Non-coding RNA: ncRNA	Non-coding RNA: ncRNA	N.A.	WBGene00198968	225	4.50924	2.23771e-08	4.66549e-06	Y39A3CL.12	Y39A3CL.12
954	WBGene00199172	Y71D11A.8	Non-coding RNA	Non-coding RNA: ncRNA	Non-coding RNA: ncRNA	Y71D11A.8 is affected by dpy-21 based on RNA-seq studies.	WBGene00199172	669	2.475	7.30635e-05	0.00512835	Y71D11A.8	Y71D11A.8
955	WBGene00199206	F18A1.10	Non-coding RNA	Non-coding RNA: ncRNA	Non-coding RNA: ncRNA	F18A1.10 is affected by let-418 and chd-3 based on RNA-seq studies.	WBGene00199206	319	4.73126	3.18354e-07	4.69606e-05	F18A1.10	F18A1.10
956	WBGene00199314	R02D5.16	Non-coding RNA	Non-coding RNA: ncRNA	Non-coding RNA: ncRNA	N.A.	WBGene00199314	717	5.24864	9.52715e-05	0.00623776	R02D5.16	R02D5.16
957	WBGene00199331	K12D12.9	Non-coding RNA	Non-coding RNA: ncRNA	Non-coding RNA: ncRNA	N.A.	WBGene00199331	802	2.59022	0.000183072	0.0107217	K12D12.9	K12D12.9
958	WBGene00199363	ZK945.13	Non-coding RNA	Non-coding RNA: ncRNA	Non-coding RNA: ncRNA	N.A.	WBGene00199363	1163	4.69377	0.000992854	0.0400786	ZK945.13	ZK945.13
959	WBGene00199424	R11B5.8	Non-coding RNA	Non-coding RNA: ncRNA	Non-coding RNA: ncRNA	N.A.	WBGene00199424	697	5.26852	8.82889e-05	0.00593926	R11B5.8	R11B5.8
960	WBGene00199437	C08G9.6	Non-coding RNA	Non-coding RNA: ncRNA	Non-coding RNA: ncRNA	N.A.	WBGene00199437	701	2.8052	8.86365e-05	0.00594004	C08G9.6	C08G9.6
961	WBGene00199475	ZK112.14	Non-coding RNA	Non-coding RNA: ncRNA	Non-coding RNA: ncRNA	ZK112.14 is affected by cep-1 and chd-3 based on RNA-seq studies.	WBGene00199475	716	5.24864	9.52715e-05	0.00623776	ZK112.14	ZK112.14
962	WBGene00199487	K08E4.11	Non-coding RNA	Non-coding RNA: ncRNA	Non-coding RNA: ncRNA	N.A.	WBGene00199487	816	5.07786	0.000214058	0.0123211	K08E4.11	K08E4.11
963	WBGene00199518	F22A3.14	Non-coding RNA	Non-coding RNA: ncRNA	Non-coding RNA: ncRNA	N.A.	WBGene00199518	514	3.09384	1.1262e-05	0.00102985	F22A3.14	F22A3.14
964	WBGene00199557	K01F9.7	Non-coding RNA	Non-coding RNA: ncRNA	Non-coding RNA: ncRNA	N.A.	WBGene00199557	1153	4.69745	0.000982404	0.039832	K01F9.7	K01F9.7
965	WBGene00199597	F53G12.15	Non-coding RNA	Non-coding RNA: ncRNA	Non-coding RNA: ncRNA	N.A.	WBGene00199597	937	2.69647	0.000407683	0.0204112	F53G12.15	F53G12.15
966	WBGene00199603	F13G11.144	Non-coding RNA	Non-coding RNA: ncRNA	Non-coding RNA: ncRNA	F13G11.144 is enriched in the AFD based on RNA-seq studies.	WBGene00199603	572	5.51397	2.52478e-05	0.0020671	F13G11.144	F13G11.144
967	WBGene00199636	F29G9.13	Non-coding RNA	Non-coding RNA: ncRNA	Non-coding RNA: ncRNA	F29G9.13 is affected by cep-1 based on RNA-seq studies.	WBGene00199636	462	5.78966	5.29348e-06	0.000538661	F29G9.13	F29G9.13
968	WBGene00199670	C10G11.14	Non-coding RNA	Non-coding RNA: ncRNA	Non-coding RNA: ncRNA	C10G11.14 is affected by several genes including pgl-1, cep-1, and glh-1 based on RNA-seq studies.	WBGene00199670	894	3.64193	0.000342358	0.0179847	C10G11.14	C10G11.14
969	WBGene00199728	F13H6.24	Non-coding RNA	Non-coding RNA: ncRNA	Non-coding RNA: ncRNA	F13H6.24 is affected by cep-1 based on RNA-seq studies.	WBGene00199728	560	4.12441	2.20033e-05	0.00184361	F13H6.24	F13H6.24
970	WBGene00199755	Y48C3A.22	Non-coding RNA	Non-coding RNA: ncRNA	Non-coding RNA: ncRNA	N.A.	WBGene00199755	395	5.98779	1.5831e-06	0.000188013	Y48C3A.22	Y48C3A.22
971	WBGene00199833	K02H8.4	Non-coding RNA	Non-coding RNA: ncRNA	Non-coding RNA: ncRNA	K02H8.4 is affected by several genes including pgl-1, cep-1, and glh-1 based on RNA-seq studies.	WBGene00199833	910	3.62716	0.000364396	0.0188023	K02H8.4	K02H8.4
972	WBGene00199859	F58H1.22	Non-coding RNA	Non-coding RNA: ncRNA	Non-coding RNA: ncRNA	N.A.	WBGene00199859	1047	3.05393	0.000640785	0.0287071	F58H1.22	F58H1.22
973	WBGene00199883	F10C2.12	Non-coding RNA	Non-coding RNA: ncRNA	Non-coding RNA: ncRNA	F10C2.12 is affected by let-418 and chd-3 based on RNA-seq studies.	WBGene00199883	1264	2.90828	0.00132043	0.049044	F10C2.12	F10C2.12
974	WBGene00199899	F53G12.16	Non-coding RNA	Non-coding RNA: ncRNA	Non-coding RNA: ncRNA	F53G12.16 is affected by cep-1 based on RNA-seq studies.	WBGene00199899	877	2.73837	0.000317327	0.0169851	F53G12.16	F53G12.16
976	WBGene00199971	T08G11.10	Non-coding RNA	Non-coding RNA: ncRNA	Non-coding RNA: ncRNA	N.A.	WBGene00199971	327	4.1799	3.62071e-07	5.21015e-05	T08G11.10	T08G11.10
977	WBGene00199989	D2024.16	Non-coding RNA	Non-coding RNA: ncRNA	Non-coding RNA: ncRNA	N.A.	WBGene00199989	380	4.55233	1.18799e-06	0.000147045	D2024.16	D2024.16
978	WBGene00200061	Y48B6A.21	Non-coding RNA	Non-coding RNA: ncRNA	Non-coding RNA: ncRNA	N.A.	WBGene00200061	641	2.43336	5.55746e-05	0.00407353	Y48B6A.21	Y48B6A.21
979	WBGene00200085	Y39A3CL.13	Non-coding RNA	Non-coding RNA: ncRNA	Non-coding RNA: ncRNA	N.A.	WBGene00200085	226	4.50924	2.23771e-08	4.66549e-06	Y39A3CL.13	Y39A3CL.13
980	WBGene00200098	Y71F9AL.20	Non-coding RNA	Non-coding RNA: ncRNA	Non-coding RNA: ncRNA	N.A.	WBGene00200098	1077	2.36694	0.000743239	0.0324034	Y71F9AL.20	Y71F9AL.20
981	WBGene00200121	F40H3.14	Non-coding RNA	Non-coding RNA: ncRNA	Non-coding RNA: ncRNA	N.A.	WBGene00200121	1040	4.81195	0.000626739	0.0282662	F40H3.14	F40H3.14
982	WBGene00200154	F37B12.11	Non-coding RNA	Non-coding RNA: ncRNA	Non-coding RNA: ncRNA	F37B12.11 is affected by cep-1 based on RNA-seq studies.	WBGene00200154	760	3.33727	0.000132054	0.0081618	F37B12.11	F37B12.11
983	WBGene00200306	F10D7.9	Non-coding RNA	Non-coding RNA: ncRNA	Non-coding RNA: ncRNA	N.A.	WBGene00200306	1000	4.84885	0.000559522	0.026274	F10D7.9	F10D7.9
984	WBGene00200355	F22A3.15	Non-coding RNA	Non-coding RNA: ncRNA	Non-coding RNA: ncRNA	F22A3.15 is affected by cep-1 based on RNA-seq studies.	WBGene00200355	481	3.04241	7.19186e-06	0.000701898	F22A3.15	F22A3.15
985	WBGene00200397	ZK632.17	Non-coding RNA	Non-coding RNA: ncRNA	Non-coding RNA: ncRNA	ZK632.17 is affected by cep-1 based on RNA-seq studies.	WBGene00200397	775	5.15446	0.000148113	0.00896626	ZK632.17	ZK632.17
986	WBGene00200497	F22E12.11	Non-coding RNA	Non-coding RNA: ncRNA	Non-coding RNA: ncRNA	F22E12.11 is affected by cep-1 based on RNA-seq studies.	WBGene00200497	1182	4.68275	0.00102472	0.0405933	F22E12.11	F22E12.11
987	WBGene00200539	ZK638.1	Non-coding RNA	Non-coding RNA: ncRNA	Non-coding RNA: ncRNA	N.A.	WBGene00200539	721	5.2392	9.87819e-05	0.00643605	ZK638.1	ZK638.1
988	WBGene00200588	M60.13	Non-coding RNA	Non-coding RNA: ncRNA	Non-coding RNA: ncRNA	M60.13 is affected by cep-1 based on RNA-seq studies.	WBGene00200588	803	2.08871	0.000183333	0.0107236	M60.13	M60.13
989	WBGene00200598	C07G2.4	Non-coding RNA	Non-coding RNA: ncRNA	Non-coding RNA: ncRNA	C07G2.4 is affected by cep-1 based on RNA-seq studies.	WBGene00200598	510	5.66582	1.09917e-05	0.00101303	C07G2.4	C07G2.4
990	WBGene00200606	Y37E3.29	Non-coding RNA	Non-coding RNA: ncRNA	Non-coding RNA: ncRNA	N.A.	WBGene00200606	1234	2.38016	0.00119667	0.0455288	Y37E3.29	Y37E3.29
991	WBGene00200622	F46F3.16	Non-coding RNA	Non-coding RNA: ncRNA	Non-coding RNA: ncRNA	N.A.	WBGene00200622	541	5.57834	1.76232e-05	0.00153097	F46F3.16	F46F3.16
992	WBGene00200706	K08E4.12	Non-coding RNA	Non-coding RNA: ncRNA	Non-coding RNA: ncRNA	K08E4.12 is affected by cep-1 based on RNA-seq studies.	WBGene00200706	969	3.09963	0.000496902	0.0240807	K08E4.12	K08E4.12
993	WBGene00200838	ZK596.4	Non-coding RNA	Non-coding RNA: ncRNA	Non-coding RNA: ncRNA	ZK596.4 is affected by emr-1 and lem-2 based on RNA-seq studies.	WBGene00200838	1177	4.68611	0.00101478	0.0404078	ZK596.4	ZK596.4
994	WBGene00200864	Y59A8B.35	Non-coding RNA	Non-coding RNA: ncRNA	Non-coding RNA: ncRNA	N.A.	WBGene00200864	876	3.18695	0.000316155	0.0169499	Y59A8B.35	Y59A8B.35
995	WBGene00200868	F26D12.100	Non-coding RNA	Non-coding RNA: ncRNA	Non-coding RNA: ncRNA	N.A.	WBGene00200868	833	2.96683	0.00023444	0.0132185	F26D12.100	F26D12.100
996	WBGene00200889	K03C7.13	Non-coding RNA	Non-coding RNA: ncRNA	Non-coding RNA: ncRNA	N.A.	WBGene00200889	438	5.8614	3.46523e-06	0.000371985	K03C7.13	K03C7.13
997	WBGene00200893	F52D10.12	Non-coding RNA	Non-coding RNA: ncRNA	Non-coding RNA: ncRNA	F52D10.12 is affected by cep-1 based on RNA-seq studies.	WBGene00200893	967	3.56817	0.000496195	0.024078	F52D10.12	F52D10.12
998	WBGene00200945	Y48C3A.23	Non-coding RNA	Non-coding RNA: ncRNA	Non-coding RNA: ncRNA	N.A.	WBGene00200945	396	5.98779	1.5831e-06	0.000188013	Y48C3A.23	Y48C3A.23
999	WBGene00201111	C36E8.10	Non-coding RNA	Non-coding RNA: ncRNA	Non-coding RNA: ncRNA	C36E8.10 is affected by several genes including pgl-1, glh-1, and pgl-3 based on RNA-seq studies.	WBGene00201111	1149	4.70113	0.00097204	0.0397207	C36E8.10	C36E8.10
1000	WBGene00201196	F46E10.15	Non-coding RNA	Non-coding RNA: ncRNA	Non-coding RNA: ncRNA	F46E10.15 is affected by cep-1 and hpl-2 based on RNA-seq studies.	WBGene00201196	1156	4.69745	0.000982404	0.039832	F46E10.15	F46E10.15
1001	WBGene00201294	F55C12.15	Non-coding RNA	Non-coding RNA: ncRNA	Non-coding RNA: ncRNA	N.A.	WBGene00201294	517	5.65416	1.16031e-05	0.00105182	F55C12.15	F55C12.15
1002	WBGene00201303	F33A8.11	Non-coding RNA	Non-coding RNA: ncRNA	Non-coding RNA: ncRNA	N.A.	WBGene00201303	1022	4.82617	0.000599921	0.0275145	F33A8.11	F33A8.11
1003	WBGene00201309	K10D6.22	Non-coding RNA	Non-coding RNA: ncRNA	Non-coding RNA: ncRNA	N.A.	WBGene00201309	1179	4.68611	0.00101478	0.0404078	K10D6.22	K10D6.22
1004	WBGene00201316	C47C12.9	Non-coding RNA	Non-coding RNA: ncRNA	Non-coding RNA: ncRNA	N.A.	WBGene00201316	997	4.85274	0.000552847	0.0260388	C47C12.9	C47C12.9
1005	WBGene00201371	T19H12.14	Non-coding RNA	Non-coding RNA: ncRNA	Non-coding RNA: ncRNA	N.A.	WBGene00201371	844	3.22493	0.000251834	0.014014	T19H12.14	T19H12.14
1006	WBGene00201421	C18B12.15	Non-coding RNA	Non-coding RNA: ncRNA	Non-coding RNA: ncRNA	N.A.	WBGene00201421	1145	4.70145	0.000971291	0.0397207	C18B12.15	C18B12.15
1007	WBGene00201461	W06F12.7	Non-coding RNA	Non-coding RNA: ncRNA	Non-coding RNA: ncRNA	W06F12.7 is affected by several genes including pgl-1, cep-1, and glh-1 based on RNA-seq studies\; is affected by nanoparticle based on microarray studies.	WBGene00201461	769	5.16484	0.000142629	0.00871206	W06F12.7	W06F12.7
1008	WBGene00201465	C26F1.14	Non-coding RNA	Non-coding RNA: ncRNA	Non-coding RNA: ncRNA	N.A.	WBGene00201465	5	8.71092	7.33415e-31	6.88104e-27	C26F1.14	C26F1.14
1009	WBGene00201473	R02D5.21	Non-coding RNA	Non-coding RNA: ncRNA	Non-coding RNA: ncRNA	R02D5.21 is affected by cep-1 and dpy-21 based on RNA-seq studies.	WBGene00201473	780	5.14766	0.000151817	0.00914232	R02D5.21	R02D5.21
1010	WBGene00201548	Y37D8A.28	Non-coding RNA	Non-coding RNA: ncRNA	Non-coding RNA: ncRNA	N.A.	WBGene00201548	898	4.96249	0.000350012	0.0183048	Y37D8A.28	Y37D8A.28
1011	WBGene00201563	F46F3.21	Non-coding RNA	Non-coding RNA: ncRNA	Non-coding RNA: ncRNA	F46F3.21 is affected by cep-1, let-418, and chd-3 based on RNA-seq studies.	WBGene00201563	706	5.26536	8.93734e-05	0.00594695	F46F3.21	F46F3.21
1012	WBGene00201626	F17C11.21	Non-coding RNA	Non-coding RNA: ncRNA	Non-coding RNA: ncRNA	N.A.	WBGene00201626	295	6.28606	2.08716e-07	3.3303e-05	F17C11.21	F17C11.21
1013	WBGene00201670	Y48B6A.23	Non-coding RNA	Non-coding RNA: ncRNA	Non-coding RNA: ncRNA	Y48B6A.23 is affected by several genes including pgl-1, glh-1, and pgl-3 based on RNA-seq studies.	WBGene00201670	405	3.31436	2.0695e-06	0.000240302	Y48B6A.23	Y48B6A.23
1014	WBGene00201704	ZK945.15	Non-coding RNA	Non-coding RNA: ncRNA	Non-coding RNA: ncRNA	N.A.	WBGene00201704	1158	4.69745	0.000982404	0.039832	ZK945.15	ZK945.15
1015	WBGene00201748	F40H3.16	Non-coding RNA	Non-coding RNA: ncRNA	Non-coding RNA: ncRNA	N.A.	WBGene00201748	835	5.04981	0.000235936	0.013271	F40H3.16	F40H3.16
1016	WBGene00201763	W03G1.10	Non-coding RNA	Non-coding RNA: ncRNA	Non-coding RNA: ncRNA	N.A.	WBGene00201763	68	4.26086	5.55939e-14	3.88613e-11	W03G1.10	W03G1.10
1017	WBGene00201804	C05A2.3	Non-coding RNA	Non-coding RNA: ncRNA	Non-coding RNA: ncRNA	N.A.	WBGene00201804	141	5.49817	4.05088e-10	1.35736e-07	C05A2.3	C05A2.3
1018	WBGene00201925	C04F1.5	Non-coding RNA	Non-coding RNA: ncRNA	Non-coding RNA: ncRNA	N.A.	WBGene00201925	902	4.95871	0.000354356	0.0184497	C04F1.5	C04F1.5
1019	WBGene00202017	F36H1.16	Non-coding RNA	Non-coding RNA: ncRNA	Non-coding RNA: ncRNA	N.A.	WBGene00202017	199	6.72902	7.0786e-09	1.67709e-06	F36H1.16	F36H1.16
1020	WBGene00202110	M01D7.10	Non-coding RNA	Non-coding RNA: ncRNA	Non-coding RNA: ncRNA	N.A.	WBGene00202110	897	4.96313	0.000349378	0.018292	M01D7.10	M01D7.10
1021	WBGene00202124	F22E12.13	Non-coding RNA	Non-coding RNA: ncRNA	Non-coding RNA: ncRNA	F22E12.13 is affected by cep-1 based on RNA-seq studies.	WBGene00202124	649	5.34944	5.89177e-05	0.00426526	F22E12.13	F22E12.13
1022	WBGene00202127	C47G2.21	Non-coding RNA	Non-coding RNA: ncRNA	Non-coding RNA: ncRNA	N.A.	WBGene00202127	847	5.02283	0.000258919	0.0143571	C47G2.21	C47G2.21
1023	WBGene00202178	F38A6.9	Non-coding RNA	Non-coding RNA: ncRNA	Non-coding RNA: ncRNA	F38A6.9 is affected by let-418 based on RNA-seq studies.	WBGene00202178	666	3.43919	7.13619e-05	0.00503407	F38A6.9	F38A6.9
1024	WBGene00202194	R13A5.16	Non-coding RNA	Non-coding RNA: ncRNA	Non-coding RNA: ncRNA	N.A.	WBGene00202194	896	4.96627	0.000345711	0.0181203	R13A5.16	R13A5.16
1025	WBGene00202218	M60.14	Non-coding RNA	Non-coding RNA: ncRNA	Non-coding RNA: ncRNA	N.A.	WBGene00202218	584	4.08764	2.80672e-05	0.00225842	M60.14	M60.14
1026	WBGene00202307	ZK643.13	Non-coding RNA	Non-coding RNA: ncRNA	Non-coding RNA: ncRNA	N.A.	WBGene00202307	788	5.13471	0.000159144	0.00948617	ZK643.13	ZK643.13
1027	WBGene00202341	ZK783.8	Non-coding RNA	Non-coding RNA: ncRNA	Non-coding RNA: ncRNA	N.A.	WBGene00202341	1137	2.54694	0.000948896	0.0391845	ZK783.8	ZK783.8
1028	WBGene00202361	ZK596.5	Non-coding RNA	Non-coding RNA: ncRNA	Non-coding RNA: ncRNA	ZK596.5 is affected by emr-1 and lem-2 based on RNA-seq studies.	WBGene00202361	1176	4.68611	0.00101478	0.0404078	ZK596.5	ZK596.5
1029	WBGene00202435	Y51A2D.38	Non-coding RNA	Non-coding RNA: ncRNA	Non-coding RNA: ncRNA	N.A.	WBGene00202435	713	5.2543	9.31887e-05	0.00613985	Y51A2D.38	Y51A2D.38
1030	WBGene00202483	F26G1.14	Non-coding RNA	Non-coding RNA: ncRNA	Non-coding RNA: ncRNA	F26G1.14 is affected by cep-1 based on RNA-seq studies.	WBGene00202483	1006	4.83813	0.000578469	0.0269933	F26G1.14	F26G1.14
1050	WBGene00219573	C54D10.21	Non-coding RNA	Non-coding RNA: ncRNA	Non-coding RNA: ncRNA	anr-30 is affected by hsf-1 based on RNA-seq studies.	WBGene00219573	236	3.21359	3.19119e-08	6.3703e-06	anr-30	C54D10.21
1053	WBGene00219668	E02C12.18	Non-coding RNA	Non-coding RNA: ncRNA	Non-coding RNA: ncRNA	anr-33 is affected by hsf-1 based on RNA-seq studies.	WBGene00219668	1093	1.65669	0.000799296	0.0343368	anr-33	E02C12.18
1055	WBGene00219717	M03F8.11	Non-coding RNA	Non-coding RNA: ncRNA	Non-coding RNA: ncRNA	N.A.	WBGene00219717	734	2.2158	0.000105695	0.00676435	anr-23	M03F8.11
1057	WBGene00219851	C37C3.16	Non-coding RNA	Non-coding RNA: ncRNA	Non-coding RNA: ncRNA	N.A.	WBGene00219851	975	2.65876	0.000511024	0.0246126	C37C3.16	C37C3.16
1060	WBGene00219918	F27C1.18	Non-coding RNA	Non-coding RNA: ncRNA	Non-coding RNA: ncRNA	F27C1.18 is affected by several genes including daf-2, clk-1, and isp-1 based on RNA-seq studies.	WBGene00219918	503	2.32986	1.01273e-05	0.00094638	F27C1.18	F27C1.18
1061	WBGene00219950	F46A8.13	Non-coding RNA	Non-coding RNA: ncRNA	Non-coding RNA: ncRNA	F46A8.13 is enriched in the nervous system based on microarray studies\; is affected by several genes including hsf-1, sir-2.1, and cep-1 based on RNA-seq and microarray studies\; is affected by eight chemicals including bisphenol S, Progesterone, and Cry5B based on RNA-seq and microarray studies.	WBGene00219950	1091	1.87016	0.000787318	0.0338843	F46A8.13	F46A8.13
1062	WBGene00219961	F52E1.17	Non-coding RNA	Non-coding RNA: ncRNA	Non-coding RNA: ncRNA	N.A.	WBGene00219961	680	3.42501	7.69495e-05	0.00531632	F52E1.17	F52E1.17
1063	WBGene00219965	F54A3.11	Non-coding RNA	Non-coding RNA: ncRNA	Non-coding RNA: ncRNA	N.A.	WBGene00219965	832	5.05315	0.000233215	0.0131653	F54A3.11	F54A3.11
1065	WBGene00220007	K06A4.15	Non-coding RNA	Non-coding RNA: ncRNA	Non-coding RNA: ncRNA	K06A4.15 is enriched in the intestine based on RNA-seq studies\; is affected by cep-1 based on RNA-seq studies.	WBGene00220007	977	1.91915	0.00051399	0.0247047	K06A4.15	K06A4.15
1067	WBGene00220035	M60.15	Non-coding RNA	Non-coding RNA: ncRNA	Non-coding RNA: ncRNA	M60.15 is affected by cep-1 based on RNA-seq studies.	WBGene00220035	313	6.24051	2.88197e-07	4.33321e-05	M60.15	M60.15
1069	WBGene00220084	T23B12.14	Non-coding RNA	Non-coding RNA: ncRNA	Non-coding RNA: ncRNA	T23B12.14 is affected by several genes including sir-2.1, isp-1, and met-2 based on RNA-seq and microarray studies\; is affected by Alovudine based on RNA-seq studies.	WBGene00220084	223	2.87799	2.08305e-08	4.40171e-06	T23B12.14	T23B12.14
1071	WBGene00220123	W06H8.16	Non-coding RNA	Non-coding RNA: ncRNA	Non-coding RNA: ncRNA	W06H8.16 is affected by cox-5B based on RNA-seq studies\; is affected by adsorbable organic bromine compound based on microarray studies.	WBGene00220123	299	3.57493	2.21333e-07	3.48421e-05	W06H8.16	W06H8.16
1081	WBGene00235181	F35E12.13	Non-coding RNA	Non-coding RNA: ncRNA	Non-coding RNA: ncRNA	N.A.	WBGene00235181	906	3.62967	0.000360482	0.0186857	F35E12.13	F35E12.13
1088	WBGene00236800	C25A1.19	Non-coding RNA	Non-coding RNA: ncRNA	Non-coding RNA: ncRNA	N.A.	WBGene00236800	326	4.71313	3.59825e-07	5.19377e-05	linc-171	C25A1.19
1091	WBGene00269376	C04G6.15	Non-coding RNA	Non-coding RNA: ncRNA	Non-coding RNA: ncRNA	N.A.	WBGene00269376	515	2.11052	1.131e-05	0.00103223	C04G6.15	C04G6.15
1092	WBGene00269383	ZK384.7	Non-coding RNA	Non-coding RNA: ncRNA	Non-coding RNA: ncRNA	ZK384.7 is enriched in the intestine based on microarray studies.	WBGene00269383	1188	1.5292	0.00103374	0.0408486	ZK384.7	ZK384.7
1095	WBGene00271643	W07G1.25	Non-coding RNA	Non-coding RNA: ncRNA	Non-coding RNA: ncRNA	N.A.	WBGene00271643	757	3.06739	0.000128329	0.00796301	W07G1.25	W07G1.25
1101	WBGene00303398	F46H5.11	Non-coding RNA	Non-coding RNA: ncRNA	Non-coding RNA: ncRNA	F46H5.11 is predicted to encode a protein with the following domain: Nucleotide-diphospho-sugar transferase.	WBGene00303398	1191	4.67877	0.0010363	0.0408486	F46H5.11	F46H5.11
1102	WBGene00304201	T07H8.11	Non-coding RNA	Non-coding RNA: ncRNA	Non-coding RNA: ncRNA	N.A.	WBGene00304201	29	7.55325	2.20995e-20	3.70254e-17	T07H8.11	T07H8.11
1103	WBGene00304219	Y49E10.37	Non-coding RNA	Non-coding RNA: ncRNA	Non-coding RNA: ncRNA	N.A.	WBGene00304219	105	3.39634	1.36677e-11	6.16505e-09	Y49E10.37	Y49E10.37
525	WBGene00018921	F56A6.1	Non-coding RNA	Non-coding RNA: small RNA	Non-coding RNA: small RNA: argonaute	sago-2 is an ortholog of human AGO1 (argonaute 1, RISC catalytic component), AGO4 (argonaute 4, RISC catalytic component), and AGO2 (argonaute 2, RISC catalytic component)\; is predicted to have nucleic acid binding activity.	WBGene00018921	667	1.85054	7.18241e-05	0.00505907	sago-2	F56A6.1a
377	WBGene00014290	C51F7.3	Non-coding RNA	Non-coding RNA: snoRNA	Non-coding RNA: snoRNA	C51F7.3 is affected by several genes including daf-2, clk-1, and pgl-1 based on tiling array, RNA-seq, and microarray studies.	WBGene00014290	557	4.13944	2.03109e-05	0.00171368	C51F7.3	C51F7.3
379	WBGene00014397	F55A11.10	Non-coding RNA	Non-coding RNA: snoRNA	Non-coding RNA: snoRNA	F55A11.10 is affected by cep-1 and daf-2 based on RNA-seq studies.	WBGene00014397	1110	2.44195	0.00085496	0.0361422	F55A11.10	F55A11.10
705	WBGene00044925	Y37E3.20	Non-coding RNA	Non-coding RNA: snoRNA	Non-coding RNA: snoRNA	N.A.	WBGene00044925	1250	2.00998	0.00125809	0.0472523	Y37E3.20	Y37E3.20
706	WBGene00044948	K11H12.12	Non-coding RNA	Non-coding RNA: snoRNA	Non-coding RNA: snoRNA	K11H12.12 is affected by several genes including daf-12, pgl-1, and glh-1 based on tiling array and RNA-seq studies\; is affected by Rotenone based on RNA-seq studies.	WBGene00044948	38	5.02243	2.40429e-18	3.02598e-15	K11H12.12	K11H12.12
707	WBGene00044955	K07C11.11	Non-coding RNA	Non-coding RNA: snoRNA	Non-coding RNA: snoRNA	K07C11.11 is affected by several genes including pgl-1, cep-1, and glh-1 based on RNA-seq studies.	WBGene00044955	160	5.39095	1.11905e-09	3.30162e-07	K07C11.11	K07C11.11
709	WBGene00045074	R166.7	Non-coding RNA	Non-coding RNA: snoRNA	Non-coding RNA: snoRNA	R166.7 is affected by several genes including daf-12, pgl-1, and glh-1 based on tiling array and RNA-seq studies\; is affected by multi-walled carbon nanotube based on RNA-seq studies.	WBGene00045074	1014	4.83425	0.000585388	0.0271047	R166.7	R166.7
710	WBGene00045094	D1007.20	Non-coding RNA	Non-coding RNA: snoRNA	Non-coding RNA: snoRNA	D1007.20 is affected by several genes including daf-12, pgl-1, and cep-1 based on tiling array and RNA-seq studies.	WBGene00045094	215	3.63593	1.77717e-08	3.89573e-06	D1007.20	D1007.20
712	WBGene00045125	F54C9.12	Non-coding RNA	Non-coding RNA: snoRNA	Non-coding RNA: snoRNA	F54C9.12 is affected by daf-12 and hpl-2 based on tiling array and RNA-seq studies.	WBGene00045125	49	5.55986	6.91542e-16	6.75852e-13	F54C9.12	F54C9.12
713	WBGene00045130	F28C6.11	Non-coding RNA	Non-coding RNA: snoRNA	Non-coding RNA: snoRNA	F28C6.11 is affected by several genes including clk-1, pgl-1, and glh-1 based on microarray and RNA-seq studies.	WBGene00045130	62	4.68786	1.40491e-14	1.08042e-11	F28C6.11	F28C6.11
715	WBGene00045172	K08E3.11	Non-coding RNA	Non-coding RNA: snoRNA	Non-coding RNA: snoRNA	K08E3.11 is affected by clk-1 based on microarray studies.	WBGene00045172	388	4.00869	1.40937e-06	0.00017084	K08E3.11	K08E3.11
772	WBGene00077515	E01A2.9	Non-coding RNA	Non-coding RNA: snoRNA	Non-coding RNA: snoRNA	E01A2.9 is affected by several genes including clk-1, pgl-1, and dpy-21 based on microarray and RNA-seq studies.	WBGene00077515	1028	4.82293	0.000606035	0.0276783	E01A2.9	E01A2.9
1058	WBGene00219899	F17C11.24	Non-coding RNA	Non-coding RNA: snoRNA	Non-coding RNA: snoRNA	N.A.	WBGene00219899	980	3.55769	0.000517518	0.024798	F17C11.24	F17C11.24
1059	WBGene00219901	F18A1.11	Non-coding RNA	Non-coding RNA: snoRNA	Non-coding RNA: snoRNA	N.A.	WBGene00219901	777	5.15122	0.00014988	0.00906061	F18A1.11	F18A1.11
1064	WBGene00219976	F55H12.9	Non-coding RNA	Non-coding RNA: snoRNA	Non-coding RNA: snoRNA	F55H12.9 is affected by set-25, met-2, and sma-4 based on RNA-seq studies.	WBGene00219976	870	1.90565	0.00031138	0.0167977	F55H12.9	F55H12.9
1066	WBGene00220032	M7.15	Non-coding RNA	Non-coding RNA: snoRNA	Non-coding RNA: snoRNA	N.A.	WBGene00220032	41	7.06284	1.10253e-17	1.29302e-14	M7.15	M7.15
1068	WBGene00220039	R10A10.3	Non-coding RNA	Non-coding RNA: snoRNA	Non-coding RNA: snoRNA	N.A.	WBGene00220039	928	4.92675	0.000393375	0.0199068	R10A10.3	R10A10.3
1070	WBGene00220121	W06A7.12	Non-coding RNA	Non-coding RNA: snoRNA	Non-coding RNA: snoRNA	N.A.	WBGene00220121	888	3.64695	0.000334991	0.0177064	W06A7.12	W06A7.12
1072	WBGene00220172	Y49E10.36	Non-coding RNA	Non-coding RNA: snoRNA	Non-coding RNA: snoRNA	Y49E10.36 is affected by dpy-21 based on RNA-seq studies.	WBGene00220172	558	2.74637	2.12989e-05	0.00179381	Y49E10.36	Y49E10.36
1073	WBGene00220180	Y54G2A.74	Non-coding RNA	Non-coding RNA: snoRNA	Non-coding RNA: snoRNA	Y54G2A.74 is affected by cep-1 based on RNA-seq studies.	WBGene00220180	1232	1.54208	0.00119245	0.0454343	Y54G2A.74	Y54G2A.74
1074	WBGene00220191	Y65B4BR.12	Non-coding RNA	Non-coding RNA: snoRNA	Non-coding RNA: snoRNA	Y65B4BR.12 is affected by dpy-21 based on RNA-seq studies.	WBGene00220191	974	3.56176	0.000509238	0.0245518	Y65B4BR.12	Y65B4BR.12
1075	WBGene00220243	ZK484.11	Non-coding RNA	Non-coding RNA: snoRNA	Non-coding RNA: snoRNA	ZK484.11 is affected by dpy-21 based on RNA-seq studies.	WBGene00220243	439	3.88547	3.48187e-06	0.000372917	ZK484.11	ZK484.11
1082	WBGene00235198	T09H2.2	Non-coding RNA	Non-coding RNA: snoRNA	Non-coding RNA: snoRNA	N.A.	WBGene00235198	1229	1.53456	0.00116641	0.0445584	T09H2.2	T09H2.2
717	WBGene00045194	C33A12.22	Non-coding RNA	Non-coding RNA: snRNA	Non-coding RNA: snRNA	smy-1 is affected by daf-12 based on tiling array studies.	WBGene00045194	591	2.95579	3.17429e-05	0.00252389	smy-1	C33A12.22
864	WBGene00189973	T10H4.17	Non-coding RNA	Non-coding RNA: snRNA	Non-coding RNA: snRNA	N.A.	WBGene00189973	150	3.2962	7.23424e-10	2.27762e-07	T10H4.17	T10H4.17
877	WBGene00194991	B0213.24	Non-coding RNA	Non-coding RNA: snRNA	Non-coding RNA: snRNA	N.A.	WBGene00194991	564	2.10646	2.24491e-05	0.00187054	B0213.24	B0213.24
380	WBGene00014456	MTCE.9	Non-coding RNA	Non-coding RNA: tRNA	Non-coding RNA: tRNA	MTCE.9 is affected by prg-1 based on RNA-seq studies.	WBGene00014456	931	2.15445	0.000400338	0.0201463	MTCE.9	MTCE.9
381	WBGene00014464	MTCE.20	Non-coding RNA	Non-coding RNA: tRNA	Non-coding RNA: tRNA	MTCE.20 is affected by prg-1 based on RNA-seq studies.	WBGene00014464	1231	1.88654	0.001186	0.0452328	MTCE.20	MTCE.20
382	WBGene00014558	Y7A5A.t5	Non-coding RNA	Non-coding RNA: tRNA	Non-coding RNA: tRNA	N.A.	WBGene00014558	1178	4.68611	0.00101478	0.0404078	Y7A5A.t5	Y7A5A.t5
656	WBGene00023126	R11B5.t3	Non-coding RNA	Non-coding RNA: tRNA	Non-coding RNA: tRNA	N.A.	WBGene00023126	821	5.06414	0.000224561	0.0128468	R11B5.t3	R11B5.t3
7	WBGene00000272	F56A3.5	Nucleic acid	Nucleic acid: binding	Nucleic acid: binding: unassigned	bro-1 is an ortholog of human CBFB\; is predicted to have transcription coactivator activity\; is involved in nematode male tail tip morphogenesis and stem cell population maintenance\; localizes to the nucleus\; is expressed in several tissues, including the alimentary system, the epithelial system, the muscle cell, the ray precursor cell, and the uterine seam cell.	WBGene00000272	656	2.10199	6.44881e-05	0.00461863	bro-1	F56A3.5
533	WBGene00019335	K02F6.1	Nucleic acid	Nucleic acid: binding	Nucleic acid: binding: unassigned	K02F6.1 is predicted to have nucleic acid binding activity and zinc ion binding activity.	WBGene00019335	635	2.88128	5.31212e-05	0.00393055	K02F6.1	K02F6.1
658	WBGene00023284	F41B5.1	Nucleic acid	Nucleic acid: binding	Nucleic acid: binding: unassigned	F41B5.1 is predicted to have DNA binding activity.	WBGene00023284	682	1.90153	7.75955e-05	0.0053452	F41B5.1	F41B5.1
607	WBGene00021338	Y34F4.3	Nucleic acid	Nucleic acid: binding	Nucleic acid: binding: zinc finger	Y34F4.3 is an ortholog of human TUT4 (terminal uridylyl transferase 4) and TUT7 (terminal uridylyl transferase 7)\; is predicted to encode a protein with the following domain: PAP\/25A-associated.	WBGene00021338	532	2.49306	1.39861e-05	0.00123528	Y34F4.3	Y34F4.3
208	WBGene00009032	F21H7.10	Protein modification	Protein modification: carbohydrate	Protein modification: carbohydrate	bgnt-1.3 is an ortholog of human B4GAT1\; is predicted to have transferase activity.	WBGene00009032	1115	2.56452	0.000872014	0.0366961	bgnt-1.3	F21H7.10
430	WBGene00015757	C14C6.3	Protein modification	Protein modification: carbohydrate	Protein modification: carbohydrate	C14C6.3 is predicted to have galactoside 2-alpha-L-fucosyltransferase activity\; is expressed in the seam cell.	WBGene00015757	473	4.31588	6.32929e-06	0.000628541	C14C6.3	C14C6.3
583	WBGene00020900	T28F2.1	Protein modification	Protein modification: carbohydrate	Protein modification: carbohydrate	T28F2.1 is predicted to have galactoside 2-alpha-L-fucosyltransferase activity.	WBGene00020900	520	2.49193	1.17245e-05	0.00105974	T28F2.1	T28F2.1
601	WBGene00021164	Y5H2B.1	Protein modification	Protein modification: carbohydrate	Protein modification: carbohydrate	Y5H2B.1 is predicted to have galactoside 2-alpha-L-fucosyltransferase activity.	WBGene00021164	785	2.85265	0.000155852	0.00932547	svh-11	Y5H2B.1a
336	WBGene00012682	Y39B6A.23	Proteolysis general	Proteolysis general: aspartate	Proteolysis general: aspartate: cathepsin	asp-16 is an ortholog of human PGA4, NAPSA, and PGA5\; is predicted to have aspartic-type endopeptidase activity.	WBGene00012682	1146	4.70145	0.000971291	0.0397207	asp-16	Y39B6A.23
337	WBGene00012683	Y39B6A.24	Proteolysis general	Proteolysis general: aspartate	Proteolysis general: aspartate: cathepsin	asp-17 is an ortholog of human PGA4, NAPSA, and PGA5\; is predicted to have aspartic-type endopeptidase activity.	WBGene00012683	174	2.88541	2.2675e-09	6.1486e-07	asp-17	Y39B6A.24
315	WBGene00012144	T28H10.3	Proteolysis general	Proteolysis general: aspartate	Proteolysis general: aspartate: unassigned	T28H10.3 is an ortholog of human LGMN\; is predicted to have peptidase activity\; is expressed in several tissues, including the Eala, the Ealp, the Eara, the Earp, and the Epla.	WBGene00012144	865	1.65474	0.000295955	0.0160689	T28H10.3	T28H10.3
32	WBGene00000781	C52E4.1	Proteolysis general	Proteolysis general: cysteine	Proteolysis general: cysteine: cathepsin	cpr-1 is an ortholog of human CTSB (cathepsin B)\; is predicted to have cysteine-type peptidase activity\; is expressed in the intestine and the male.	WBGene00000781	860	1.65664	0.000288529	0.0157569	cpr-1	C52E4.1
636	WBGene00022189	Y71H2AR.2	Proteolysis general	Proteolysis general: cysteine	Proteolysis general: cysteine: cathepsin	Y71H2AR.2 is an ortholog of human CTSO (cathepsin O)\; is predicted to have cysteine-type peptidase activity.	WBGene00022189	112	4.83373	4.03798e-11	1.70654e-08	Y71H2AR.2	Y71H2AR.2
365	WBGene00013916	ZC504.1	Proteolysis general	Proteolysis general: inhibitor	Proteolysis general: inhibitor: serine	ZC504.1 is predicted to have serine-type endopeptidase inhibitor activity.	WBGene00013916	1211	3.40426	0.00107967	0.0418581	ZC504.1	ZC504.1
694	WBGene00044564	ZK813.6	Proteolysis general	Proteolysis general: inhibitor	Proteolysis general: inhibitor: serine	ZK813.6 is an ortholog of human SPINK5 (serine peptidase inhibitor, Kazal type 5) and SPINK6 (serine peptidase inhibitor, Kazal type 6)\; human SPINK5 exhibits serine-type endopeptidase inhibitor activity.	WBGene00044564	202	4.63288	7.38634e-09	1.7227e-06	ZK813.6	ZK813.6
402	WBGene00015076	B0238.12	Proteolysis general	Proteolysis general: inhibitor	Proteolysis general: inhibitor: TIL domain	B0238.12 is enriched in dopaminergic neurons, the FLP, the OLL, the PVD, and the pharynx based on microarray and tiling array studies\; is affected by several genes including daf-16, daf-2, and age-1 based on microarray, tiling array, and RNA-seq studies\; is affected by thirteen chemicals including methylmercuric chloride, Mercuric Chloride, and Rotenone based on microarray and RNA-seq studies\;…	WBGene00015076	673	1.86605	7.44e-05	0.00519372	B0238.12	B0238.12
523	WBGene00018824	F54E2.2	Proteolysis general	Proteolysis general: inhibitor	Proteolysis general: inhibitor: unassigned	F54E2.2 is predicted to have peptidase inhibitor activity.	WBGene00018824	331	3.40049	3.79288e-07	5.39175e-05	F54E2.2	F54E2.2
74	WBGene00003092	Y22F5A.6	Proteolysis general	Proteolysis general: lysozyme	Proteolysis general: lysozyme	lys-3 is involved in stress response to copper ion.	WBGene00003092	190	2.92015	4.69094e-09	1.16432e-06	lys-3	Y22F5A.6
76	WBGene00003099	F17E9.11	Proteolysis general	Proteolysis general: lysozyme	Proteolysis general: lysozyme	lys-10 is enriched in the germ line and the intestine based on RNA-seq studies\; is affected by several genes including daf-12, clk-1, and sir-2.1 based on microarray and RNA-seq studies\; is affected by twelve chemicals including 1-methylnicotinamide, methylmercuric chloride, and Rotenone based on RNA-seq and microarray studies\; is predicted to encode a protein with the following domain: Glycos…	WBGene00003099	30	5.39576	2.96709e-20	4.79963e-17	lys-10	F17E9.11
459	WBGene00016670	C45G7.3	Proteolysis general	Proteolysis general: lysozyme	Proteolysis general: lysozyme	ilys-3 exhibits lysozyme activity\; is involved in defense response to Gram-positive bacterium and determination of adult lifespan\; localizes to the cytoplasmic part, extracellular space, and intracellular organelle\; is expressed in the alimentary system, the coelomocyte, the digestive tract, and the epithelial system.	WBGene00016670	25	6.06638	4.69189e-21	9.17089e-18	ilys-3	C45G7.3
61	WBGene00001828	F40E10.1	Proteolysis general	Proteolysis general: metallopeptidase	Proteolysis general: metallopeptidase	hch-1 is predicted to have metalloendopeptidase activity and zinc ion binding activity\; is involved in hatching and neuron migration\; is expressed in the hypodermis.	WBGene00001828	972	1.60482	0.000505919	0.024442	hch-1	F40E10.1
83	WBGene00003529	K09C8.3	Proteolysis general	Proteolysis general: metallopeptidase	Proteolysis general: metallopeptidase	nas-10 is predicted to have metalloendopeptidase activity and zinc ion binding activity.	WBGene00003529	798	2.16828	0.000174689	0.0102821	nas-10	K09C8.3
582	WBGene00020882	T28A11.20	Proteolysis general	Proteolysis general: metallopeptidase	Proteolysis general: metallopeptidase	T28A11.20 is affected by several genes including daf-16, age-1, and daf-12 based on microarray, tiling array, and RNA-seq studies\; is affected by eight chemicals including hydrogen sulfide, methylmercuric chloride, and Tunicamycin based on microarray and RNA-seq studies.	WBGene00020882	194	3.08525	6.54552e-09	1.59097e-06	T28A11.20	T28A11.20
448	WBGene00016187	C28G1.2	Proteolysis general	Proteolysis general: unassigned	Proteolysis general: unassigned	C28G1.2 is enriched in the AFD based on RNA-seq studies\; is affected by several genes including glp-1, daf-12, and hsf-1 based on microarray, tiling array, and RNA-seq studies\; is affected by five chemicals including Mercuric Chloride, 4-bromodiphenyl ether, and stavudine based on microarray and RNA-seq studies\; is predicted to encode a protein with the following domains: Serpin family, Serpin…	WBGene00016187	585	2.34756	2.82565e-05	0.00226976	C28G1.2	C28G1.2
156	WBGene00007672	C18D4.2	Proteolysis proteasome	Proteolysis proteasome: E3	Proteolysis proteasome: E3: F box	fbxa-136 is affected by several genes including daf-16, skn-1, and clk-1 based on microarray and RNA-seq studies\; is affected by four chemicals including Mercuric Chloride, Tunicamycin, and Sodium Chloride based on microarray and RNA-seq studies\; is predicted to encode a protein with the following domain: Ubiquitin interacting motif.	WBGene00007672	240	3.55366	3.85171e-08	7.56016e-06	fbxa-136	C18D4.2a
237	WBGene00009839	F47H4.8	Proteolysis proteasome	Proteolysis proteasome: E3	Proteolysis proteasome: E3: F box	fbxa-188 is enriched in the PLM, the Z1, the Z4, the body wall muscle cell, and the intestine based on tiling array, RNA-seq, and microarray studies\; is affected by several genes including daf-16, daf-2, and let-60 based on microarray, tiling array, and RNA-seq studies\; is affected by resveratrol and Sirolimus based on microarray studies\; is predicted to encode a protein with the following dom…	WBGene00009839	639	1.94231	5.40755e-05	0.00397608	fbxa-188	F47H4.8
238	WBGene00009840	F47H4.9	Proteolysis proteasome	Proteolysis proteasome: E3	Proteolysis proteasome: E3: F box	fbxa-189 is enriched in several tissues, including the Z1.p, the Z4.a, the male distal tip cell, the nervous system, and the somatic gonad precursor based on tiling array and RNA-seq studies\; is affected by several genes including daf-16, daf-2, and daf-12 based on microarray, tiling array, and RNA-seq studies\; is affected by seven chemicals including methylmercuric chloride, bisphenol A, and s…	WBGene00009840	412	2.28561	2.24888e-06	0.000256685	fbxa-189	F47H4.9
276	WBGene00010934	M162.8	Proteolysis proteasome	Proteolysis proteasome: E3	Proteolysis proteasome: E3: F box	fbxa-118 is enriched in the hypodermis based on RNA-seq studies\; is affected by several genes including daf-16, daf-12, and clk-1 based on microarray and RNA-seq studies\; is affected by five chemicals including Mercuric Chloride, multi-walled carbon nanotube, and Zidovudine based on microarray and RNA-seq studies\; is predicted to encode a protein with the following domains: F-box domain, Domai…	WBGene00010934	136	4.25472	3.15578e-10	1.0966e-07	fbxa-118	M162.8
294	WBGene00011539	T06E6.5	Proteolysis proteasome	Proteolysis proteasome: E3	Proteolysis proteasome: E3: F box	fbxa-135 is enriched in the DA neuron, the VA neuron, the intestine, and the pharyngeal muscle cell based on tiling array studies\; is affected by several genes including daf-16, daf-2, and glp-1 based on microarray, tiling array, and RNA-seq studies\; is affected by Sodium Chloride, resveratrol, and Sirolimus based on RNA-seq and microarray studies\; is predicted to encode a protein with the fol…	WBGene00011539	470	2.42249	5.69681e-06	0.000569814	fbxa-135	T06E6.5
312	WBGene00012027	T25E12.12	Proteolysis proteasome	Proteolysis proteasome: E3	Proteolysis proteasome: E3: F box	fbxa-127 is enriched in the intestine based on RNA-seq studies\; is affected by several genes including daf-2, clk-1, and elt-2 based on RNA-seq, tiling array, and microarray studies\; is affected by ten chemicals including methylmercury hydroxide, D-glucopyranose, and sodium arsenite based on RNA-seq and microarray studies\; is predicted to encode a protein with the following domains: F-box doma…	WBGene00012027	1061	1.74175	0.000687173	0.0304113	fbxa-127	T25E12.12
360	WBGene00013837	ZC47.4	Proteolysis proteasome	Proteolysis proteasome: E3	Proteolysis proteasome: E3: F box	fbxa-30 is involved in innate immune response.	WBGene00013837	1054	2.07781	0.000661341	0.0294626	fbxa-30	ZC47.4
420	WBGene00015598	C08E3.6	Proteolysis proteasome	Proteolysis proteasome: E3	Proteolysis proteasome: E3: F box	fbxa-163 is enriched in the body wall muscle cell, the intestine, and the nervous system based on tiling array studies\; is affected by several genes including daf-16, daf-2, and glp-1 based on microarray, RNA-seq, and tiling array studies\; is affected by twelve chemicals including methylmercuric chloride, Rotenone, and multi-walled carbon nanotube based on microarray and RNA-seq studies\; is pr…	WBGene00015598	132	3.71284	2.44366e-10	8.75074e-08	fbxa-163	C08E3.6
421	WBGene00015599	C08E3.7	Proteolysis proteasome	Proteolysis proteasome: E3	Proteolysis proteasome: E3: F box	fbxa-164 is enriched in the intestine based on RNA-seq and microarray studies\; is affected by several genes including daf-2, glp-1, and hsf-1 based on microarray, tiling array, and RNA-seq studies\; is affected by nine chemicals including aldicarb, Tunicamycin, and stavudine based on microarray and RNA-seq studies\; is predicted to encode a protein with the following domains: F-box domain and Do…	WBGene00015599	145	7.01974	5.82569e-10	1.89784e-07	fbxa-164	C08E3.7
422	WBGene00015600	C08E3.8	Proteolysis proteasome	Proteolysis proteasome: E3	Proteolysis proteasome: E3: F box	fbxa-165 is enriched in the intestine based on RNA-seq studies\; is affected by several genes including daf-16, glp-1, and hsf-1 based on microarray, tiling array, and RNA-seq studies\; is affected by four chemicals including single-walled carbon nanotube, dibromoacetic acid, and Microcystin-LR based on microarray studies\; is predicted to encode a protein with the following domains: F-box domain…	WBGene00015600	1007	4.83781	0.000578956	0.0269933	fbxa-165	C08E3.8
423	WBGene00015602	C08E3.10	Proteolysis proteasome	Proteolysis proteasome: E3	Proteolysis proteasome: E3: F box	fbxa-158 is enriched in the ALM, the PLM, and the intestine based on tiling array, microarray, and RNA-seq studies\; is affected by several genes including glp-1, hsf-1, and clk-1 based on microarray, RNA-seq, and tiling array studies\; is affected by ten chemicals including methylmercury hydroxide, methylmercuric chloride, and Tunicamycin based on RNA-seq and microarray studies\; is predicted to…	WBGene00015602	85	4.9649	8.21702e-13	4.58891e-10	fbxa-158	C08E3.10a
449	WBGene00016254	C30E1.5	Proteolysis proteasome	Proteolysis proteasome: E3	Proteolysis proteasome: E3: F box	fbxb-114 is enriched in the pharynx based on microarray studies\; is affected by several genes including daf-2, skn-1, and sir-2.1 based on tiling array, microarray, and RNA-seq studies\; is affected by six chemicals including methylmercuric chloride, Tunicamycin, and stavudine based on microarray and RNA-seq studies\; is predicted to encode a protein with the following domain: F-box associated d…	WBGene00016254	583	4.09648	2.68208e-05	0.00216184	fbxb-114	C30E1.5
503	WBGene00018342	F42A10.6	Proteolysis proteasome	Proteolysis proteasome: E3	Proteolysis proteasome: E3: F box	F42A10.6 is expressed in the intestine.	WBGene00018342	724	1.78788	0.000100502	0.00652021	F42A10.6	F42A10.6
504	WBGene00018343	F42A10.7	Proteolysis proteasome	Proteolysis proteasome: E3	Proteolysis proteasome: E3: F box	F42A10.7 is enriched in the ASER and the intestine based on tiling array, RNA-seq, and microarray studies\; is affected by several genes including daf-2, lin-4, and lin-14 based on microarray and RNA-seq studies\; is affected by twenty-two chemicals including methylmercury hydroxide, methylmercuric chloride, and Mercuric Chloride based on RNA-seq and microarray studies.	WBGene00018343	1069	1.54848	0.00071864	0.0315657	F42A10.7	F42A10.7
506	WBGene00018353	F42G2.4	Proteolysis proteasome	Proteolysis proteasome: E3	Proteolysis proteasome: E3: F box	fbxa-182 is enriched in the intestine based on tiling array, RNA-seq, and microarray studies\; is affected by several genes including daf-2, glp-1, and daf-12 based on microarray, tiling array, and RNA-seq studies\; is affected by eight chemicals including 1-methylnicotinamide, methylmercuric chloride, and D-glucopyranose based on RNA-seq and microarray studies\; is predicted to encode a protein …	WBGene00018353	282	2.55056	1.32282e-07	2.20835e-05	fbxa-182	F42G2.4
522	WBGene00018803	F54D10.2	Proteolysis proteasome	Proteolysis proteasome: E3	Proteolysis proteasome: E3: F box	fbxa-24 is enriched in the hypodermis, the intestine, the nervous system, and the sensillum based on microarray, tiling array, and RNA-seq studies\; is affected by several genes including daf-2, age-1, and hsf-1 based on microarray, tiling array, and RNA-seq studies\; is affected by twelve chemicals including nicotinic acid, Mercuric Chloride, and Rotenone based on RNA-seq and microarray studies\…	WBGene00018803	268	2.63357	7.8269e-08	1.37516e-05	fbxa-24	F54D10.2
563	WBGene00020357	T08E11.1	Proteolysis proteasome	Proteolysis proteasome: E3	Proteolysis proteasome: E3: F box	T08E11.1 is affected by several genes including daf-16, daf-2, and daf-12 based on microarray, tiling array, and RNA-seq studies\; is affected by six chemicals including methylmercury hydroxide, methylmercuric chloride, and resveratrol based on RNA-seq and microarray studies\; is predicted to encode a protein with the following domains: F-box domain and Domain of unknown function DUF38, Caenorhab…	WBGene00020357	104	5.26957	1.32752e-11	6.04617e-09	T08E11.1	T08E11.1
576	WBGene00020853	T27B7.7	Proteolysis proteasome	Proteolysis proteasome: E3	Proteolysis proteasome: E3: F box	fbxa-137 is enriched in the AFD and the BAG based on tiling array and RNA-seq studies\; is affected by several genes including daf-12, clk-1, and eat-2 based on microarray, tiling array, and RNA-seq studies\; is affected by nine chemicals including 1-methylnicotinamide, methylmercuric chloride, and Rotenone based on RNA-seq and microarray studies\; is predicted to encode a protein with the follow…	WBGene00020853	1098	2.04586	0.000818483	0.0350008	fbxa-137	T27B7.7a
638	WBGene00022345	Y82E9BR.12	Proteolysis proteasome	Proteolysis proteasome: E3	Proteolysis proteasome: E3: F box	fbxa-138 is enriched in the intestine based on RNA-seq studies\; is affected by several genes including glp-1, eat-2, and sir-2.1 based on RNA-seq and microarray studies\; is predicted to encode a protein with the following domains: F-box domain, Domain of unknown function DUF38, Caenorhabditis species, and F-box-like domain superfamily.	WBGene00022345	493	2.41943	8.41536e-06	0.000801631	fbxa-138	Y82E9BR.12
643	WBGene00022477	Y119D3A.2	Proteolysis proteasome	Proteolysis proteasome: E3	Proteolysis proteasome: E3: F box	fbxa-28 is affected by rsr-2 based on tiling array studies\; is predicted to encode a protein with the following domains: F-box domain, Domain of unknown function DUF38, Caenorhabditis species, and F-box-like domain superfamily.	WBGene00022477	368	6.09279	7.93523e-07	0.00010143	fbxa-28	Y119D3A.2
644	WBGene00022487	Y119D3B.9	Proteolysis proteasome	Proteolysis proteasome: E3	Proteolysis proteasome: E3: F box	fbxa-21 is enriched in the OLL, the PVD, and the intestine based on tiling array and RNA-seq studies\; is affected by several genes including daf-2, let-60, and clk-1 based on microarray and RNA-seq studies\; is affected by five chemicals including 1-methylnicotinamide, Rotenone, and Zidovudine based on RNA-seq and microarray studies\; is predicted to encode a protein with the following domain: D…	WBGene00022487	1209	1.6025	0.0010739	0.0417033	fbxa-21	Y119D3B.9
696	WBGene00044655	M162.11	Proteolysis proteasome	Proteolysis proteasome: E3	Proteolysis proteasome: E3: F box	fbxa-194 is enriched in the germ line based on RNA-seq studies\; is affected by several genes including elt-2, pgl-1, and glh-1 based on tiling array and RNA-seq studies\; is predicted to encode a protein with the following domains: F-box domain and Domain of unknown function DUF38, Caenorhabditis species.	WBGene00044655	60	8.09682	1.12741e-14	8.96408e-12	fbxa-194	M162.11
95	WBGene00004811	F47H4.10	Proteolysis proteasome	Proteolysis proteasome: E3	Proteolysis proteasome: E3: SCF	skr-5 is an ortholog of human CTD-2410N18.5 and SKP1 (S-phase kinase associated protein 1)\; is predicted to have ligase activity\; is involved in determination of adult lifespan\; is expressed in the hypodermis, the intestinal cell, and the vulval muscle.	WBGene00004811	1127	1.56337	0.000922795	0.0384451	skr-5	F47H4.10
106	WBGene00005403	C03G6.20	Pseudogene	Pseudogene	Pseudogene	srh-189 is affected by several genes including daf-16, daf-12, and lin-4 based on microarray and RNA-seq studies\; is affected by resveratrol based on microarray studies.	WBGene00005403	1021	4.82617	0.000599921	0.0275145	srh-189	C03G6.20
110	WBGene00005580	B0462.2	Pseudogene	Pseudogene	Pseudogene	sri-68 is affected by several genes including pgl-1, glh-1, and ain-1 based on RNA-seq and microarray studies\; is affected by adsorbable organic bromine compound based on microarray studies.	WBGene00005580	771	5.16063	0.000144778	0.00882035	sri-68	B0462.2
139	WBGene00007181	B0462.1	Pseudogene	Pseudogene	Pseudogene	B0462.1 is enriched in the muscle cell based on microarray studies\; is affected by several genes including daf-16, daf-2, and glp-1 based on microarray and RNA-seq studies\; is affected by seven chemicals including Tunicamycin, multi-walled carbon nanotube, and stavudine based on microarray and RNA-seq studies.	WBGene00007181	1089	1.97271	0.000783121	0.0337606	B0462.1	B0462.1
140	WBGene00007198	B0513.6	Pseudogene	Pseudogene	Pseudogene	B0513.6 is enriched in the germ line based on RNA-seq studies\; is affected by several genes including clk-1, pgl-1, and csr-1 based on tiling array, microarray, and RNA-seq studies\; is affected by four chemicals including multi-walled carbon nanotube, Sodium Chloride, and Ethanol based on RNA-seq and microarray studies.	WBGene00007198	221	3.54402	1.98801e-08	4.23908e-06	B0513.6	B0513.6
141	WBGene00007199	B0513.7	Pseudogene	Pseudogene	Pseudogene	B0513.7 is affected by several genes including daf-16, daf-2, and sir-2.1 based on RNA-seq, tiling array, and microarray studies\; is affected by resveratrol and Cry5B based on microarray studies.	WBGene00007199	110	5.17424	3.50826e-11	1.50987e-08	B0513.7	B0513.7
146	WBGene00007376	C06C3.5	Pseudogene	Pseudogene	Pseudogene	C06C3.5 is affected by several genes including age-1, clk-1, and eat-2 based on microarray and RNA-seq studies\; is affected by four chemicals including Alovudine, paraquat, and Sirolimus based on RNA-seq and microarray studies.	WBGene00007376	491	2.18489	8.21597e-06	0.00078657	C06C3.5	C06C3.5
158	WBGene00007677	C18D4.8	Pseudogene	Pseudogene	Pseudogene	C18D4.8 is enriched in the OLL, the PVD, and the intestine based on microarray and RNA-seq studies\; is affected by several genes including daf-16, daf-2, and daf-12 based on microarray and RNA-seq studies\; is affected by six chemicals including Rotenone, D-glucose, and levamisole based on RNA-seq and microarray studies.	WBGene00007677	1246	1.55013	0.00124742	0.0470021	C18D4.8	C18D4.8
199	WBGene00008842	F15A4.8	Pseudogene	Pseudogene	Pseudogene	chil-28 is affected by several genes including daf-16, daf-2, and daf-12 based on microarray, tiling array, and RNA-seq studies\; is affected by multi-walled carbon nanotube and resveratrol based on RNA-seq and microarray studies.	WBGene00008842	759	3.06558	0.000129619	0.00802184	chil-28	F15A4.8a
212	WBGene00009104	F25C8.1	Pseudogene	Pseudogene	Pseudogene	F25C8.1 is affected by several genes including hsf-1, npr-1, and pgl-1 based on microarray and RNA-seq studies\; is affected by six chemicals including hydrogen sulfide, Tunicamycin, and stavudine based on microarray and RNA-seq studies.	WBGene00009104	354	2.49653	5.77945e-07	7.68045e-05	F25C8.1	F25C8.1
217	WBGene00009214	F28D1.4	Pseudogene	Pseudogene	Pseudogene	thn-3 is enriched in GABAergic neurons and dopaminergic neurons based on tiling array and RNA-seq studies\; is affected by several genes including clk-1, sir-2.1, and pgl-1 based on microarray and RNA-seq studies\; is affected by five chemicals including fluoranthene, Quercetin, and copper sulfate based on microarray studies\; is predicted to encode a protein with the following domains: Thaumatin…	WBGene00009214	570	3.60779	2.40138e-05	0.00197758	thn-3	F28D1.4
221	WBGene00009428	F35E12.4	Pseudogene	Pseudogene	Pseudogene	F35E12.4 is enriched in dopaminergic neurons based on tiling array studies\; is affected by several genes including rrf-3, hsf-1, and clk-1 based on microarray and RNA-seq studies\; is affected by nine chemicals including 1-methylnicotinamide, Rotenone, and indole based on RNA-seq and microarray studies.	WBGene00009428	965	1.7201	0.000474737	0.0231021	F35E12.4	F35E12.4
223	WBGene00009472	F36D3.7	Pseudogene	Pseudogene	Pseudogene	F36D3.7 is affected by several genes including pgl-1, glh-1, and pgl-3 based on RNA-seq studies.	WBGene00009472	415	4.46427	2.31155e-06	0.000261925	F36D3.7	F36D3.7
236	WBGene00009838	F47H4.7	Pseudogene	Pseudogene	Pseudogene	fbxa-187 is enriched in the nervous system based on microarray and tiling array studies\; is affected by several genes including daf-16, daf-2, and hsf-1 based on microarray and RNA-seq studies\; is affected by four chemicals including resveratrol, Cadmium, and copper sulfate based on microarray studies.	WBGene00009838	722	1.96257	9.98356e-05	0.00649568	fbxa-187	F47H4.7a
275	WBGene00010930	M162.4	Pseudogene	Pseudogene	Pseudogene	srt-46 is enriched in the muscle cell based on microarray studies\; is affected by cyc-1 and mdt-15 based on microarray studies\; is affected by resveratrol based on microarray studies.	WBGene00010930	1157	4.69745	0.000982404	0.039832	srt-46	M162.4
296	WBGene00011608	T08D2.3	Pseudogene	Pseudogene	Pseudogene	T08D2.3 is affected by several genes including daf-16, hsf-1, and clk-1 based on microarray and RNA-seq studies\; is affected by Chlorpyrifos and Diazinon based on microarray studies.	WBGene00011608	912	1.64978	0.000365349	0.0188023	T08D2.3	T08D2.3
334	WBGene00012620	Y38H6C.7	Pseudogene	Pseudogene	Pseudogene	Y38H6C.7 is enriched in the DA neuron, the I5 neuron, the SAB, and the retrovesicular ganglion based on microarray studies\; is affected by several genes including pgl-1, lin-15B, and dpy-21 based on microarray and RNA-seq studies\; is affected by Alovudine based on RNA-seq studies.	WBGene00012620	770	5.16095	0.000144632	0.00882035	Y38H6C.7	Y38H6C.7
335	WBGene00012623	Y38H6C.10	Pseudogene	Pseudogene	Pseudogene	fbxa-149 is enriched in the NSM and the RID based on RNA-seq studies\; is affected by several genes including daf-16, daf-12, and clk-1 based on microarray and RNA-seq studies\; is affected by Rotenone, Cadmium, and Sirolimus based on RNA-seq and microarray studies.	WBGene00012623	1275	1.52621	0.00135822	0.0499458	fbxa-149	Y38H6C.10
339	WBGene00012745	Y40H7A.7	Pseudogene	Pseudogene	Pseudogene	Y40H7A.7 is affected by several genes including daf-16, sir-2.1, and isp-1 based on RNA-seq, tiling array, and microarray studies\; is affected by resveratrol based on microarray studies.	WBGene00012745	171	3.33703	1.98387e-09	5.47443e-07	Y40H7A.7	Y40H7A.7
355	WBGene00013648	Y105C5B.7	Pseudogene	Pseudogene	Pseudogene	Y105C5B.7 is affected by several genes including hsf-1, eat-2, and npr-1 based on microarray, tiling array, and RNA-seq studies\; is affected by seven chemicals including Heme, multi-walled carbon nanotube, and Alovudine based on microarray and RNA-seq studies.	WBGene00013648	271	6.40655	8.58232e-08	1.49113e-05	Y105C5B.7	Y105C5B.7
357	WBGene00013826	Y116F11B.10	Pseudogene	Pseudogene	Pseudogene	Y116F11B.10 is affected by several genes including daf-16, daf-2, and glp-1 based on microarray, RNA-seq, and tiling array studies\; is affected by Zidovudine based on RNA-seq studies.	WBGene00013826	192	2.86293	5.67068e-09	1.39276e-06	Y116F11B.10	Y116F11B.10a
383	WBGene00014668	C06C3.9	Pseudogene	Pseudogene	Pseudogene	C06C3.9 is enriched in the PLM based on RNA-seq studies\; is affected by several genes including daf-16, elt-2, and pmk-1 based on RNA-seq and microarray studies\; is affected by five chemicals including multi-walled carbon nanotube, resveratrol, and dafa#1 based on RNA-seq and microarray studies.	WBGene00014668	1240	1.8467	0.00122034	0.0462044	C06C3.9	C06C3.9
384	WBGene00014672	C08F11.6	Pseudogene	Pseudogene	Pseudogene	C08F11.6 is affected by several genes including daf-16, daf-2, and daf-12 based on RNA-seq and microarray studies\; is affected by multi-walled carbon nanotube and Alovudine based on RNA-seq studies.	WBGene00014672	219	2.93072	1.93434e-08	4.16246e-06	C08F11.6	C08F11.6
387	WBGene00014732	F09F3.8	Pseudogene	Pseudogene	Pseudogene	F09F3.8 is affected by several genes including daf-16, npr-1, and pgl-1 based on RNA-seq and microarray studies\; is affected by multi-walled carbon nanotube and D-glucose based on RNA-seq studies.	WBGene00014732	605	2.61184	3.79786e-05	0.0029485	F09F3.8	F09F3.8
389	WBGene00014770	F54F3.2	Pseudogene	Pseudogene	Pseudogene	F54F3.2 is affected by several genes including daf-16, eat-2, and pmk-1 based on RNA-seq and microarray studies\; is affected by seven chemicals including stavudine, Heme, and Cry5B based on RNA-seq and microarray studies.	WBGene00014770	245	6.4879	4.65931e-08	8.95282e-06	F54F3.2	F54F3.2
390	WBGene00014781	F59A1.t1	Pseudogene	Pseudogene	Pseudogene	F59A1.t1 is affected by clk-1 based on microarray studies.	WBGene00014781	1254	2.14086	0.00126807	0.0474752	F59A1.t1	F59A1.t1
391	WBGene00014906	Y51A2A.8	Pseudogene	Pseudogene	Pseudogene	fbxa-109 is affected by Alovudine based on RNA-seq studies.	WBGene00014906	907	3.15878	0.000361041	0.018694	fbxa-109	Y51A2A.8
392	WBGene00014907	Y51A2A.9	Pseudogene	Pseudogene	Pseudogene	fbxa-117 is affected by several genes including daf-16, daf-2, and daf-12 based on microarray and RNA-seq studies\; is affected by four chemicals including Alovudine, Chlorpyrifos, and Diazinon based on RNA-seq and microarray studies.	WBGene00014907	372	2.53881	8.81363e-07	0.000111444	fbxa-117	Y51A2A.9
393	WBGene00014944	Y68A4A.12	Pseudogene	Pseudogene	Pseudogene	Y68A4A.12 is affected by several genes including clk-1, dpy-21, and hpl-2 based on microarray and RNA-seq studies\; is affected by multi-walled carbon nanotube and Colistin based on RNA-seq and microarray studies.	WBGene00014944	350	4.1288	5.64448e-07	7.58705e-05	Y68A4A.12	Y68A4A.12
394	WBGene00014978	ZC47.8	Pseudogene	Pseudogene	Pseudogene	ZC47.8 is affected by several genes including hsf-1, pgl-1, and bar-1 based on microarray and RNA-seq studies\; is affected by Sodium Chloride based on RNA-seq studies.	WBGene00014978	1222	1.87176	0.00115192	0.044257	ZC47.8	ZC47.8
395	WBGene00014979	ZC47.11	Pseudogene	Pseudogene	Pseudogene	ZC47.11 is affected by several genes including hsf-1, pgl-1, and dpy-21 based on RNA-seq and tiling array studies\; is affected by multi-walled carbon nanotube and Sodium Chloride based on RNA-seq studies.	WBGene00014979	1008	4.8375	0.000579442	0.0269933	ZC47.11	ZC47.11
396	WBGene00014992	ZK1025.1	Pseudogene	Pseudogene	Pseudogene	ZK1025.1 is affected by several genes including daf-16, hsf-1, and pgl-1 based on RNA-seq studies\; is affected by four chemicals including manganese chloride, Alovudine, and Atrazine based on RNA-seq and microarray studies.	WBGene00014992	329	3.16724	3.744e-07	5.35196e-05	ZK1025.1	ZK1025.1
403	WBGene00015077	B0238.13	Pseudogene	Pseudogene	Pseudogene	B0238.13 is affected by several genes including daf-16, daf-2, and lin-4 based on proteomic, microarray, and RNA-seq studies\; is affected by eight chemicals including tryptophan, tert-Butylhydroperoxide, and fluoranthene based on microarray and RNA-seq studies.	WBGene00015077	1046	2.05205	0.000636028	0.0285519	B0238.13	B0238.13a
411	WBGene00015439	C04E12.10	Pseudogene	Pseudogene	Pseudogene	C04E12.10 is affected by several genes including daf-16, daf-12, and lin-4 based on tiling array, RNA-seq, and microarray studies\; is affected by five chemicals including multi-walled carbon nanotube, stavudine, and resveratrol based on RNA-seq and microarray studies.	WBGene00015439	521	2.4029	1.21467e-05	0.0010958	C04E12.10	C04E12.10
418	WBGene00015596	C08E3.4	Pseudogene	Pseudogene	Pseudogene	fbxa-161 is enriched in the intestine based on microarray studies\; is affected by several genes including daf-16, daf-2, and lin-4 based on microarray, tiling array, and RNA-seq studies\; is affected by five chemicals including tryptophan, methylmercuric chloride, and Tunicamycin based on microarray and RNA-seq studies.	WBGene00015596	795	2.84006	0.00017211	0.0101686	fbxa-161	C08E3.4
419	WBGene00015597	C08E3.5	Pseudogene	Pseudogene	Pseudogene	fbxa-162 is enriched in dopaminergic neurons, the intestine, and the muscle cell based on tiling array, RNA-seq, and microarray studies\; is affected by several genes including daf-16, daf-2, and daf-12 based on microarray and RNA-seq studies\; is affected by thirteen chemicals including methylmercury hydroxide, methylmercuric chloride, and Tunicamycin based on RNA-seq and microarray studies.	WBGene00015597	385	2.55499	1.33603e-06	0.000163215	fbxa-162	C08E3.5
434	WBGene00015761	C14C6.7	Pseudogene	Pseudogene	Pseudogene	C14C6.7 is affected by several genes including daf-2, isp-1, and dpy-21 based on tiling array, RNA-seq, and microarray studies\; is affected by Cadmium based on microarray studies.	WBGene00015761	370	6.07955	8.5413e-07	0.000108586	C14C6.7	C14C6.7
474	WBGene00017152	EGAP798.1	Pseudogene	Pseudogene	Pseudogene	EGAP798.1 is expressed in the intestine, the nervous system, and the rectal gland cell.	WBGene00017152	542	5.57771	1.76667e-05	0.00153191	EGAP798.1	EGAP798.1
492	WBGene00017529	F16G10.15	Pseudogene	Pseudogene	Pseudogene	F16G10.15 is enriched in the intestine based on RNA-seq and microarray studies\; is affected by several genes including daf-2, glp-1, and hsf-1 based on RNA-seq and microarray studies\; is affected by Tunicamycin, tert-Butylhydroperoxide, and Colistin based on microarray and RNA-seq studies.	WBGene00017529	589	2.37559	3.0397e-05	0.00242509	F16G10.15	F16G10.15
514	WBGene00018671	F52C6.14	Pseudogene	Pseudogene	Pseudogene	F52C6.14 is enriched in the germ line based on RNA-seq studies\; is affected by several genes including pgl-1, csr-1, and glh-1 based on RNA-seq studies\; is affected by five chemicals including aldicarb, multi-walled carbon nanotube, and Alovudine based on microarray and RNA-seq studies\; is predicted to encode a protein with the following domain: MULE transposase domain.	WBGene00018671	511	2.2015	1.10392e-05	0.00101541	F52C6.14	F52C6.14
527	WBGene00019131	F59H5.3	Pseudogene	Pseudogene	Pseudogene	bath-12 is enriched in the germ line based on RNA-seq studies\; is affected by several genes including glp-1, clk-1, and sir-2.1 based on microarray and RNA-seq studies\; is affected by five chemicals including Rotenone, Alovudine, and stavudine based on RNA-seq and microarray studies.	WBGene00019131	317	2.46261	3.07905e-07	4.57092e-05	bath-12	F59H5.3
528	WBGene00019133	F59H6.2	Pseudogene	Pseudogene	Pseudogene	F59H6.2 is enriched in the NSM and the germline precursor cell based on RNA-seq studies\; is affected by several genes including elt-2, pgl-1, and sod-2 based on RNA-seq studies\; is affected by Alovudine and Sirolimus based on RNA-seq and microarray studies.	WBGene00019133	988	1.66589	0.000530021	0.0251913	F59H6.2	F59H6.2
532	WBGene00019208	H17B01.3	Pseudogene	Pseudogene	Pseudogene	lips-14 is enriched in the intestine based on RNA-seq studies\; is affected by several genes including daf-16, daf-2, and daf-12 based on microarray, tiling array, and RNA-seq studies\; is affected by twelve chemicals including hydrogen sulfide, D-glucose, and bisphenol A based on microarray and RNA-seq studies.	WBGene00019208	1195	1.51905	0.00105652	0.0415097	lips-14	H17B01.3
566	WBGene00020522	T15B7.10	Pseudogene	Pseudogene	Pseudogene	T15B7.10 is enriched in the ASER based on RNA-seq studies\; is affected by several genes including daf-16, daf-2, and elt-2 based on microarray, tiling array, and RNA-seq studies\; is affected by five chemicals including multi-walled carbon nanotube, stavudine, and Zidovudine based on RNA-seq and microarray studies.	WBGene00020522	868	1.83794	0.000310598	0.0167977	T15B7.10	T15B7.10
579	WBGene00020872	T28A11.5	Pseudogene	Pseudogene	Pseudogene	T28A11.5 is enriched in GABAergic neurons, the body wall muscle cell, and the ventral nerve cord based on tiling array and RNA-seq studies\; is affected by several genes including lin-35, npr-1, and bar-1 based on microarray, RNA-seq, and tiling array studies\; is affected by six chemicals including methylmercuric chloride, Mercuric Chloride, and Chlorpyrifos based on microarray studies.	WBGene00020872	1050	3.05327	0.000642453	0.0287303	T28A11.5	T28A11.5
585	WBGene00020971	W03B1.1	Pseudogene	Pseudogene	Pseudogene	W03B1.1 is affected by several genes including clk-1, sir-2.1, and dpy-7 based on tiling array, RNA-seq, and microarray studies\; is affected by five chemicals including methylmercuric chloride, Sodium Chloride, and Chlorpyrifos based on microarray and RNA-seq studies.	WBGene00020971	871	2.74196	0.000311526	0.0167977	W03B1.1	W03B1.1
587	WBGene00020981	W03D2.6	Pseudogene	Pseudogene	Pseudogene	W03D2.6 is enriched in the OLL, the PVD, and the intestine based on microarray studies\; is affected by several genes including daf-16, daf-2, and glp-1 based on microarray, tiling array, and RNA-seq studies\; is affected by eight chemicals including Rotenone, manganese chloride, and D-glucopyranose based on RNA-seq and microarray studies.	WBGene00020981	971	1.6044	0.000504895	0.0244177	W03D2.6	W03D2.6
590	WBGene00021034	W05F2.2	Pseudogene	Pseudogene	Pseudogene	enu-3.4 is enriched in the nervous system and the reproductive system based on RNA-seq studies\; is affected by several genes including daf-16, daf-2, and clk-1 based on microarray, tiling array, and RNA-seq studies\; is affected by Diazinon and single-walled carbon nanotube based on microarray studies.	WBGene00021034	938	1.67012	0.000407693	0.0204112	enu-3.4	W05F2.2
591	WBGene00021055	W06A11.4	Pseudogene	Pseudogene	Pseudogene	W06A11.4 is expressed in the intestinal cell.	WBGene00021055	492	2.11646	8.25202e-06	0.000788412	W06A11.4	W06A11.4
617	WBGene00021520	Y41D4B.18	Pseudogene	Pseudogene	Pseudogene	Y41D4B.18 is enriched in the OLL, the PVD, and the intestine based on microarray and tiling array studies\; is affected by several genes including clk-1, lin-35, and bar-1 based on microarray and RNA-seq studies\; is affected by eight chemicals including aldicarb, tryptophan, and methylmercuric chloride based on microarray studies.	WBGene00021520	588	2.02798	2.98333e-05	0.00238417	Y41D4B.18	Y41D4B.18
622	WBGene00021671	Y48G1BM.6	Pseudogene	Pseudogene	Pseudogene	Y48G1BM.6 is enriched in the nervous system and the retrovesicular ganglion based on microarray studies\; is affected by several genes including daf-16, daf-2, and hsf-1 based on tiling array, microarray, and RNA-seq studies\; is affected by multi-walled carbon nanotube, Alovudine, and Cadmium based on RNA-seq and microarray studies.	WBGene00021671	776	1.77582	0.000148128	0.00896626	Y48G1BM.6	Y48G1BM.6
627	WBGene00021885	Y54G2A.20	Pseudogene	Pseudogene	Pseudogene	Y54G2A.20 is enriched in the NSM based on tiling array studies\; is affected by several genes including pgl-1, sod-2, and glh-1 based on RNA-seq studies.	WBGene00021885	547	2.1122	1.88407e-05	0.00161875	Y54G2A.20	Y54G2A.20
628	WBGene00021886	Y54G2A.21	Pseudogene	Pseudogene	Pseudogene	Y54G2A.21 is enriched in the germ line based on RNA-seq studies\; is affected by several genes including daf-16, age-1, and hsf-1 based on microarray, tiling array, and RNA-seq studies\; is affected by Alovudine based on RNA-seq studies.	WBGene00021886	513	2.06974	1.11784e-05	0.0010242	Y54G2A.21	Y54G2A.21
631	WBGene00021971	Y57G7A.8	Pseudogene	Pseudogene	Pseudogene	Y57G7A.8 is affected by several genes including daf-16, daf-2, and daf-12 based on RNA-seq, microarray, and tiling array studies\; is affected by resveratrol based on microarray studies.	WBGene00021971	408	2.34765	2.15526e-06	0.000248417	Y57G7A.8	Y57G7A.8
641	WBGene00022431	Y108F1.3	Pseudogene	Pseudogene	Pseudogene	set-33 is enriched in the intestine based on RNA-seq studies\; is affected by several genes including daf-16, daf-12, and pgl-1 based on RNA-seq studies\; is affected by Colistin and Triclosan based on microarray studies\; is predicted to encode a protein with the following domain: SET domain.	WBGene00022431	850	2.53737	0.000265217	0.0146544	set-33	Y108F1.3
645	WBGene00022545	ZC196.1	Pseudogene	Pseudogene	Pseudogene	ZC196.1 is enriched in the OLL and the PVD based on microarray studies\; is affected by several genes including daf-16, daf-2, and age-1 based on microarray, tiling array, and RNA-seq studies\; is affected by stavudine and Colistin based on RNA-seq and microarray studies.	WBGene00022545	328	3.30846	3.7177e-07	5.33336e-05	ZC196.1	ZC196.1
651	WBGene00022688	ZK250.5	Pseudogene	Pseudogene	Pseudogene	math-47 is affected by several genes including daf-16, clk-1, and eat-2 based on microarray and RNA-seq studies\; is affected by paraquat based on microarray studies.	WBGene00022688	1239	2.09485	0.00122031	0.0462044	math-47	ZK250.5
657	WBGene00023274	F23C8.10	Pseudogene	Pseudogene	Pseudogene	F23C8.10 is affected by several genes including clk-1, sir-2.1, and pgl-1 based on microarray and RNA-seq studies.	WBGene00023274	318	6.22668	3.12948e-07	4.63113e-05	F23C8.10	F23C8.10
659	WBGene00023345	T12B5.9	Pseudogene	Pseudogene	Pseudogene	T12B5.9 is affected by smg-2 and mir-71 based on RNA-seq studies\; is affected by Sodium Chloride based on RNA-seq studies.	WBGene00023345	146	3.82036	6.1261e-10	1.95426e-07	T12B5.9	T12B5.9
677	WBGene00044279	T24A6.21	Pseudogene	Pseudogene	Pseudogene	grl-32 is affected by several genes including sir-2.1, lin-35, and fbf-1 based on RNA-seq and microarray studies\; is affected by multi-walled carbon nanotube, adsorbable organic bromine compound, and Sirolimus based on RNA-seq and microarray studies.	WBGene00044279	1075	1.793	0.000738397	0.0322523	grl-32	T24A6.21
683	WBGene00044399	F11F1.8	Pseudogene	Pseudogene	Pseudogene	F11F1.8 is affected by several genes including pgl-1, glh-1, and mut-2 based on RNA-seq and microarray studies\; is affected by Colistin based on microarray studies\; is predicted to encode a protein with the following domain: Domain of unknown function DUF148.	WBGene00044399	1263	2.27031	0.00131392	0.0488409	F11F1.8	F11F1.8
691	WBGene00044505	D2024.10	Pseudogene	Pseudogene	Pseudogene	D2024.10 is enriched in the muscle cell based on RNA-seq studies\; is affected by several genes including hpl-2, drh-3, and mir-34 based on tiling array, microarray, and RNA-seq studies\; is affected by multi-walled carbon nanotube based on RNA-seq studies.	WBGene00044505	1060	2.38292	0.000682751	0.0302441	D2024.10	D2024.10
702	WBGene00044787	C54D10.12	Pseudogene	Pseudogene	Pseudogene	pals-36 is enriched in the intestine based on RNA-seq studies\; is affected by several genes including daf-16, hsf-1, and clk-1 based on microarray and RNA-seq studies.	WBGene00044787	674	2.83202	7.53531e-05	0.00525112	pals-36	C54D10.12
708	WBGene00044995	Y105C5A.28	Pseudogene	Pseudogene	Pseudogene	Y105C5A.28 is affected by several genes including daf-16, dpy-21, and met-2 based on RNA-seq studies.	WBGene00044995	883	3.17929	0.000327859	0.0174378	Y105C5A.28	Y105C5A.28
720	WBGene00045279	B0513.12	Pseudogene	Pseudogene	Pseudogene	B0513.12 is affected by ahr-1 and daf-16 based on RNA-seq studies.	WBGene00045279	1276	2.18713	0.00135824	0.0499458	B0513.12	B0513.12
767	WBGene00050935	Y37H2A.16	Pseudogene	Pseudogene	Pseudogene	Y37H2A.16 is enriched in the muscle cell based on RNA-seq studies\; is affected by several genes including pgl-1, glh-1, and smg-2 based on microarray and RNA-seq studies\; is affected by Alovudine based on RNA-seq studies.	WBGene00050935	784	2.53784	0.000154934	0.00928237	Y37H2A.16	Y37H2A.16
768	WBGene00050945	C45B11.7	Pseudogene	Pseudogene	Pseudogene	C45B11.7 is affected by several genes including daf-16, daf-2, and clk-1 based on microarray, RNA-seq, and tiling array studies.	WBGene00050945	434	2.53468	3.05274e-06	0.000330732	C45B11.7	C45B11.7
769	WBGene00050946	M162.12	Pseudogene	Pseudogene	Pseudogene	M162.12 is affected by several genes including clk-1, pgl-1, and isp-1 based on microarray and RNA-seq studies\; is affected by Ethanol and D-glucopyranose based on RNA-seq studies.	WBGene00050946	480	2.28011	7.01574e-06	0.000687088	M162.12	M162.12
770	WBGene00050974	Y6G8.9	Pseudogene	Pseudogene	Pseudogene	Y6G8.9 is enriched in the ASER, the PLM, and the intestine based on RNA-seq studies\; is affected by several genes including daf-16, daf-2, and glp-1 based on microarray and RNA-seq studies\; is affected by multi-walled carbon nanotube, Alovudine, and stavudine based on RNA-seq studies.	WBGene00050974	730	2.21927	0.00010185	0.00655403	Y6G8.9	Y6G8.9
771	WBGene00077443	Y71A12B.19	Pseudogene	Pseudogene	Pseudogene	Y71A12B.19 is enriched in the germ line based on RNA-seq studies\; is affected by several genes including daf-16, glp-1, and skn-1 based on microarray and RNA-seq studies\; is affected by six chemicals including Alovudine, Deoxyglucose, and Hydrolyzable Tannins based on RNA-seq and microarray studies.	WBGene00077443	297	2.65869	2.16405e-07	3.42966e-05	Y71A12B.19	Y71A12B.19
773	WBGene00077527	C25A1.17	Pseudogene	Pseudogene	Pseudogene	C25A1.17 is affected by dpy-21 based on RNA-seq studies.	WBGene00077527	1031	4.81937	0.000612706	0.0278784	C25A1.17	C25A1.17
775	WBGene00077629	K10G4.13	Pseudogene	Pseudogene	Pseudogene	K10G4.13 is affected by several genes including glp-1, hsf-1, and pgl-1 based on RNA-seq studies\; is affected by adsorbable organic bromine compound based on microarray studies.	WBGene00077629	951	3.12424	0.000444234	0.0219363	K10G4.13	K10G4.13
776	WBGene00077653	Y51A2D.23	Pseudogene	Pseudogene	Pseudogene	Y51A2D.23 is affected by several genes including daf-16, pgl-1, and glh-1 based on RNA-seq studies.	WBGene00077653	281	2.75319	1.27676e-07	2.13908e-05	Y51A2D.23	Y51A2D.23
873	WBGene00194768	Y50E8A.19	Pseudogene	Pseudogene	Pseudogene	Y50E8A.19 is affected by several genes including daf-16, daf-12, and hsf-1 based on RNA-seq studies.	WBGene00194768	203	4.62373	7.41799e-09	1.7227e-06	Y50E8A.19	Y50E8A.19
1043	WBGene00219304	F56D6.16	Pseudogene	Pseudogene	Pseudogene	F56D6.16 is enriched in the germ line based on RNA-seq studies\; is affected by eat-2, elli-1, and nuo-6 based on RNA-seq and tiling array studies.	WBGene00219304	976	1.66271	0.00051377	0.0247047	F56D6.16	F56D6.16
1086	WBGene00235353	Y67D8C.23	Pseudogene	Pseudogene	Pseudogene	Y67D8C.23 is affected by several genes including daf-2, glp-1, and skn-1 based on RNA-seq studies\; is affected by Alovudine based on RNA-seq studies.	WBGene00235353	812	1.83348	0.000207453	0.0119998	Y67D8C.23	Y67D8C.23
1087	WBGene00235370	K08D10.15	Pseudogene	Pseudogene	Pseudogene	K08D10.15 is affected by sir-2.1 based on microarray studies.	WBGene00235370	708	2.4025	9.02147e-05	0.00598594	K08D10.15	K08D10.15
264	WBGene00010349	H01G02.2	Signaling	Signaling: CDK-like	Signaling: CDK-like	dyf-18 is an ortholog of human CDK19 (cyclin dependent kinase 19), CDK20 (cyclin dependent kinase 20), and CDK8 (cyclin dependent kinase 8)\; is predicted to have ATP binding activity and protein kinase activity\; is expressed in the head, the nervous system, and the sensillum.	WBGene00010349	793	2.31455	0.000169125	0.0100054	dyf-18	H01G02.2
77	WBGene00003143	C34B4.1	Signaling	Signaling: FERM	Signaling: FERM	max-1 is an ortholog of human PLEKHH1 and PLEKHH2 (pleckstrin homology, MyTH4 and FERM domain containing H2)\; is involved in motor neuron axon guidance\; is expressed in the nervous system.	WBGene00003143	790	1.75193	0.0001619	0.00962595	max-1	C34B4.1a
51	WBGene00001718	ZC487.4	Signaling	Signaling: hedgehog-like	Signaling: hedgehog-like	grl-9 is expressed in the terminal bulb\; is predicted to encode a protein with the following domain: Ground-like domain.	WBGene00001718	636	2.40342	5.32721e-05	0.00393551	grl-9	ZC487.4
52	WBGene00001727	T05C3.4	Signaling	Signaling: hedgehog-like	Signaling: hedgehog-like	grl-18 is enriched in GABAergic neurons based on RNA-seq studies\; is affected by several genes including daf-16, let-60, and daf-12 based on microarray and RNA-seq studies\; is affected by methylmercuric chloride and Colistin based on microarray studies\; is predicted to encode a protein with the following domain: Ground-like domain.	WBGene00001727	1160	1.66528	0.000989276	0.0400413	grl-18	T05C3.4
53	WBGene00001729	C23H5.9	Signaling	Signaling: hedgehog-like	Signaling: hedgehog-like	grl-20 is enriched in dopaminergic neurons based on tiling array studies\; is affected by several genes including daf-16, daf-2, and skn-1 based on microarray and RNA-seq studies\; is affected by nine chemicals including cholesterol, lathosterol, and methylmercuric chloride based on microarray studies\; is predicted to encode a protein with the following domain: Ground-like domain.	WBGene00001729	284	3.5091	1.37491e-07	2.2791e-05	grl-20	C23H5.9
54	WBGene00001732	E02A10.2	Signaling	Signaling: hedgehog-like	Signaling: hedgehog-like	grl-23 is enriched in the FLP based on microarray studies\; is affected by several genes including daf-16, daf-2, and daf-12 based on microarray and RNA-seq studies\; is affected by eleven chemicals including methylmercuric chloride, Tunicamycin, and multi-walled carbon nanotube based on microarray and RNA-seq studies.	WBGene00001732	36	8.86737	1.25826e-18	1.68646e-15	grl-23	E02A10.2a
55	WBGene00001734	ZK643.8	Signaling	Signaling: hedgehog-like	Signaling: hedgehog-like	grl-25 is expressed in several tissues, including the intestine, the nervous system, and the reproductive system.	WBGene00001734	250	2.86464	4.99325e-08	9.40716e-06	grl-25	ZK643.8a
92	WBGene00004236	Y80D3A.7	Signaling	Signaling: hedgehog-like	Signaling: hedgehog-like	ptr-22 is an ortholog of human PTCHD1 and PTCHD4\; is involved in molting cycle.	WBGene00004236	347	2.4793	5.54907e-07	7.52349e-05	ptr-22	Y80D3A.7a
280	WBGene00011052	R06B9.1	Signaling	Signaling: heteromeric G protein	Signaling: heteromeric G protein: arrestin	arrd-11 is an ortholog of human ARRDC1 (arrestin domain containing 1)\; human ARRDC1 exhibits several functions, including arrestin family protein binding activity, identical protein binding activity, and protein binding activity, bridging involved in substrate recognition for ubiquitination.	WBGene00011052	578	2.39647	2.60751e-05	0.00211994	arrd-11	R06B9.1
499	WBGene00017840	F26G1.4	Signaling	Signaling: heteromeric G protein	Signaling: heteromeric G protein: arrestin	ttm-2 is an ortholog of human ARRDC1 (arrestin domain containing 1) and ARRDC5\; is involved in response to nematicide.	WBGene00017840	640	1.87919	5.54713e-05	0.00407232	ttm-2	F26G1.4
49	WBGene00001544	C17F4.6	Signaling	Signaling: heteromeric G protein	Signaling: heteromeric G protein: guanylyl cyclase	gcy-19 is an ortholog of human NPR1 (natriuretic peptide receptor 1) and NPR2 (natriuretic peptide receptor 2)\; is predicted to have several functions, including GTP binding activity, nucleoside phosphate binding activity, and organonitrogen compound metabolic process\; is expressed in the head, the nervous system, and the sensillum.	WBGene00001544	333	2.46126	3.83734e-07	5.42209e-05	gcy-19	C17F4.6a
50	WBGene00001557	C54E4.3	Signaling	Signaling: heteromeric G protein	Signaling: heteromeric G protein: guanylyl cyclase	gcy-37 is predicted to have several functions, including GTP binding activity, guanylate cyclase activity, and heme binding activity\; is expressed in the AQR, the PQR, the URXL, and the URXR.	WBGene00001557	46	4.39765	1.64183e-16	1.71155e-13	gcy-37	C54E4.3
548	WBGene00019782	M60.7	Signaling	Signaling: heteromeric G protein	Signaling: heteromeric G protein: unassigned	M60.7 is an ortholog of human ASB18 (ankyrin repeat and SOCS box containing 18), ASB4 (ankyrin repeat and SOCS box containing 4), and ASB15 (ankyrin repeat and SOCS box containing 15)\; human orthologs of this gene are implicated in open-angle glaucoma\; is predicted to encode a protein with the following domains: SOCS box domain, Ankyrin repeat, Ankyrin repeat-containing domain, SOCS box-like do…	WBGene00019782	476	2.17572	6.51946e-06	0.000643861	M60.7	M60.7
686	WBGene00044468	Y69A2AL.2	Signaling	Signaling: lipid	Signaling: lipid: phospholipase A	Y69A2AL.2 is an ortholog of human PLA2G1B (phospholipase A2 group IB), PLA2G2F (phospholipase A2 group IIF), and PLA2G2D (phospholipase A2 group IID)\; is predicted to have calcium ion binding activity and hydrolase activity, acting on ester bonds.	WBGene00044468	763	1.75645	0.000134582	0.00828525	Y69A2AL.2	Y69A2AL.2
635	WBGene00022040	Y65B4BR.1	Signaling	Signaling: lipid	Signaling: lipid: phospholipase B	Y65B4BR.1 is an ortholog of human PLB1 (phospholipase B1)\; is predicted to have phospholipase activity.	WBGene00022040	269	2.77374	8.25403e-08	1.44479e-05	Y65B4BR.1	Y65B4BR.1
40	WBGene00001108	H02I12.4	Signaling	Signaling: Notch	Signaling: Notch	dsl-6 is enriched in the Z1.p, the Z4.a, the gon_male_dtc anterior, the gon_male_dtc posterior, and the hypodermis based on tiling array and RNA-seq studies\; is affected by several genes including clk-1, eat-2, and npr-1 based on microarray and RNA-seq studies\; is affected by twelve chemicals including 1-methylnicotinamide, methylmercuric chloride, and Rotenone based on RNA-seq and microarray s…	WBGene00001108	277	2.70411	1.16415e-07	1.97868e-05	dsl-6	H02I12.4
189	WBGene00008671	F11A5.3	Signaling	Signaling: small GTPase	Signaling: small GTPase: Rab	F11A5.3 is an ortholog of human RAB2A (RAB2A, member RAS oncogene family) and RAB2B (RAB2B, member RAS oncogene family)\; is predicted to have GTP binding activity and GTPase activity.	WBGene00008671	646	5.35283	5.81286e-05	0.00422771	F11A5.3	F11A5.3
424	WBGene00015605	C08E3.13	Signaling	Signaling: TGF beta	Signaling: TGF beta	C08E3.13 is expressed in the intestine and the vulva.	WBGene00015605	97	3.86469	8.41785e-12	4.11344e-09	C08E3.13	C08E3.13
246	WBGene00009877	F49C12.7	Signaling	Signaling: unassigned	Signaling: unassigned	F49C12.7 is enriched in the coelomocyte, the germ line, the intestine, and the nervous system based on proteomic, tiling array, RNA-seq, and microarray studies\; is affected by several genes including daf-16, daf-2, and glp-1 based on microarray, RNA-seq, and proteomic studies\; is affected by twelve chemicals including Ethanol, 1-methylnicotinamide, and methylmercuric chloride based on RNA-seq a…	WBGene00009877	598	1.91716	3.42695e-05	0.00268955	F49C12.7	F49C12.7a
93	WBGene00004249	Y39A3CL.6	Signaling	Signaling: VEGF	Signaling: VEGF	pvf-1 is an ortholog of human PDGFA and PDGFB\; is predicted to have growth factor activity\; is involved in negative regulation of netrin-activated signaling pathway and nematode male tail tip morphogenesis\; is expressed in the body wall musculature.	WBGene00004249	575	1.95445	2.52928e-05	0.0020671	pvf-1	Y39A3CL.6
263	WBGene00010342	F59F5.3	Signaling	Signaling: Y kinase	Signaling: Y kinase	F59F5.3 is predicted to have protein tyrosine kinase activity.	WBGene00010342	1235	1.58363	0.00120114	0.0456619	F59F5.3	F59F5.3
138	WBGene00007153	B0365.6	Stress response	Stress response: C-type Lectin	Stress response: C-type Lectin	clec-41 is predicted to have carbohydrate binding activity\; is involved in positive regulation of chemotaxis.	WBGene00007153	383	2.25809	1.28352e-06	0.000157621	clec-41	B0365.6
162	WBGene00007805	C29F3.4	Stress response	Stress response: C-type Lectin	Stress response: C-type Lectin	clec-231 is predicted to have carbohydrate binding activity.	WBGene00007805	745	3.84435	0.000116025	0.00731568	clec-231	C29F3.4
183	WBGene00008477	E03H4.10	Stress response	Stress response: C-type Lectin	Stress response: C-type Lectin	clec-17 is an ortholog of human CLEC3A (C-type lectin domain family 3 member A) and CLEC3B (C-type lectin domain family 3 member B)\; is predicted to have carbohydrate binding activity.	WBGene00008477	70	5.0109	6.91518e-14	4.70142e-11	clec-17	E03H4.10
201	WBGene00008853	F15D3.2	Stress response	Stress response: C-type Lectin	Stress response: C-type Lectin	clec-101 is predicted to have carbohydrate binding activity.	WBGene00008853	752	3.83339	0.000122098	0.00762682	clec-101	F15D3.2
204	WBGene00008891	F16H6.1	Stress response	Stress response: C-type Lectin	Stress response: C-type Lectin	clec-42 is predicted to have carbohydrate binding activity\; is expressed in the nervous system.	WBGene00008891	1266	1.83243	0.00133053	0.0492688	clec-42	F16H6.1
207	WBGene00009030	F21H7.4	Stress response	Stress response: C-type Lectin	Stress response: C-type Lectin	clec-233 is predicted to have carbohydrate binding activity.	WBGene00009030	467	2.40054	5.50856e-06	0.000554533	clec-233	F21H7.4
225	WBGene00009487	F36G9.11	Stress response	Stress response: C-type Lectin	Stress response: C-type Lectin	clec-232 is predicted to have carbohydrate binding activity.	WBGene00009487	291	3.4932	1.66319e-07	2.69041e-05	clec-232	F36G9.11
227	WBGene00009523	F38A1.10	Stress response	Stress response: C-type Lectin	Stress response: C-type Lectin	clec-165 is predicted to have carbohydrate binding activity.	WBGene00009523	562	2.04135	2.21498e-05	0.00185217	clec-165	F38A1.10
265	WBGene00010399	H16D19.1	Stress response	Stress response: C-type Lectin	Stress response: C-type Lectin	clec-13 is enriched in the intestine based on RNA-seq studies\; is affected by several genes including daf-16, daf-2, and age-1 based on microarray, RNA-seq, and tiling array studies\; is affected by Tunicamycin and Ethanol based on microarray studies\; is predicted to encode a protein with the following domains: CUB domain, C-type lectin-like, C-type lectin-like\/link domain superfamily, C-type …	WBGene00010399	808	5.10668	0.000193515	0.011249	clec-13	H16D19.1
342	WBGene00013008	Y48E1B.9	Stress response	Stress response: C-type Lectin	Stress response: C-type Lectin	clec-146 is predicted to have carbohydrate binding activity.	WBGene00013008	683	1.82546	7.85904e-05	0.0054058	clec-146	Y48E1B.9a
343	WBGene00013013	Y48E1B.16	Stress response	Stress response: C-type Lectin	Stress response: C-type Lectin	clec-145 is predicted to have carbohydrate binding activity.	WBGene00013013	857	1.70504	0.000285	0.0156187	clec-145	Y48E1B.16
372	WBGene00014046	ZK666.6	Stress response	Stress response: C-type Lectin	Stress response: C-type Lectin	clec-60 is predicted to have carbohydrate binding activity\; is involved in defense response to Gram-positive bacterium\; is expressed in the intestine.	WBGene00014046	26	5.87425	6.80957e-21	1.27778e-17	clec-60	ZK666.6
373	WBGene00014047	ZK666.7	Stress response	Stress response: C-type Lectin	Stress response: C-type Lectin	clec-61 is predicted to have carbohydrate binding activity\; is involved in defense response to Gram-positive bacterium.	WBGene00014047	73	4.44529	8.01021e-14	5.21899e-11	clec-61	ZK666.7
400	WBGene00015052	B0218.8	Stress response	Stress response: C-type Lectin	Stress response: C-type Lectin	clec-52 is an ortholog of human COLEC11, CD302, and LY75\; is predicted to have carbohydrate binding activity\; is involved in defense response to Gram-positive bacterium\; is expressed in the intestine, the nervous system, and the pharynx.	WBGene00015052	397	2.28752	1.59092e-06	0.000188464	clec-52	B0218.8
452	WBGene00016450	C35D10.14	Stress response	Stress response: C-type Lectin	Stress response: C-type Lectin	clec-5 is an ortholog of human CLEC3A (C-type lectin domain family 3 member A) and CLEC3B (C-type lectin domain family 3 member B)\; is predicted to have carbohydrate binding activity\; is expressed in the anal depressor muscle, the head, the intestine, and the rectal gland cell.	WBGene00016450	731	1.78892	0.000102526	0.00658848	clec-5	C35D10.14
453	WBGene00016451	C35D10.15	Stress response	Stress response: C-type Lectin	Stress response: C-type Lectin	clec-6 is an ortholog of human CLEC3A (C-type lectin domain family 3 member A) and CLEC3B (C-type lectin domain family 3 member B)\; is predicted to have carbohydrate binding activity.	WBGene00016451	234	3.22195	2.96048e-08	5.96047e-06	clec-6	C35D10.15
455	WBGene00016619	C43H6.6	Stress response	Stress response: C-type Lectin	Stress response: C-type Lectin	C43H6.6 is enriched in the nervous system based on tiling array and microarray studies\; is affected by several genes including daf-2, lin-35, and dpy-7 based on microarray, tiling array, and RNA-seq studies\; is affected by six chemicals including stavudine, Zidovudine, and resveratrol based on RNA-seq and microarray studies\; is predicted to encode a protein with the following domains: CUB doma…	WBGene00016619	1190	1.87348	0.00103578	0.0408486	C43H6.6	C43H6.6
509	WBGene00018547	F47C12.2	Stress response	Stress response: C-type Lectin	Stress response: C-type Lectin	clec-78 is predicted to have calcium ion binding activity and carbohydrate binding activity\; is involved in defense response to Gram-positive bacterium\; is expressed in the pharyngeal muscle cell.	WBGene00018547	854	1.6755	0.000280636	0.0154337	clec-78	F47C12.2
553	WBGene00019917	R07C3.1	Stress response	Stress response: C-type Lectin	Stress response: C-type Lectin	clec-43 is predicted to have carbohydrate binding activity.	WBGene00019917	1095	1.5672	0.000809792	0.0346885	clec-43	R07C3.1
598	WBGene00021118	W09G10.6	Stress response	Stress response: C-type Lectin	Stress response: C-type Lectin	clec-125 is predicted to have carbohydrate binding activity.	WBGene00021118	756	2.07611	0.000127828	0.00794244	clec-125	W09G10.6
618	WBGene00021580	Y46C8AL.2	Stress response	Stress response: C-type Lectin	Stress response: C-type Lectin	clec-174 is predicted to have carbohydrate binding activity.	WBGene00021580	840	3.22997	0.00024579	0.0137429	clec-174	Y46C8AL.2
619	WBGene00021586	Y46C8AL.9	Stress response	Stress response: C-type Lectin	Stress response: C-type Lectin	clec-75 is enriched in the intestine based on RNA-seq studies\; is affected by several genes including daf-16, daf-2, and glp-1 based on microarray and RNA-seq studies\; is affected by six chemicals including tryptophan, Rotenone, and Tunicamycin based on microarray and RNA-seq studies\; is predicted to encode a protein with the following domains: C-type lectin-like, C-type lectin-like\/link doma…	WBGene00021586	367	3.77896	7.91633e-07	0.00010143	clec-75	Y46C8AL.9
620	WBGene00021587	Y46C8AR.1	Stress response	Stress response: C-type Lectin	Stress response: C-type Lectin	clec-76 is predicted to have carbohydrate binding activity.	WBGene00021587	645	2.14656	5.80537e-05	0.00422771	clec-76	Y46C8AR.1
626	WBGene00021873	Y54G2A.8	Stress response	Stress response: C-type Lectin	Stress response: C-type Lectin	clec-82 is predicted to have carbohydrate binding activity\; is involved in defense response to Gram-positive bacterium.	WBGene00021873	211	3.15054	1.42219e-08	3.17697e-06	clec-82	Y54G2A.8a
661	WBGene00023484	Y54G2A.37	Stress response	Stress response: C-type Lectin	Stress response: C-type Lectin	Y54G2A.37 is enriched in the germline precursor cell, the hypodermis, and the intestine based on tiling array and RNA-seq studies\; is affected by several genes including daf-2, clk-1, and elt-2 based on tiling array, RNA-seq, and microarray studies\; is affected by four chemicals including methylmercury hydroxide, Mianserin, and Quercetin based on RNA-seq and microarray studies\; is predicted to…	WBGene00023484	275	4.8703	1.06268e-07	1.81939e-05	Y54G2A.37	Y54G2A.37
662	WBGene00043062	Y54G2A.39	Stress response	Stress response: C-type Lectin	Stress response: C-type Lectin	clec-80 is predicted to have carbohydrate binding activity.	WBGene00043062	1271	1.46996	0.00134396	0.049643	clec-80	Y54G2A.39a
8	WBGene00000372	T10B9.10	Stress response	Stress response: detoxification	Stress response: detoxification: CYP	cyp-13A7 is an ortholog of human TBXAS1 (thromboxane A synthase 1) and members of the human CYP3 (Cytochrome P450 family 3) gene family including CYP3A4, CYP3A7, and CYP3A5\; is predicted to have heme binding activity, iron ion binding activity, and oxidoreductase activity\; is expressed in the intestine.	WBGene00000372	364	4.08475	7.68689e-07	9.93388e-05	cyp-13A7	T10B9.10
198	WBGene00008809	F14F7.2	Stress response	Stress response: detoxification	Stress response: detoxification: CYP	cyp-13A11 is predicted to have heme binding activity, iron ion binding activity, and oxidoreductase activity.	WBGene00008809	791	3.30209	0.000164894	0.00979159	cyp-13A11	F14F7.2
219	WBGene00009226	F28G4.1	Stress response	Stress response: detoxification	Stress response: detoxification: CYP	cyp-37B1 is an ortholog of human CYP19A1 (cytochrome P450 family 19 subfamily A member 1) and CYP4V2 (cytochrome P450 family 4 subfamily V member 2)\; is predicted to have heme binding activity, iron ion binding activity, and oxidoreductase activity\; is involved in defense response to Gram-positive bacterium\; is expressed in the intestinal cell.	WBGene00009226	200	2.8605	7.14087e-09	1.68334e-06	cyp-37B1	F28G4.1
298	WBGene00011672	T10B9.2	Stress response	Stress response: detoxification	Stress response: detoxification: CYP	cyp-13A5 is an ortholog of human TBXAS1 (thromboxane A synthase 1) and members of the human CYP3 (Cytochrome P450 family 3) gene family including CYP3A4, CYP3A7, and CYP3A5\; is predicted to have heme binding activity, iron ion binding activity, and oxidoreductase activity.	WBGene00011672	201	2.83573	7.22855e-09	1.69549e-06	cyp-13A5	T10B9.2
299	WBGene00011675	T10B9.5	Stress response	Stress response: detoxification	Stress response: detoxification: CYP	cyp-13A3 is an ortholog of human TBXAS1 (thromboxane A synthase 1) and members of the human CYP3 (Cytochrome P450 family 3) gene family including CYP3A4, CYP3A7, and CYP3A5\; is predicted to have heme binding activity, iron ion binding activity, and oxidoreductase activity.	WBGene00011675	1096	2.28094	0.000809859	0.0346885	cyp-13A3	T10B9.5
300	WBGene00011699	T10H4.11	Stress response	Stress response: detoxification	Stress response: detoxification: CYP	cyp-34A2 is an ortholog of human CYP21A2 (cytochrome P450 family 21 subfamily A member 2) and members of the human CYP2 (Cytochrome P450 family 2) gene family including CYP2R1, CYP2U1, and CYP2J2\; is predicted to have heme binding activity, iron ion binding activity, and oxidoreductase activity\; human orthologs of this gene are implicated in congenital adrenal hyperplasia.	WBGene00011699	152	2.99801	8.14289e-10	2.52974e-07	cyp-34A2	T10H4.11
326	WBGene00012448	Y17D7A.4	Stress response	Stress response: detoxification	Stress response: detoxification: CYP	cyp-33D3 is an ortholog of human CYP2J2 (cytochrome P450 family 2 subfamily J member 2), CYP2R1 (cytochrome P450 family 2 subfamily R member 1), and CYP2U1 (cytochrome P450 family 2 subfamily U member 1)\; is predicted to have heme binding activity, iron ion binding activity, and oxidoreductase activity\; human orthologs of this gene are implicated in hereditary spastic paraplegia 56, lung cancer…	WBGene00012448	466	2.72431	5.45059e-06	0.000549877	cyp-33D3	Y17D7A.4
378	WBGene00014300	D2023.1	Stress response	Stress response: detoxification	Stress response: detoxification: CYP	D2023.1 is an ortholog of human CYB5A\; is predicted to have heme binding activity and metal ion binding activity.	WBGene00014300	654	1.87937	6.04976e-05	0.0043461	D2023.1	D2023.1b
385	WBGene00014697	C36A4.3	Stress response	Stress response: detoxification	Stress response: detoxification: CYP	cyp-25A3 is an ortholog of human CYP3A7-CYP3A51P and TBXAS1 (thromboxane A synthase 1) and members of the human CYP3 (Cytochrome P450 family 3) gene family including CYP3A4, CYP3A43, and CYP3A7\; is predicted to have heme binding activity, iron ion binding activity, and oxidoreductase activity\; human orthologs of this gene are implicated in essential hypertension and platelet-type bleeding disor…	WBGene00014697	1165	1.50877	0.000999443	0.0401806	cyp-25A3	C36A4.3
397	WBGene00015040	B0213.10	Stress response	Stress response: detoxification	Stress response: detoxification: CYP	cyp-34A5 is an ortholog of human CYP21A2 (cytochrome P450 family 21 subfamily A member 2) and members of the human CYP2 (Cytochrome P450 family 2) gene family including CYP2R1, CYP2U1, and CYP2J2\; is predicted to have heme binding activity, iron ion binding activity, and oxidoreductase activity\; human orthologs of this gene are implicated in congenital adrenal hyperplasia.	WBGene00015040	773	1.90604	0.000146595	0.00890792	cyp-34A5	B0213.10
398	WBGene00015044	B0213.15	Stress response	Stress response: detoxification	Stress response: detoxification: CYP	cyp-34A9 is an ortholog of human CYP21A2 (cytochrome P450 family 21 subfamily A member 2) and members of the human CYP2 (Cytochrome P450 family 2) gene family including CYP2R1, CYP2U1, and CYP2J2\; is predicted to have heme binding activity, iron ion binding activity, and oxidoreductase activity\; is expressed in the intestine\; human orthologs of this gene are implicated in congenital adrenal hy…	WBGene00015044	379	2.30918	1.14228e-06	0.000141761	cyp-34A9	B0213.15a
461	WBGene00016686	C45H4.2	Stress response	Stress response: detoxification	Stress response: detoxification: CYP	cyp-33C1 is an ortholog of human CYP2J2 (cytochrome P450 family 2 subfamily J member 2), CYP2R1 (cytochrome P450 family 2 subfamily R member 1), and CYP2U1 (cytochrome P450 family 2 subfamily U member 1)\; is predicted to have heme binding activity, iron ion binding activity, and oxidoreductase activity\; human orthologs of this gene are implicated in hereditary spastic paraplegia 56, lung cancer…	WBGene00016686	1268	2.90633	0.00133154	0.0492688	cyp-33C1	C45H4.2
540	WBGene00019472	K07C6.4	Stress response	Stress response: detoxification	Stress response: detoxification: CYP	cyp-35B1 is an ortholog of human CYP21A2 (cytochrome P450 family 21 subfamily A member 2) and members of the human CYP2 (Cytochrome P450 family 2) gene family including CYP2R1, CYP2U1, and CYP2J2\; is predicted to have heme binding activity, iron ion binding activity, and oxidoreductase activity\; is expressed in the hypodermal cell\; human orthologs of this gene are implicated in congenital adre…	WBGene00019472	620	1.99244	4.30399e-05	0.00326178	cyp-35B1	K07C6.4
565	WBGene00020386	T09H2.1	Stress response	Stress response: detoxification	Stress response: detoxification: CYP	cyp-34A4 is an ortholog of human CYP21A2 (cytochrome P450 family 21 subfamily A member 2) and members of the human CYP2 (Cytochrome P450 family 2) gene family including CYP2R1, CYP2U1, and CYP2J2\; is predicted to have heme binding activity, iron ion binding activity, and oxidoreductase activity\; human orthologs of this gene are implicated in congenital adrenal hyperplasia.	WBGene00020386	824	1.69982	0.0002282	0.0130074	dach-1	T09H2.1
602	WBGene00021167	Y5H2B.5	Stress response	Stress response: detoxification	Stress response: detoxification: CYP	cyp-32B1 is an ortholog of human CYP19A1 (cytochrome P450 family 19 subfamily A member 1) and CYP4V2 (cytochrome P450 family 4 subfamily V member 2)\; is predicted to have heme binding activity, iron ion binding activity, and oxidoreductase activity.	WBGene00021167	484	2.15381	7.31133e-06	0.000710107	cyp-32B1	Y5H2B.5
56	WBGene00001763	F37B1.4	Stress response	Stress response: detoxification	Stress response: detoxification: GST	gst-15 is an ortholog of human GSTA4 (glutathione S-transferase alpha 4), GSTA5 (glutathione S-transferase alpha 5), and HPGDS (hematopoietic prostaglandin D synthase)\; is predicted to have transferase activity.	WBGene00001763	1126	1.5809	0.000920919	0.0384011	gst-15	F37B1.4
57	WBGene00001772	F37B1.1	Stress response	Stress response: detoxification	Stress response: detoxification: GST	gst-24 is an ortholog of human GSTA4 (glutathione S-transferase alpha 4), GSTA5 (glutathione S-transferase alpha 5), and HPGDS (hematopoietic prostaglandin D synthase)\; is predicted to have transferase activity\; is involved in innate immune response\; is expressed in the head and the tail.	WBGene00001772	444	2.17515	3.89168e-06	0.000412106	gst-24	F37B1.1
58	WBGene00001777	Y53F4B.32	Stress response	Stress response: detoxification	Stress response: detoxification: GST	gst-29 is an ortholog of human GSTA4 (glutathione S-transferase alpha 4), GSTA5 (glutathione S-transferase alpha 5), and HPGDS (hematopoietic prostaglandin D synthase)\; is predicted to have transferase activity.	WBGene00001777	665	1.9319	7.10791e-05	0.00502167	gst-29	Y53F4B.32
59	WBGene00001785	Y32G9A.1	Stress response	Stress response: detoxification	Stress response: detoxification: GST	gst-37 is an ortholog of human GSTA4 (glutathione S-transferase alpha 4), GSTA5 (glutathione S-transferase alpha 5), and HPGDS (hematopoietic prostaglandin D synthase)\; is predicted to have transferase activity\; is expressed in the gonad, the head, and the tail.	WBGene00001785	1134	4.71283	0.00093999	0.038903	gst-37	Y32G9A.1
169	WBGene00008097	C44H9.1	Stress response	Stress response: detoxification	Stress response: detoxification: ugt	ugt-15 is an ortholog of human UGT3A1 (UDP glycosyltransferase family 3 member A1) and UGT3A2 (UDP glycosyltransferase family 3 member A2)\; is predicted to have glucuronosyltransferase activity.	WBGene00008097	258	3.49767	6.66687e-08	1.21692e-05	ugt-15	C44H9.1
364	WBGene00013900	ZC443.5	Stress response	Stress response: detoxification	Stress response: detoxification: ugt	ugt-18 is an ortholog of human UGT3A1 (UDP glycosyltransferase family 3 member A1) and UGT3A2 (UDP glycosyltransferase family 3 member A2)\; is predicted to have glucuronosyltransferase activity.	WBGene00013900	214	3.17268	1.69249e-08	3.72752e-06	ugt-18	ZC443.5
508	WBGene00018543	F47C10.6	Stress response	Stress response: detoxification	Stress response: detoxification: ugt	ugt-32 is an ortholog of human UGT3A1 (UDP glycosyltransferase family 3 member A1) and UGT3A2 (UDP glycosyltransferase family 3 member A2)\; is predicted to have transferase activity, transferring hexosyl groups.	WBGene00018543	122	3.17824	1.11938e-10	4.33976e-08	ugt-32	F47C10.6
612	WBGene00021464	Y39G10AR.6	Stress response	Stress response: detoxification	Stress response: detoxification: ugt	ugt-31 is an ortholog of human UGT3A1 (UDP glycosyltransferase family 3 member A1) and UGT3A2 (UDP glycosyltransferase family 3 member A2)\; is predicted to have transferase activity, transferring hexosyl groups.	WBGene00021464	764	1.76802	0.000134955	0.00829732	ugt-31	Y39G10AR.6
289	WBGene00011362	T02B5.1	Stress response	Stress response: detoxification	Stress response: detoxification: unassigned	cest-1 is an ortholog of human ACHE (acetylcholinesterase (Cartwright blood group)) and CES2 (carboxylesterase 2)\; is predicted to have hydrolase activity.	WBGene00011362	522	2.12687	1.22248e-05	0.00109905	cest-1.1	T02B5.1
188	WBGene00008592	F08H9.4	Stress response	Stress response: heat	Stress response: heat	F08H9.4 is an ortholog of human CRYAA (crystallin alpha A), CRYAB (crystallin alpha B), and HSPB1 (heat shock protein family B (small) member 1)\; is involved in response to topologically incorrect protein\; is expressed in head neurons, the excretory canal, and ventral cord neurons\; human orthologs of this gene are implicated in several diseases, including Charcot-Marie-Tooth disease axonal typ…	WBGene00008592	448	3.36939	4.20174e-06	0.000440957	F08H9.4	F08H9.4a
82	WBGene00003473	K11G9.6	Stress response	Stress response: heavy metal	Stress response: heavy metal	mtl-1 is predicted to have cadmium ion binding activity, copper ion binding activity, and zinc ion binding activity\; is involved in several processes, including response to cadmium ion, response to heat, and response to lead ion\; is expressed in the intestine and the pharynx.	WBGene00003473	40	4.51991	6.84566e-18	8.23428e-15	mtl-1	K11G9.6
489	WBGene00017498	F15E11.12	Stress response	Stress response: heavy metal	Stress response: heavy metal	pud-4 is expressed in the hyp7 syncytium.	WBGene00017498	472	2.106	5.83843e-06	0.0005815	pud-4	F15E11.12a
490	WBGene00017501	F15E11.15	Stress response	Stress response: heavy metal	Stress response: heavy metal	pud-3 is expressed in the head, the hyp7 syncytium, the pm3, and the rectal gland cell.	WBGene00017501	690	1.80524	8.43478e-05	0.00574288	pud-3	F15E11.15
517	WBGene00018725	F53A9.2	Stress response	Stress response: heavy metal	Stress response: heavy metal	kreg-1 is involved in stress response to copper ion.	WBGene00018725	836	1.72555	0.000237174	0.0133246	kreg-1	F53A9.2
592	WBGene00021081	W08A12.4	Stress response	Stress response: heavy metal	Stress response: heavy metal	pals-33 is enriched in the alimentary system, the body wall muscle cell, the digestive tract, the excretory cell, and the nervous system based on tiling array and microarray studies\; is affected by several genes including daf-16, daf-2, and glp-1 based on microarray, tiling array, and RNA-seq studies\; is affected by seven chemicals including tryptophan, Mercuric Chloride, and multi-walled carbo…	WBGene00021081	838	1.96336	0.000241168	0.0135167	pals-33	W08A12.4
96	WBGene00004932	C08A9.1	Stress response	Stress response: oxidative	Stress response: oxidative	sod-3 is an ortholog of human Sod2\; exhibits protein homodimerization activity and superoxide dismutase activity\; is involved in removal of superoxide radicals\; localizes to the mitochondrial respiratory chain supercomplex\; is expressed in several tissues, including the alimentary system, the head, the tail, and the vulva.	WBGene00004932	280	2.53613	1.24903e-07	2.10012e-05	sod-3	C08A9.1
168	WBGene00008040	C40H1.5	Stress response	Stress response: oxidative	Stress response: oxidative	ttr-5 is enriched in the germ line, the male, the muscle cell, and the nervous system based on tiling array, RNA-seq, and microarray studies\; is affected by several genes including daf-16, daf-2, and glp-1 based on microarray and RNA-seq studies\; is affected by seven chemicals including hydrogen sulfide, Rotenone, and stavudine based on microarray and RNA-seq studies\; is predicted to encode a …	WBGene00008040	890	1.64552	0.000336073	0.017734	ttr-5	C40H1.5
1	WBGene00000013	C50F2.10	Stress response	Stress response: pathogen	Stress response: pathogen: ASABF	abf-2 is involved in defense response to Gram-negative bacterium and defense response to Gram-positive bacterium\; is expressed in pharyngeal neurons, the excretory cell, and the marginal cell.	WBGene00000013	172	3.28555	2.02631e-09	5.55884e-07	abf-2	C50F2.10
12	WBGene00000555	R09B5.2	Stress response	Stress response: pathogen	Stress response: pathogen: caenacin	cnc-1 is involved in defense response to fungus and innate immune response.	WBGene00000555	568	2.62561	2.32892e-05	0.00192591	cnc-1	R09B5.2
13	WBGene00000556	R09B5.3	Stress response	Stress response: pathogen	Stress response: pathogen: caenacin	cnc-2 is involved in defense response to Gram-negative bacterium, defense response to fungus, and innate immune response\; is expressed in the hypodermis.	WBGene00000556	143	3.02624	4.95734e-10	1.6377e-07	cnc-2	R09B5.3a
14	WBGene00000560	Y46E12A.1	Stress response	Stress response: pathogen	Stress response: pathogen: caenacin	cnc-6 is involved in defense response to fungus and innate immune response\; is expressed in the intestine.	WBGene00000560	126	3.33092	1.6453e-10	6.1746e-08	cnc-6	Y46E12A.1
253	WBGene00010005	F53H2.2	Stress response	Stress response: pathogen	Stress response: pathogen: caenacin	cnc-7 is enriched in the germline precursor cell and the hypodermis based on tiling array studies\; is affected by several genes including daf-16, daf-12, and dpy-10 based on microarray, RNA-seq, and tiling array studies\; is affected by fifteen chemicals including 1-methylnicotinamide, Rotenone, and multi-walled carbon nanotube based on RNA-seq and microarray studies.	WBGene00010005	362	2.42682	7.29432e-07	9.47878e-05	cnc-7	F53H2.2
703	WBGene00044900	R09B5.13	Stress response	Stress response: pathogen	Stress response: pathogen: caenacin	cnc-11 is involved in defense response to fungus and innate immune response.	WBGene00044900	61	5.88725	1.31899e-14	1.03125e-11	cnc-11	R09B5.13
256	WBGene00010124	F55G11.4	Stress response	Stress response: pathogen	Stress response: pathogen: CUB	F55G11.4 is involved in defense response to Gram-negative bacterium\; is expressed in the intestine.	WBGene00010124	662	1.833	6.89578e-05	0.00489392	F55G11.4	F55G11.4
375	WBGene00014132	ZK896.1	Stress response	Stress response: pathogen	Stress response: pathogen: CUB	ZK896.1 is enriched in the intestine based on RNA-seq studies\; is affected by several genes including glp-1, hsf-1, and elt-2 based on microarray, tiling array, and RNA-seq studies\; is affected by eleven chemicals including methylmercury hydroxide, Tunicamycin, and D-glucose based on RNA-seq and microarray studies\; is predicted to encode a protein with the following domain: CUB-like domain.	WBGene00014132	475	2.2573	6.40394e-06	0.000633787	ZK896.1	ZK896.1
9	WBGene00000373	F08F3.7	Stress response	Stress response: pathogen	Stress response: pathogen: CYP	cyp-14A5 is an ortholog of human CYP2C18 (cytochrome P450 family 2 subfamily C member 18), CYP2F1 (cytochrome P450 family 2 subfamily F member 1), and CYP2E1 (cytochrome P450 family 2 subfamily E member 1)\; is predicted to have heme binding activity, iron ion binding activity, and oxidoreductase activity\; is involved in response to gamma radiation\; human orthologs of this gene are implicated i…	WBGene00000373	549	1.98348	1.91819e-05	0.00164205	cyp-14A5	F08F3.7
75	WBGene00003096	C02A12.4	Stress response	Stress response: pathogen	Stress response: pathogen: lysozyme	lys-7 is involved in several processes, including defense response to bacterium, defense response to other organism, and innate immune response\; is expressed in head neurons, the intestine, and the rectal gland cell.	WBGene00003096	32	4.76181	6.77406e-20	1.02509e-16	lys-7	C02A12.4
97	WBGene00004987	T08A9.12	Stress response	Stress response: pathogen	Stress response: pathogen: saposin	spp-2 is involved in defense response to Gram-positive bacterium.	WBGene00004987	500	2.05218	9.71441e-06	0.000913252	spp-2	T08A9.12
98	WBGene00004993	C28C12.5	Stress response	Stress response: pathogen	Stress response: pathogen: saposin	spp-8 is an ortholog of human PSAP (prosaposin) and PSAPL1\; human PSAP exhibits several functions, including anion binding activity, beta-galactosidase activity, and protein homodimerization activity.	WBGene00004993	1199	1.49072	0.00106258	0.0416082	spp-8	C28C12.5
99	WBGene00005003	F27C8.4	Stress response	Stress response: pathogen	Stress response: pathogen: saposin	spp-18 is involved in innate immune response.	WBGene00005003	586	1.94115	2.85995e-05	0.00229339	spp-18	F27C8.4a
310	WBGene00011979	T24B8.5	Stress response	Stress response: pathogen	Stress response: pathogen: ShK	T24B8.5 is involved in innate immune response\; is expressed in the intestine.	WBGene00011979	358	2.36199	6.46298e-07	8.49258e-05	T24B8.5	T24B8.5
432	WBGene00015759	C14C6.5	Stress response	Stress response: pathogen	Stress response: pathogen: ShK	C14C6.5 is involved in innate immune response.	WBGene00015759	116	3.195	4.9017e-11	1.99951e-08	C14C6.5	C14C6.5a
127	WBGene00006627	C02F5.8	Stress response	Stress response: pathogen	Stress response: pathogen: unassigned	tsp-1 is an ortholog of human CD151 (CD151 molecule (Raph blood group)), TSPAN11, and TSPAN12 (tetraspanin 12)\; is involved in innate immune response.	WBGene00006627	437	2.25267	3.37144e-06	0.000362747	tsp-1	C02F5.8
134	WBGene00007097	B0024.4	Stress response	Stress response: pathogen	Stress response: pathogen: unassigned	B0024.4 localizes to the membrane raft.	WBGene00007097	556	1.97775	2.02157e-05	0.00170871	B0024.4	B0024.4
154	WBGene00007659	C17H1.6	Stress response	Stress response: pathogen	Stress response: pathogen: unassigned	pals-5 is involved in innate immune response.	WBGene00007659	283	6.34802	1.36037e-07	2.26299e-05	pals-5	C17H1.6
187	WBGene00008577	F08G2.5	Stress response	Stress response: pathogen	Stress response: pathogen: unassigned	F08G2.5 is involved in innate immune response.	WBGene00008577	536	2.038	1.46037e-05	0.00128051	F08G2.5	F08G2.5
206	WBGene00008988	F20G2.5	Stress response	Stress response: pathogen	Stress response: pathogen: unassigned	F20G2.5 is involved in defense response to Gram-negative bacterium and innate immune response.	WBGene00008988	100	3.51771	1.04297e-11	4.94212e-09	F20G2.5	F20G2.5
216	WBGene00009213	F28D1.3	Stress response	Stress response: pathogen	Stress response: pathogen: unassigned	thn-1 is involved in defense response to Gram-negative bacterium and innate immune response.	WBGene00009213	55	4.17071	3.26426e-15	2.83573e-12	thn-1	F28D1.3
218	WBGene00009215	F28D1.5	Stress response	Stress response: pathogen	Stress response: pathogen: unassigned	thn-2 is involved in defense response to Gram-negative bacterium and defense response to Gram-positive bacterium.	WBGene00009215	123	3.11054	1.25577e-10	4.82863e-08	thn-2	F28D1.5
222	WBGene00009429	F35E12.5	Stress response	Stress response: pathogen	Stress response: pathogen: unassigned	irg-5 is involved in defense response to Gram-positive bacterium.	WBGene00009429	707	1.81797	8.99704e-05	0.00597819	irg-5	F35E12.5
235	WBGene00009805	F47B8.4	Stress response	Stress response: pathogen	Stress response: pathogen: unassigned	F47B8.4 is predicted to have electron transfer activity and protein disulfide oxidoreductase activity\; is involved in innate immune response.	WBGene00009805	251	3.03779	5.39685e-08	1.01269e-05	F47B8.4	F47B8.4a
438	WBGene00015932	C17H12.6	Stress response	Stress response: pathogen	Stress response: pathogen: unassigned	C17H12.6 is involved in innate immune response.	WBGene00015932	504	2.1438	1.05053e-05	0.000978317	C17H12.6	C17H12.6a
458	WBGene00016669	C45G7.2	Stress response	Stress response: pathogen	Stress response: pathogen: unassigned	ilys-2 is predicted to have lysozyme activity\; is involved in defense response to Gram-positive bacterium\; is expressed in the nerve ring and the pm3.	WBGene00016669	33	6.45962	1.48405e-19	2.16399e-16	ilys-2	C45G7.2
519	WBGene00018731	F53A9.8	Stress response	Stress response: pathogen	Stress response: pathogen: unassigned	F53A9.8 is involved in defense response to Gram-positive bacterium\; is expressed in the intestine.	WBGene00018731	401	2.23815	1.87797e-06	0.000220243	F53A9.8	F53A9.8
526	WBGene00019090	F59A7.2	Stress response	Stress response: pathogen	Stress response: pathogen: unassigned	F59A7.2 is involved in defense response to Gram-negative bacterium.	WBGene00019090	1244	1.50669	0.00123845	0.0467393	F59A7.2	F59A7.2
562	WBGene00020326	T07H3.3	Stress response	Stress response: pathogen	Stress response: pathogen: unassigned	math-38 is involved in defense response to Gram-positive bacterium.	WBGene00020326	115	3.73847	4.76373e-11	1.96028e-08	math-38	T07H3.3
85	WBGene00003778	C15H9.1	Stress response	Stress response: unassigned	Stress response: unassigned	nnt-1 is an ortholog of human NNT\; is predicted to have NAD(P)+ transhydrogenase activity\; localizes to the mitochondrion\; is expressed in several tissues, including the alimentary system, the coelomocyte, the hypodermis, and the nervous system.	WBGene00003778	1066	1.55153	0.000711822	0.0313542	nnt-1	C15H9.1
164	WBGene00007919	C34C6.7	Trafficking	Trafficking: endocytosis	Trafficking: endocytosis: unassigned	cup-16 is involved in endocytosis and lysosomal protein catabolic process.	WBGene00007919	296	2.48287	2.10161e-07	3.34199e-05	cup-16	C34C6.7a
3	WBGene00000190	F45E4.1	Trafficking	Trafficking: ER/Golgi	Trafficking: ER/Golgi: ARF	arf-1.1 is an ortholog of human ARL11 (ADP ribosylation factor like GTPase 11), ARL14 (ADP ribosylation factor like GTPase 14), and RP11-302B13.5\; is predicted to have GTP binding activity\; is involved in endoplasmic reticulum unfolded protein response.	WBGene00000190	185	2.90068	3.36497e-09	8.54626e-07	arf-1.1	F45E4.1
64	WBGene00001957	F48D6.3	Transcription factor	Transcription factor: bHLH	Transcription factor: bHLH	hlh-13 is an ortholog of human BHLHA9 (basic helix-loop-helix a9) and FERD3L (Fer3 like bHLH transcription factor)\; exhibits transcription factor binding activity\; is involved in dauer exit, insulin receptor signaling pathway, and response to oxidative stress\; is expressed in the head, the nervous system, and the sensillum.	WBGene00001957	927	2.39959	0.000386172	0.0195634	hlh-13	F48D6.3
10	WBGene00000469	ZK909.4	Transcription factor	Transcription factor: bZIP	Transcription factor: bZIP	ces-2 is an ortholog of human DBP (D-box binding PAR bZIP transcription factor), HLF (HLF, PAR bZIP transcription factor), and TEF (TEF, PAR bZIP transcription factor)\; exhibits RNA polymerase II regulatory region DNA binding activity and sequence-specific double-stranded DNA binding activity\; is involved in apoptotic process and positive regulation of programmed cell death\; is expressed in th…	WBGene00000469	1147	1.53509	0.000971313	0.0397207	ces-2	ZK909.4
314	WBGene00012101	T27F2.4	Transcription factor	Transcription factor: bZIP	Transcription factor: bZIP	zip-10 is predicted to have DNA binding activity\; is involved in innate immune response\; is expressed in the nervous system.	WBGene00012101	619	1.90143	4.2974e-05	0.00326178	zip-10	T27F2.4
441	WBGene00016029	C24A1.2	Transcription factor	Transcription factor: ETS	Transcription factor: ETS	elf-1 is an ortholog of human ELF1 (E74 like ETS transcription factor 1), ELF2 (E74 like ETS transcription factor 2), and ELF4 (E74 like ETS transcription factor 4)\; is predicted to have DNA-binding activity transcription factor activity and sequence-specific DNA binding activity\; is involved in gonad development and regulation of cell division\; is expressed in head neurons and the pharynx.	WBGene00016029	814	1.72951	0.000211565	0.0122076	elf-1	C24A1.2a
133	WBGene00006970	F28F9.1	Transcription factor	Transcription factor: homeodomain	Transcription factor: homeodomain	zag-1 is an ortholog of human ZEB1 (zinc finger E-box binding homeobox 1) and ZEB2 (zinc finger E-box binding homeobox 2)\; is predicted to have DNA binding activity and metal ion binding activity\; is involved in axon guidance and positive regulation of axon extension\; localizes to the nucleus\; is expressed in several tissues, including the alimentary system, the hypodermis, the muscular syste…	WBGene00006970	926	1.64791	0.00038434	0.0194916	zag-1	F28F9.1
293	WBGene00011520	T06C12.13	Transcription factor	Transcription factor: NHR	Transcription factor: NHR	nhr-213 is predicted to have DNA-binding activity transcription factor activity, sequence-specific DNA binding activity, and zinc ion binding activity\; is expressed in several tissues, including the alimentary system, the excretory system, the nervous system, and the reproductive system.	WBGene00011520	1251	1.60242	0.00126356	0.0474199	nhr-213	T06C12.13a
431	WBGene00015758	C14C6.4	Transcription factor	Transcription factor: NHR	Transcription factor: NHR	nhr-155 is predicted to have DNA-binding activity transcription factor activity, sequence-specific DNA binding activity, and zinc ion binding activity.	WBGene00015758	506	3.10355	1.05316e-05	0.000978317	nhr-155	C14C6.4
42	WBGene00001210	K11G9.4	Transcription factor	Transcription factor: ZF	Transcription factor: ZF	egl-46 is an ortholog of human INSM1 (INSM transcriptional repressor 1) and INSM2 (INSM transcriptional repressor 2)\; exhibits RNA polymerase II transcription factor binding activity\; is involved in several processes, including cell fate commitment, generation of neurons, and positive regulation of exit from mitosis\; localizes to the nucleus\; is expressed in several tissues, including the Q c…	WBGene00001210	259	2.61398	6.73743e-08	1.22504e-05	egl-46	K11G9.4
60	WBGene00001824	F13D11.2	Transcription factor	Transcription factor: ZF	Transcription factor: ZF	hbl-1 is an ortholog of human ZNF142 (zinc finger protein 142), RBAK (RB associated KRAB zinc finger), and ZNF510 (zinc finger protein 510)\; exhibits RNA polymerase II regulatory region sequence-specific DNA binding activity\; is involved in several processes, including embryo development, negative regulation of transcription by RNA polymerase II, and nematode larval development\; localizes to t…	WBGene00001824	386	2.262	1.37403e-06	0.000167421	hbl-1	F13D11.2a
413	WBGene00015523	C06E1.8	Transcription: chromatin	Transcription: chromatin modification	Transcription: chromatin modification: unassigned	ztf-30 is an ortholog of human ZNF142 (zinc finger protein 142)\; is predicted to have DNA binding activity and metal ion binding activity.	WBGene00015523	923	1.8001	0.000381982	0.0194335	ztf-30	C06E1.8
63	WBGene00001858	C01B10.5	Transcription: chromatin	Transcription: chromatin structure	Transcription: chromatin structure: histone	hil-7 is predicted to have DNA binding activity\; is expressed widely.	WBGene00001858	95	3.39918	6.47195e-12	3.22985e-09	hil-7	C01B10.5a
309	WBGene00011964	T23G5.6	Transcription: unassigned	Transcription: unassigned	Transcription: unassigned	saeg-2 is an ortholog of human DNTTIP1\; is predicted to have DNA binding activity\; localizes to the nucleus\; is expressed in several tissues, including the ABalaaaal, the ABalaaaar, the ABalaaapa, the ABalaaapp, and the epithelial system.	WBGene00011964	300	2.44184	2.26746e-07	3.55748e-05	saeg-2	T23G5.6
100	WBGene00005106	M01B2.2	Transmembrane protein	Transmembrane protein: seven transmembrane receptor	Transmembrane protein: seven transmembrane receptor: srd	srd-28 is involved in short-term memory.	WBGene00005106	565	3.00307	2.28551e-05	0.00190099	srd-28	M01B2.2
101	WBGene00005161	C18F10.6	Transmembrane protein	Transmembrane protein: seven transmembrane receptor	Transmembrane protein: seven transmembrane receptor: srg	srg-3 is predicted to have transmembrane signaling receptor activity.	WBGene00005161	587	4.07817	2.95028e-05	0.00236178	srg-3	C18F10.6
102	WBGene00005167	T12A2.10	Transmembrane protein	Transmembrane protein: seven transmembrane receptor	Transmembrane protein: seven transmembrane receptor: srg	srg-9 is predicted to have transmembrane signaling receptor activity\; is expressed in the head, the intestine, the nervous system, and the tail.	WBGene00005167	691	5.27831	8.50118e-05	0.0057797	srg-9	T12A2.10
103	WBGene00005172	C34C6.1	Transmembrane protein	Transmembrane protein: seven transmembrane receptor	Transmembrane protein: seven transmembrane receptor: srg	srg-15 is predicted to have transmembrane signaling receptor activity.	WBGene00005172	535	2.64698	1.41399e-05	0.00124217	srg-15	C34C6.1
104	WBGene00005223	T05C3.7	Transmembrane protein	Transmembrane protein: seven transmembrane receptor	Transmembrane protein: seven transmembrane receptor: srg	srg-66 is predicted to have transmembrane signaling receptor activity.	WBGene00005223	846	2.45995	0.000256689	0.0142503	srg-66	T05C3.7
105	WBGene00005271	C06C3.6	Transmembrane protein	Transmembrane protein: seven transmembrane receptor	Transmembrane protein: seven transmembrane receptor: srh	srh-48 is enriched in the intestine based on RNA-seq studies\; is affected by several genes including clk-1, elt-2, and eat-2 based on microarray and RNA-seq studies\; is affected by four chemicals including 1-methylnicotinamide, multi-walled carbon nanotube, and tert-Butylhydroperoxide based on RNA-seq and microarray studies\; is predicted to encode a protein with the following domain: 7TM GPCR,…	WBGene00005271	778	1.80924	0.000151427	0.00914082	srh-48	C06C3.6
107	WBGene00005421	D1065.5	Transmembrane protein	Transmembrane protein: seven transmembrane receptor	Transmembrane protein: seven transmembrane receptor: srh	srh-211 is affected by several genes including age-1, sir-2.1, and nhr-25 based on microarray, tiling array, and RNA-seq studies\; is affected by five chemicals including indole, Chlorpyrifos, and Diazinon based on microarray studies\; is predicted to encode a protein with the following domain: 7TM GPCR, serpentine receptor class h (Srh).	WBGene00005421	889	2.72811	0.000335172	0.0177064	srh-211	D1065.5a
108	WBGene00005446	T26H5.3	Transmembrane protein	Transmembrane protein: seven transmembrane receptor	Transmembrane protein: seven transmembrane receptor: srh	srh-239 is affected by several genes including clk-1, sir-2.1, and nhr-25 based on microarray, tiling array, and RNA-seq studies\; is affected by Colistin and adsorbable organic bromine compound based on microarray studies\; is predicted to encode a protein with the following domain: 7TM GPCR, serpentine receptor class h (Srh).	WBGene00005446	608	5.43273	3.86025e-05	0.00298333	srh-239	T26H5.3
109	WBGene00005548	F33H12.5	Transmembrane protein	Transmembrane protein: seven transmembrane receptor	Transmembrane protein: seven transmembrane receptor: sri	sri-36 is enriched in the nervous system based on microarray studies\; is affected by several genes including glp-1, let-60, and hsf-1 based on microarray and RNA-seq studies\; is affected by eight chemicals including methylmercury hydroxide, methylmercuric chloride, and Tunicamycin based on RNA-seq and microarray studies\; is predicted to encode a protein with the following domain: 7TM GPCR, ser…	WBGene00005548	878	3.65966	0.000317535	0.0169851	sri-36	F33H12.5
111	WBGene00005586	F33H12.4	Transmembrane protein	Transmembrane protein: seven transmembrane receptor	Transmembrane protein: seven transmembrane receptor: srj	sri-74 is affected by several genes including lin-4, lin-14, and eat-2 based on microarray and RNA-seq studies\; is affected by six chemicals including methylmercuric chloride, Tunicamycin, and sodium arsenite based on microarray and RNA-seq studies\; is predicted to encode a protein with the following domain: 7TM GPCR, serpentine chemoreceptor class i (Sri).	WBGene00005586	1085	3.47746	0.000761506	0.0329548	sri-74	F33H12.4
112	WBGene00005657	C13D9.1	Transmembrane protein	Transmembrane protein: seven transmembrane receptor	Transmembrane protein: seven transmembrane receptor: srr	srr-6 is expressed in several tissues, including the alimentary system, the excretory cell, the nervous system, and the reproductive system\; is predicted to encode a protein with the following domain: Protein of unknown function DUF267, Caenorhabditis species.	WBGene00005657	213	2.79055	1.64981e-08	3.65066e-06	srr-6	C13D9.1
544	WBGene00019614	K10B4.2	Transmembrane protein	Transmembrane protein: seven transmembrane receptor	Transmembrane protein: seven transmembrane receptor: srt	srt-54 is affected by several genes including clk-1, pgl-1, and glh-1 based on microarray and RNA-seq studies\; is predicted to encode a protein with the following domain: 7TM GPCR, serpentine receptor class t (Srt).	WBGene00019614	1062	2.60459	0.000692671	0.0306257	srt-54	K10B4.2
404	WBGene00015214	B0496.5	Transmembrane protein	Transmembrane protein: seven transmembrane receptor	Transmembrane protein: seven transmembrane receptor: srtx	srtx-1 is involved in thermosensory behavior\; localizes to the neuron projection membrane and neuron projection terminus\; is expressed in the AFDL, the AFDR, the AWCL, and the AWCR.	WBGene00015214	864	2.93019	0.000293365	0.0159467	srtx-1	B0496.5
113	WBGene00005685	F36G9.5	Transmembrane protein	Transmembrane protein: seven transmembrane receptor	Transmembrane protein: seven transmembrane receptor: sru	sru-22 is affected by several genes including glp-1, let-60, and clk-1 based on tiling array, microarray, and RNA-seq studies\; is affected by five chemicals including tryptophan, Sodium Chloride, and Atrazine based on microarray and RNA-seq studies\; is predicted to encode a protein with the following domain: 7TM GPCR, serpentine receptor class u (Sru).	WBGene00005685	886	2.72993	0.00033189	0.0175924	sru-22	F36G9.5
114	WBGene00005690	C38C3.2	Transmembrane protein	Transmembrane protein: seven transmembrane receptor	Transmembrane protein: seven transmembrane receptor: sru	sru-27 is expressed in the nervous system\; is predicted to encode a protein with the following domain: 7TM GPCR, serpentine receptor class u (Sru).	WBGene00005690	884	3.17865	0.000328757	0.0174658	sru-27	C38C3.2
115	WBGene00005715	F15E6.7	Transmembrane protein	Transmembrane protein: seven transmembrane receptor	Transmembrane protein: seven transmembrane receptor: srv	srv-4 is expressed in the nervous system and the pharynx\; is predicted to encode a protein with the following domain: 7TM GPCR, serpentine receptor class v (Srv).	WBGene00005715	660	3.44948	6.75851e-05	0.00481106	srv-4	F15E6.7a
116	WBGene00005780	T26H5.5	Transmembrane protein	Transmembrane protein: seven transmembrane receptor	Transmembrane protein: seven transmembrane receptor: srw	srw-33 is predicted to have G protein-coupled peptide receptor activity.	WBGene00005780	413	4.46758	2.2639e-06	0.000257771	srw-33	T26H5.5
117	WBGene00005781	F36D3.13	Transmembrane protein	Transmembrane protein: seven transmembrane receptor	Transmembrane protein: seven transmembrane receptor: srw	srw-34 is predicted to have G protein-coupled peptide receptor activity.	WBGene00005781	177	6.84565	2.64206e-09	7.04213e-07	srw-34	F36D3.13
118	WBGene00005833	C25F9.7	Transmembrane protein	Transmembrane protein: seven transmembrane receptor	Transmembrane protein: seven transmembrane receptor: srw	srw-86 is enriched in the intestine, the male, the nervous system, and the sensillum based on tiling array, RNA-seq, and microarray studies\; is affected by several genes including glp-1, skn-1, and hsf-1 based on RNA-seq and microarray studies\; is affected by Ethanol, Sodium Chloride, and Colistin based on RNA-seq and microarray studies.	WBGene00005833	426	2.7365	2.74408e-06	0.000302888	srw-86	C25F9.7
311	WBGene00012026	T25E12.11	Transmembrane protein	Transmembrane protein: seven transmembrane receptor	Transmembrane protein: seven transmembrane receptor: srz	srz-100 is enriched in the intestine based on RNA-seq studies\; is affected by several genes including clk-1, elt-2, and npr-1 based on microarray and RNA-seq studies\; is affected by Tunicamycin and sodium arsenite based on microarray and RNA-seq studies\; is predicted to encode a protein with the following domain: 7TM GPCR, serpentine receptor class z (Srz).	WBGene00012026	1020	4.8268	0.000598924	0.0275145	srz-100	T25E12.11
119	WBGene00006129	K10C9.6	Transmembrane protein	Transmembrane protein: seven transmembrane receptor	Transmembrane protein: seven transmembrane receptor: str	str-67 is affected by sir-2.1 based on microarray studies\; is affected by Chlorpyrifos and allantoin based on microarray studies\; is predicted to encode a protein with the following domain: 7TM GPCR, serpentine receptor class r (Str).	WBGene00006129	881	3.65735	0.000320742	0.0170981	str-67	K10C9.6
120	WBGene00006175	T22H6.3	Transmembrane protein	Transmembrane protein: seven transmembrane receptor	Transmembrane protein: seven transmembrane receptor: str	str-124 is affected by several genes including clk-1, elt-2, and rrf-1 based on microarray, tiling array, and RNA-seq studies\; is affected by five chemicals including tryptophan, Atrazine, and Cry5B based on microarray studies\; is predicted to encode a protein with the following domain: 7TM GPCR, serpentine receptor class r (Str).	WBGene00006175	233	4.16615	2.93094e-08	5.92644e-06	str-124	T22H6.3
121	WBGene00006176	T05E12.1	Transmembrane protein	Transmembrane protein: seven transmembrane receptor	Transmembrane protein: seven transmembrane receptor: str	str-125 is affected by several genes including clk-1, pgl-1, and glh-1 based on tiling array, microarray, and RNA-seq studies\; is affected by Colistin and allantoin based on microarray studies\; is predicted to encode a protein with the following domain: 7TM GPCR, serpentine receptor class r (Str).	WBGene00006176	772	5.15803	0.000146217	0.00889645	str-125	T05E12.1
122	WBGene00006198	T03E6.1	Transmembrane protein	Transmembrane protein: seven transmembrane receptor	Transmembrane protein: seven transmembrane receptor: str	str-151 is enriched in the amphid sheath cell based on RNA-seq studies\; is affected by several genes including age-1, clk-1, and csr-1 based on microarray and RNA-seq studies\; is affected by Cadmium based on microarray studies\; is predicted to encode a protein with the following domain: 7TM GPCR, serpentine receptor class r (Str).	WBGene00006198	252	6.46112	5.78508e-08	1.08121e-05	str-151	T03E6.1
123	WBGene00006217	Y17G9A.1	Transmembrane protein	Transmembrane protein: seven transmembrane receptor	Transmembrane protein: seven transmembrane receptor: str	str-173 is affected by several genes including skn-1, clk-1, and dpy-7 based on tiling array, microarray, and RNA-seq studies\; is affected by seven chemicals including methylmercuric chloride, stavudine, and Zidovudine based on microarray and RNA-seq studies\; is predicted to encode a protein with the following domain: 7TM GPCR, serpentine receptor class r (Str).	WBGene00006217	685	2.95988	7.9717e-05	0.00546569	str-173	Y17G9A.1
124	WBGene00006226	C12D8.12	Transmembrane protein	Transmembrane protein: seven transmembrane receptor	Transmembrane protein: seven transmembrane receptor: str	str-182 is enriched in the coelomocyte based on tiling array studies\; is affected by daf-2, hpl-2, and mir-243 based on RNA-seq and microarray studies\; is affected by six chemicals including tryptophan, multi-walled carbon nanotube, and Cadmium based on microarray and RNA-seq studies\; is predicted to encode a protein with the following domain: 7TM GPCR, serpentine receptor class r (Str).	WBGene00006226	1059	3.50569	0.000681774	0.0302294	str-182	C12D8.12
609	WBGene00021357	Y37E11AL.1	Transmembrane protein	Transmembrane protein: seven transmembrane receptor	Transmembrane protein: seven transmembrane receptor: unassigned	Y37E11AL.1 is enriched in the body wall musculature and the nervous system based on tiling array and microarray studies\; is affected by several genes including daf-16, lin-39, and ain-1 based on microarray, tiling array, and RNA-seq studies\; is affected by Atrazine and Diazinon based on microarray studies.	WBGene00021357	173	3.06988	2.19726e-09	5.99276e-07	Y37E11AL.1	Y37E11AL.1
128	WBGene00006628	C02F5.11	Transmembrane protein	Transmembrane protein: unassigned	Transmembrane protein: unassigned	tsp-2 is an ortholog of human CD151 (CD151 molecule (Raph blood group)), TSPAN11, and TSPAN12 (tetraspanin 12)\; human CD151 exhibits integrin binding activity.	WBGene00006628	1129	1.57528	0.000927943	0.0385911	tsp-2	C02F5.11
145	WBGene00007358	C06A12.5	Transmembrane protein	Transmembrane protein: unassigned	Transmembrane protein: unassigned	lact-6 is enriched in the intestine based on RNA-seq studies\; is affected by several genes including let-60, daf-12, and clk-1 based on microarray and RNA-seq studies\; is affected by eight chemicals including methylmercury hydroxide, methylmercuric chloride, and multi-walled carbon nanotube based on RNA-seq and microarray studies\; is predicted to encode a protein with the following domains: Be…	WBGene00007358	83	4.18203	7.52698e-13	4.30607e-10	lact-6	C06A12.5
149	WBGene00007452	C08F11.3	Transmembrane protein	Transmembrane protein: unassigned	Transmembrane protein: unassigned	C08F11.3 is enriched in the intestine based on RNA-seq studies\; is affected by several genes including daf-16, daf-2, and glp-1 based on microarray, RNA-seq, and tiling array studies\; is affected by eight chemicals including Mercuric Chloride, Tunicamycin, and Mianserin based on microarray and RNA-seq studies.	WBGene00007452	471	2.31404	5.77062e-06	0.000575969	C08F11.3	C08F11.3
190	WBGene00008679	F11A5.13	Transmembrane protein	Transmembrane protein: unassigned	Transmembrane protein: unassigned	F11A5.13 is enriched in GABAergic neurons, the excretory cell, and the hypodermis based on tiling array studies\; is affected by several genes including daf-16, clk-1, and lin-15B based on microarray, tiling array, and RNA-seq studies\; is affected by four chemicals including Chlorpyrifos, Diazinon, and dafa#1 based on microarray studies.	WBGene00008679	782	3.79536	0.00015423	0.00926387	F11A5.13	F11A5.13
193	WBGene00008760	F13E9.11	Transmembrane protein	Transmembrane protein: unassigned	Transmembrane protein: unassigned	F13E9.11 is enriched in the nervous system based on microarray and RNA-seq studies\; is affected by several genes including daf-2, lin-39, and dpy-7 based on microarray and RNA-seq studies\; is affected by ten chemicals including 1-methylnicotinamide, methylmercuric chloride, and Cry5B based on RNA-seq and microarray studies\; is predicted to encode a protein with the following domains: Cat eye s…	WBGene00008760	601	1.92807	3.51949e-05	0.00275171	F13E9.11	F13E9.11a
200	WBGene00008850	F15B9.6	Transmembrane protein	Transmembrane protein: unassigned	Transmembrane protein: unassigned	F15B9.6 is enriched in the OLL, the PVD, and the intestine based on microarray and RNA-seq studies\; is affected by several genes including daf-16, daf-2, and glp-1 based on microarray, tiling array, and RNA-seq studies\; is affected by eighteen chemicals including Heme, methylmercury hydroxide, and 1-methylnicotinamide based on microarray and RNA-seq studies.	WBGene00008850	345	2.54646	5.22911e-07	7.1309e-05	F15B9.6	F15B9.6
209	WBGene00009033	F21H7.12	Transmembrane protein	Transmembrane protein: unassigned	Transmembrane protein: unassigned	F21H7.12 is enriched in dopaminergic neurons, the germ line, the hypodermis, and the intestine based on tiling array, RNA-seq, and microarray studies\; is affected by several genes including daf-16, daf-2, and daf-12 based on microarray, tiling array, and RNA-seq studies\; is affected by Tunicamycin, stavudine, and Sodium Chloride based on microarray and RNA-seq studies.	WBGene00009033	407	2.6716	2.10928e-06	0.000243716	F21H7.12	F21H7.12
224	WBGene00009486	F36G9.7	Transmembrane protein	Transmembrane protein: unassigned	Transmembrane protein: unassigned	F36G9.7 is enriched in dopaminergic neurons based on tiling array studies\; is affected by several genes including daf-2, elt-2, and cyc-1 based on microarray, tiling array, and RNA-seq studies\; is affected by five chemicals including methylmercuric chloride, Tunicamycin, and Mianserin based on microarray and RNA-seq studies.	WBGene00009486	91	4.07952	2.5281e-12	1.31773e-09	F36G9.7	F36G9.7
231	WBGene00009644	F42G4.7	Transmembrane protein	Transmembrane protein: unassigned	Transmembrane protein: unassigned	F42G4.7 is affected by daf-16 and mir-34 based on RNA-seq and microarray studies.	WBGene00009644	1132	1.56936	0.000937781	0.0388921	F42G4.7	F42G4.7
234	WBGene00009803	F47B8.2	Transmembrane protein	Transmembrane protein: unassigned	Transmembrane protein: unassigned	F47B8.2 is enriched in several tissues, including the hypodermis, the muscle cell, and the nervous system based on tiling array, RNA-seq, and microarray studies\; is affected by several genes including daf-16, daf-2, and glp-1 based on microarray, tiling array, and RNA-seq studies\; is affected by twenty-one chemicals including Ethanol, methylmercuric chloride, and Mercuric Chloride based on RNA-…	WBGene00009803	702	1.82474	8.89401e-05	0.00594081	F47B8.2	F47B8.2
239	WBGene00009842	F48C5.1	Transmembrane protein	Transmembrane protein: unassigned	Transmembrane protein: unassigned	igeg-2 is enriched in GABAergic neurons, the excretory cell, and the pharynx based on microarray and tiling array studies\; is affected by several genes including daf-2, hsf-1, and sir-2.1 based on microarray and RNA-seq studies\; is affected by eight chemicals including Mercuric Chloride, Rotenone, and Alovudine based on microarray and RNA-seq studies\; is predicted to encode a protein with the …	WBGene00009842	1272	1.53369	0.00134692	0.049713	igeg-2	F48C5.1
241	WBGene00009871	F49C12.1	Transmembrane protein	Transmembrane protein: unassigned	Transmembrane protein: unassigned	F49C12.1 is affected by several genes including clk-1, prg-1, and dpy-21 based on tiling array, RNA-seq, and microarray studies\; is affected by Ethanol, fluoranthene, and Sirolimus based on RNA-seq and microarray studies\; is predicted to encode a protein with the following domain: Nucleotide-diphospho-sugar transferase.	WBGene00009871	274	6.38021	1.06142e-07	1.81939e-05	F49C12.1	F49C12.1
244	WBGene00009874	F49C12.4	Transmembrane protein	Transmembrane protein: unassigned	Transmembrane protein: unassigned	F49C12.4 is affected by several genes including clk-1, npr-1, and dpy-21 based on microarray and RNA-seq studies\; is affected by five chemicals including Ethanol, tryptophan, and resveratrol based on RNA-seq and microarray studies\; is predicted to encode a protein with the following domain: Methyltransferase FkbM.	WBGene00009874	52	5.75216	1.14105e-15	1.04956e-12	F49C12.4	F49C12.4
254	WBGene00010039	F54C8.6	Transmembrane protein	Transmembrane protein: unassigned	Transmembrane protein: unassigned	F54C8.6 is enriched in the DA neuron, the VA neuron, and the intestine based on tiling array and RNA-seq studies\; is affected by several genes including eat-2, lin-35, and dpy-7 based on microarray and RNA-seq studies\; is affected by seven chemicals including 1-methylnicotinamide, Cry5B, and stavudine based on RNA-seq and microarray studies.	WBGene00010039	1221	1.53883	0.00115097	0.0442568	F54C8.6	F54C8.6a
258	WBGene00010189	F57B1.6	Transmembrane protein	Transmembrane protein: unassigned	Transmembrane protein: unassigned	F57B1.6 is enriched in GABAergic neurons, the intestine, and the pharynx based on microarray, tiling array, and RNA-seq studies\; is affected by several genes including daf-16, skn-1, and daf-12 based on microarray, tiling array, and RNA-seq studies\; is affected by nine chemicals including 1-methylnicotinamide, methylmercuric chloride, and Alovudine based on RNA-seq and microarray studies.	WBGene00010189	163	3.0923	1.32613e-09	3.84013e-07	F57B1.6	F57B1.6a
279	WBGene00011028	R05D7.3	Transmembrane protein	Transmembrane protein: unassigned	Transmembrane protein: unassigned	R05D7.3 is an ortholog of human TMEM200A, TMEM200B, and TMEM200C\; is predicted to encode a protein with the following domain: Protein of unknown function DUF2371, TMEM200.	WBGene00011028	1173	1.56278	0.00100426	0.0401806	R05D7.3	R05D7.3a
290	WBGene00011427	T04C12.1	Transmembrane protein	Transmembrane protein: unassigned	Transmembrane protein: unassigned	T04C12.1 is an ortholog of human DEPDC4 and DEPDC7.	WBGene00011427	94	5.95653	4.02423e-12	2.0299e-09	T04C12.1	T04C12.1
308	WBGene00011948	T23F1.5	Transmembrane protein	Transmembrane protein: unassigned	Transmembrane protein: unassigned	rocf-1 is enriched in the hypodermis and the intestine based on tiling array and RNA-seq studies\; is affected by several genes including daf-16, daf-2, and skn-1 based on microarray and RNA-seq studies\; is affected by thirteen chemicals including 1-methylnicotinamide, methylmercuric chloride, and Rotenone based on RNA-seq and microarray studies\; is predicted to encode a protein with the follow…	WBGene00011948	166	3.2289	1.52155e-09	4.3259e-07	rocf-1	T23F1.5
351	WBGene00013518	Y73F8A.5	Transmembrane protein	Transmembrane protein: unassigned	Transmembrane protein: unassigned	Y73F8A.5 is an ortholog of human KIAA1324 and KIAA1324L\; is expressed in the head and the nervous system\; human KIAA1324 exhibits RNA binding activity.	WBGene00013518	309	2.48267	2.63182e-07	4.00479e-05	Y73F8A.5	Y73F8A.5
362	WBGene00013882	ZC410.5	Transmembrane protein	Transmembrane protein: unassigned	Transmembrane protein: unassigned	msa-1 is enriched in several tissues, including the Psub1, the alimentary system, the epithelial system, the germ line, and the nervous system based on microarray, tiling array, and RNA-seq studies\; is affected by several genes including daf-16, daf-2, and glp-1 based on microarray and RNA-seq studies\; is affected by eight chemicals including Ethanol, Rotenone, and stavudine based on RNA-seq an…	WBGene00013882	433	2.17442	3.00307e-06	0.000326105	msa-1	ZC410.5a
363	WBGene00013887	ZC412.6	Transmembrane protein	Transmembrane protein: unassigned	Transmembrane protein: unassigned	nspa-5 is enriched in the amphid sheath cell, the male, and the nervous system based on RNA-seq and microarray studies\; is affected by several genes including daf-16, daf-2, and age-1 based on microarray and RNA-seq studies\; is affected by seventeen chemicals including hydrogen sulfide, Ethanol, and D-glucose based on microarray and RNA-seq studies.	WBGene00013887	994	1.61486	0.00054556	0.0257732	nspa-5	ZC412.6
366	WBGene00013938	ZK218.4	Transmembrane protein	Transmembrane protein: unassigned	Transmembrane protein: unassigned	ZK218.4 is enriched in the amphid sheath cell based on RNA-seq studies\; is affected by several genes including daf-16, daf-12, and lin-4 based on tiling array, microarray, and RNA-seq studies\; is affected by Sirolimus based on microarray studies\; is predicted to encode a protein with the following domain: 7TM GPCR, serpentine receptor class z (Srz).	WBGene00013938	911	2.34405	0.000364866	0.0188023	ZK218.4	ZK218.4
368	WBGene00013961	ZK285.2	Transmembrane protein	Transmembrane protein: unassigned	Transmembrane protein: unassigned	ZK285.2 is affected by several genes including daf-16, daf-12, and clk-1 based on microarray and RNA-seq studies\; is affected by methylmercuric chloride and multi-walled carbon nanotube based on microarray and RNA-seq studies.	WBGene00013961	834	5.05045	0.00023549	0.0132618	ZK285.2	ZK285.2
409	WBGene00015394	C03G6.6	Transmembrane protein	Transmembrane protein: unassigned	Transmembrane protein: unassigned	C03G6.6 is affected by several genes including daf-16, daf-12, and prg-1 based on microarray, tiling array, and RNA-seq studies\; is affected by five chemicals including methylmercuric chloride, single-walled carbon nanotube, and Colistin based on microarray studies\; is predicted to encode a protein with the following domain: Methyltransferase FkbM.	WBGene00015394	456	5.81286	4.72222e-06	0.000486866	C03G6.6	C03G6.6
410	WBGene00015435	C04E12.5	Transmembrane protein	Transmembrane protein: unassigned	Transmembrane protein: unassigned	C04E12.5 is affected by several genes including daf-16, daf-2, and daf-12 based on microarray, tiling array, and RNA-seq studies\; is affected by Tunicamycin and stavudine based on microarray and RNA-seq studies\; is predicted to encode a protein with the following domains: Peptide N glycanase, PAW domain, Galactose-binding-like domain superfamily, and PAW domain superfamily.	WBGene00015435	1045	1.62972	0.000635611	0.0285519	C04E12.5	C04E12.5a
416	WBGene00015583	C08A9.3	Transmembrane protein	Transmembrane protein: unassigned	Transmembrane protein: unassigned	C08A9.3 is an ortholog of human SIDT1 and SIDT2\; is predicted to have RNA transmembrane transporter activity.	WBGene00015583	359	2.46238	6.57381e-07	8.61408e-05	C08A9.3	C08A9.3a
428	WBGene00015725	C13A2.9	Transmembrane protein	Transmembrane protein: unassigned	Transmembrane protein: unassigned	C13A2.9 is affected by several genes including daf-16, daf-12, and sir-2.1 based on RNA-seq and microarray studies\; is affected by methylmercuric chloride and single-walled carbon nanotube based on microarray studies\; is predicted to encode a protein with the following domain: Methyltransferase FkbM.	WBGene00015725	623	5.40464	4.33728e-05	0.00327116	C13A2.9	C13A2.9
439	WBGene00015988	C18H2.1	Transmembrane protein	Transmembrane protein: unassigned	Transmembrane protein: unassigned	C18H2.1 is enriched in the male based on RNA-seq studies\; is affected by several genes including daf-12, elt-2, and eat-2 based on tiling array, RNA-seq, and microarray studies\; is affected by five chemicals including manganese chloride, Alovudine, and Diazinon based on RNA-seq and microarray studies\; is predicted to encode a protein with the following domains: BRCT domain, Ankyrin repeat, Dom…	WBGene00015988	766	1.77315	0.000139028	0.00852542	lido-18	C18H2.1
442	WBGene00016052	C24B9.9	Transmembrane protein	Transmembrane protein: unassigned	Transmembrane protein: unassigned	dod-3 is an ortholog of human DEPDC4 and DEPDC7.	WBGene00016052	87	3.52168	1.13053e-12	6.16678e-10	dod-3	C24B9.9
450	WBGene00016370	C33H5.1	Transmembrane protein	Transmembrane protein: unassigned	Transmembrane protein: unassigned	C33H5.1 is affected by several genes including clk-1, sir-2.1, and npr-1 based on tiling array, RNA-seq, and microarray studies\; is affected by tryptophan, Quercetin, and Sirolimus based on microarray studies\; is predicted to encode a protein with the following domain: Methyltransferase FkbM.	WBGene00016370	138	4.95174	3.51138e-10	1.20235e-07	C33H5.1	C33H5.1
451	WBGene00016371	C33H5.2	Transmembrane protein	Transmembrane protein: unassigned	Transmembrane protein: unassigned	C33H5.2 is predicted to have transferase activity, transferring glycosyl groups.	WBGene00016371	109	4.34187	3.36645e-11	1.46225e-08	C33H5.2	C33H5.2
454	WBGene00016551	C40A11.8	Transmembrane protein	Transmembrane protein: unassigned	Transmembrane protein: unassigned	C40A11.8 is enriched in the DA neuron, the I5 neuron, the SAB, and the retrovesicular ganglion based on microarray studies\; is affected by several genes including daf-2, hsf-1, and clk-1 based on tiling array, microarray, and RNA-seq studies\; is affected by five chemicals including hydrogen sulfide, methylmercuric chloride, and Rotenone based on microarray and RNA-seq studies.	WBGene00016551	727	1.87004	0.000101511	0.00655403	C40A11.8	C40A11.8
468	WBGene00016953	C55C3.3	Transmembrane protein	Transmembrane protein: unassigned	Transmembrane protein: unassigned	C55C3.3 is enriched in the germ line, the male, and the nervous system based on RNA-seq and microarray studies\; is affected by several genes including daf-2, glp-1, and age-1 based on microarray, RNA-seq, and tiling array studies\; is affected by eleven chemicals including nicotinic acid, manganese chloride, and Mianserin based on RNA-seq and microarray studies.	WBGene00016953	290	2.48229	1.62656e-07	2.64026e-05	C55C3.3	C55C3.3
469	WBGene00016956	C55C3.6	Transmembrane protein	Transmembrane protein: unassigned	Transmembrane protein: unassigned	C55C3.6 is enriched in the AVA, the DA neuron, the VA neuron, and the male based on tiling array and RNA-seq studies\; is affected by several genes including daf-2, glp-1, and age-1 based on microarray, RNA-seq, and tiling array studies\; is affected by five chemicals including methylmercuric chloride, D-glucose, and Diazinon based on microarray and RNA-seq studies.	WBGene00016956	614	1.96962	4.09919e-05	0.00313698	C55C3.6	C55C3.6a
478	WBGene00017228	F07G11.1	Transmembrane protein	Transmembrane protein: unassigned	Transmembrane protein: unassigned	F07G11.1 is affected by several genes including daf-16, daf-12, and clk-1 based on RNA-seq and microarray studies\; is affected by four chemicals including methylmercuric chloride, multi-walled carbon nanotube, and single-walled carbon nanotube based on microarray and RNA-seq studies\; is predicted to encode a protein with the following domain: Methyltransferase FkbM.	WBGene00017228	925	4.93394	0.000384302	0.0194916	F07G11.1	F07G11.1
480	WBGene00017243	F08C6.5	Transmembrane protein	Transmembrane protein: unassigned	Transmembrane protein: unassigned	F08C6.5 is enriched in the germ line, the nervous system, and the somatic gonad precursor based on microarray, tiling array, and RNA-seq studies\; is affected by several genes including daf-16, daf-2, and clk-1 based on microarray and RNA-seq studies\; is affected by Sirolimus based on microarray studies.	WBGene00017243	725	1.92786	0.00010063	0.00652021	F08C6.5	F08C6.5
481	WBGene00017296	F09E10.6	Transmembrane protein	Transmembrane protein: unassigned	Transmembrane protein: unassigned	F09E10.6 is expressed in the head and the pharynx.	WBGene00017296	643	2.26016	5.70679e-05	0.00416995	F09E10.6	F09E10.6
482	WBGene00017308	F09F9.3	Transmembrane protein	Transmembrane protein: unassigned	Transmembrane protein: unassigned	F09F9.3 is enriched in the AFD and the intestine based on RNA-seq studies\; is affected by several genes including sir-2.1, npr-1, and dcr-1 based on tiling array, microarray, and RNA-seq studies\; is affected by five chemicals including Rotenone, Tunicamycin, and Cry5B based on RNA-seq and microarray studies.	WBGene00017308	246	3.39224	4.67575e-08	8.95282e-06	F09F9.3	F09F9.3
483	WBGene00017309	F09F9.4	Transmembrane protein	Transmembrane protein: unassigned	Transmembrane protein: unassigned	F09F9.4 is an ortholog of human THSD1\; is predicted to encode a protein with the following domains: Thrombospondin type-1 (TSP1) repeat, Thrombospondin type-1 (TSP1) repeat superfamily, and Thrombospondin type-1 domain-containing protein 1.	WBGene00017309	1233	1.54285	0.00119322	0.0454343	F09F9.4	F09F9.4
497	WBGene00017806	F26A1.8	Transmembrane protein	Transmembrane protein: unassigned	Transmembrane protein: unassigned	F26A1.8 is expressed in several tissues, including the alimentary system, the epithelial system, the head, the nervous system, and the tail\; is predicted to encode a protein with the following domain: Transmembrane protein TauE-like.	WBGene00017806	369	2.49934	8.24997e-07	0.000105167	F26A1.8	F26A1.8
537	WBGene00019449	K06H6.1	Transmembrane protein	Transmembrane protein: unassigned	Transmembrane protein: unassigned	K06H6.1 is expressed in the seam cell\; is predicted to encode a protein with the following domain: Protein of unknown function DUF268, Caenorhabditis species.	WBGene00019449	75	7.87969	1.2136e-13	7.69341e-11	K06H6.1	K06H6.1
538	WBGene00019450	K06H6.2	Transmembrane protein	Transmembrane protein: unassigned	Transmembrane protein: unassigned	K06H6.2 is expressed in the nervous system\; is predicted to encode a protein with the following domains: Methyltransferase FkbM, Methyltransferase-like protein 24, and S-adenosyl-L-methionine-dependent methyltransferase.	WBGene00019450	22	9.50567	3.88128e-22	8.67023e-19	K06H6.2	K06H6.2
547	WBGene00019780	M60.4	Transmembrane protein	Transmembrane protein: unassigned	Transmembrane protein: unassigned	M60.4 is an ortholog of human MARVELD1 (MARVEL domain containing 1), MAL2 (mal, T cell differentiation protein 2 (gene\/pseudogene)), and MAL (mal, T cell differentiation protein) and members of the human CMTM (CKLF like MARVEL transmembrane domain containing) gene family including CMTM4, CMTM6, and CMTM8.	WBGene00019780	606	1.89912	3.80261e-05	0.0029485	M60.4	M60.4a
556	WBGene00020021	R12B2.7	Transmembrane protein	Transmembrane protein: unassigned	Transmembrane protein: unassigned	R12B2.7 is enriched in the DA neuron, the VA neuron, and the intestine based on tiling array and RNA-seq studies\; is affected by several genes including daf-16, mab-5, and drh-3 based on tiling array, RNA-seq, and microarray studies\; is affected by multi-walled carbon nanotube based on RNA-seq studies.	WBGene00020021	970	3.56498	0.000502648	0.0243341	R12B2.7	R12B2.7
559	WBGene00020228	T05A8.2	Transmembrane protein	Transmembrane protein: unassigned	Transmembrane protein: unassigned	T05A8.2 is enriched in the body wall musculature based on microarray studies\; is affected by several genes including sir-2.1, pgl-1, and lin-15B based on microarray, tiling array, and RNA-seq studies\; is affected by methylmercuric chloride, multi-walled carbon nanotube, and Sirolimus based on microarray and RNA-seq studies.	WBGene00020228	139	7.07445	3.56965e-10	1.21345e-07	T05A8.2	T05A8.2
570	WBGene00020737	T23F2.4	Transmembrane protein	Transmembrane protein: unassigned	Transmembrane protein: unassigned	T23F2.4 is enriched in the amphid sensillum, the epithelial system, the muscle cell, and the nervous system based on tiling array and RNA-seq studies\; is affected by several genes including daf-16, daf-2, and skn-1 based on microarray and RNA-seq studies\; is affected by five chemicals including multi-walled carbon nanotube, Sodium Chloride, and Colistin based on RNA-seq and microarray studies\;…	WBGene00020737	261	3.24851	6.82796e-08	1.23195e-05	T23F2.4	T23F2.4
574	WBGene00020804	T25E4.2	Transmembrane protein	Transmembrane protein: unassigned	Transmembrane protein: unassigned	T25E4.2 is enriched in the NSM based on RNA-seq and tiling array studies\; is affected by several genes including daf-16, sir-2.1, and pgl-1 based on RNA-seq, tiling array, and microarray studies\; is affected by tryptophan and Atrazine based on microarray studies.	WBGene00020804	901	3.63561	0.00035157	0.018325	T25E4.2	T25E4.2
575	WBGene00020825	T26A8.2	Transmembrane protein	Transmembrane protein: unassigned	Transmembrane protein: unassigned	tmem-231 is an ortholog of human TMEM231 (transmembrane protein 231)\; is involved in non-motile cilium assembly\; localizes to the ciliary transition zone\; is expressed in ciliated neurons\; is used to study Meckel syndrome and orofaciodigital syndrome.	WBGene00020825	1130	1.80941	0.0009352	0.0388584	tmem-231	T26A8.2
584	WBGene00020946	W02D7.11	Transmembrane protein	Transmembrane protein: unassigned	Transmembrane protein: unassigned	W02D7.11 is enriched in GABAergic neurons, dopaminergic neurons, the OLL, and the PVD based on tiling array studies\; is affected by several genes including daf-16, daf-2, and daf-12 based on microarray and RNA-seq studies\; is affected by Tunicamycin, Zidovudine, and Sodium Chloride based on microarray and RNA-seq studies.	WBGene00020946	267	4.36784	7.73952e-08	1.36492e-05	W02D7.11	W02D7.11
606	WBGene00021336	Y34F4.1	Transmembrane protein	Transmembrane protein: unassigned	Transmembrane protein: unassigned	Y34F4.1 is enriched in the intestine based on tiling array and RNA-seq studies\; is affected by several genes including daf-2, glp-1, and hsf-1 based on microarray and RNA-seq studies\; is affected by seven chemicals including Rotenone, Tunicamycin, and Mianserin based on RNA-seq and microarray studies\; is predicted to encode a protein with the following domain: Tight junction protein, claudin-l…	WBGene00021336	983	1.61423	0.000520675	0.0248601	Y34F4.1	Y34F4.1a
608	WBGene00021339	Y34F4.4	Transmembrane protein	Transmembrane protein: unassigned	Transmembrane protein: unassigned	Y34F4.4 is enriched in the intestine based on tiling array and RNA-seq studies\; is affected by several genes including daf-16, daf-2, and hsf-1 based on microarray, tiling array, and RNA-seq studies\; is affected by twelve chemicals including Heme, methylmercury hydroxide, and 1-methylnicotinamide based on microarray and RNA-seq studies\; is predicted to encode a protein with the following domai…	WBGene00021339	1122	1.58918	0.000906691	0.0379089	Y34F4.4	Y34F4.4
629	WBGene00021898	Y54G2A.36	Transmembrane protein	Transmembrane protein: unassigned	Transmembrane protein: unassigned	Y54G2A.36 is enriched in the Z1.p, the Z4.a, the germ line, the gon_male_dtc anterior, and the gon_male_dtc posterior based on RNA-seq studies\; is affected by several genes including daf-2, hsf-1, and sir-2.1 based on tiling array, microarray, and RNA-seq studies\; is affected by four chemicals including manganese chloride, Linolenic Acids, and tert-Butylhydroperoxide based on RNA-seq and microa…	WBGene00021898	488	2.09018	7.64064e-06	0.000735996	Y54G2A.36	Y54G2A.36
664	WBGene00043998	T21C12.8	Transmembrane protein	Transmembrane protein: unassigned	Transmembrane protein: unassigned	T21C12.8 is enriched in the male based on RNA-seq studies\; is affected by several genes including glp-1, clk-1, and fog-2 based on tiling array, microarray, and RNA-seq studies\; is affected by Mianserin and Triclosan based on RNA-seq and microarray studies.	WBGene00043998	189	2.86688	3.78121e-09	9.43512e-07	T21C12.8	T21C12.8a
678	WBGene00044280	W02A2.9	Transmembrane protein	Transmembrane protein: unassigned	Transmembrane protein: unassigned	W02A2.9 is enriched in dopaminergic neurons, the NSM, the OLL, the PVD, and the intestine based on tiling array and RNA-seq studies\; is affected by several genes including daf-16, skn-1, and hsf-1 based on RNA-seq and microarray studies\; is affected by eleven chemicals including Tunicamycin, D-glucose, and 4-bromodiphenyl ether based on microarray and RNA-seq studies\; is predicted to encode a …	WBGene00044280	863	1.69416	0.000292088	0.0158958	W02A2.9	W02A2.9
684	WBGene00044457	C18H7.11	Transmembrane protein	Transmembrane protein: unassigned	Transmembrane protein: unassigned	C18H7.11 is enriched in the intestine based on tiling array and RNA-seq studies\; is affected by several genes including daf-16, daf-2, and glp-1 based on tiling array, RNA-seq, and microarray studies\; is affected by six chemicals including hydrogen sulfide, tryptophan, and D-glucopyranose based on microarray and RNA-seq studies\; is predicted to encode a protein with the following domain: Trans…	WBGene00044457	1248	1.48818	0.00125412	0.0471755	C18H7.11	C18H7.11
700	WBGene00044772	T23E7.6	Transmembrane protein	Transmembrane protein: unassigned	Transmembrane protein: unassigned	T23E7.6 is enriched in the hypodermis and the muscle cell based on tiling array and RNA-seq studies\; is affected by several genes including daf-16, daf-2, and daf-12 based on RNA-seq, tiling array, and microarray studies\; is affected by six chemicals including 1-methylnicotinamide, Rotenone, and Tunicamycin based on RNA-seq and microarray studies.	WBGene00044772	423	2.25304	2.65387e-06	0.000295013	T23E7.6	T23E7.6
716	WBGene00045190	R01H2.8	Transmembrane protein	Transmembrane protein: unassigned	Transmembrane protein: unassigned	R01H2.8 is enriched in the nervous system based on tiling array and microarray studies\; is affected by several genes including dpy-7, daf-19, and hpl-2 based on tiling array, microarray, and RNA-seq studies\; is affected by multi-walled carbon nanotube and Colistin based on RNA-seq and microarray studies.	WBGene00045190	968	2.35887	0.000496331	0.024078	R01H2.8	R01H2.8
721	WBGene00045356	T03E6.9	Transmembrane protein	Transmembrane protein: unassigned	Transmembrane protein: unassigned	T03E6.9 is enriched in the Z1, the Z4, and the male based on RNA-seq studies\; is affected by several genes including daf-16, daf-2, and ain-1 based on microarray and RNA-seq studies\; is affected by Tunicamycin, multi-walled carbon nanotube, and Sirolimus based on microarray and RNA-seq studies\; is predicted to encode a protein with the following domain: 7TM GPCR, serpentine receptor class h (S…	WBGene00045356	1269	1.8901	0.00133173	0.0492688	T03E6.9	T03E6.9
727	WBGene00045416	Y37H2A.14	Transmembrane protein	Transmembrane protein: unassigned	Transmembrane protein: unassigned	Y37H2A.14 is enriched in the intestine based on tiling array studies\; is affected by several genes including daf-16, daf-2, and glp-1 based on proteomic, RNA-seq, and microarray studies\; is affected by sixteen chemicals including methylmercury hydroxide, 1-methylnicotinamide, and Rotenone based on RNA-seq and microarray studies.	WBGene00045416	332	2.41887	3.83254e-07	5.42209e-05	Y37H2A.14	Y37H2A.14
862	WBGene00189956	Y34F4.6	Transmembrane protein	Transmembrane protein: unassigned	Transmembrane protein: unassigned	Y34F4.6 is enriched in the intestine based on RNA-seq studies\; is affected by several genes including daf-16, daf-2, and glp-1 based on RNA-seq and microarray studies\; is affected by four chemicals including tryptophan, 1-methylnicotinamide, and Alovudine based on microarray and RNA-seq studies\; is predicted to encode a protein with the following domain: Tight junction protein, claudin-like.	WBGene00189956	688	2.41725	8.25331e-05	0.00563568	Y34F4.6	Y34F4.6a
867	WBGene00194645	Y105C5A.1269	Transmembrane protein	Transmembrane protein: unassigned	Transmembrane protein: unassigned	Y105C5A.1269 is affected by several genes including npr-1, pgl-1, and glh-1 based on RNA-seq studies\; is affected by multi-walled carbon nanotube based on RNA-seq studies.	WBGene00194645	1140	4.70576	0.00095953	0.0395018	Y105C5A.1269	Y105C5A.1269
868	WBGene00194646	Y105C5A.1270	Transmembrane protein	Transmembrane protein: unassigned	Transmembrane protein: unassigned	Y105C5A.1270 is affected by several genes including daf-16, daf-12, and npr-1 based on microarray and RNA-seq studies.	WBGene00194646	705	5.26536	8.93734e-05	0.00594695	Y105C5A.1270	Y105C5A.1270
1033	WBGene00202504	Y32B12B.8	Transmembrane protein	Transmembrane protein: unassigned	Transmembrane protein: unassigned	Y32B12B.8 is affected by resveratrol based on microarray studies.	WBGene00202504	255	6.45225	6.12603e-08	1.13141e-05	Y32B12B.8	Y32B12B.8
1046	WBGene00219369	R160.10	Transmembrane protein	Transmembrane protein: unassigned	Transmembrane protein: unassigned	R160.10 is affected by fluoranthene, Quercetin, and Sirolimus based on microarray studies.	WBGene00219369	593	3.09113	3.24357e-05	0.00257025	R160.10	R160.10
88	WBGene00004002	T21E8.3	Transmembrane transport	Transmembrane transport: ABC	Transmembrane transport: ABC	pgp-8 is an ortholog of human ABCB4 (ATP binding cassette subfamily B member 4), ABCB11 (ATP binding cassette subfamily B member 11), and ABCB1\; is predicted to have ATP binding activity and ATPase activity, coupled to transmembrane movement of substances\; is expressed in head neurons.	WBGene00004002	621	1.9621	4.32665e-05	0.00326868	pgp-8	T21E8.3
443	WBGene00016063	C24G7.1	Transmembrane transport	Transmembrane transport: acid sensing	Transmembrane transport: acid sensing	delm-2 is predicted to have sodium channel activity.	WBGene00016063	67	4.04111	4.89904e-14	3.48211e-11	delm-2	C24G7.1
600	WBGene00021156	Y4C6B.2	Transmembrane transport	Transmembrane transport: amino acid	Transmembrane transport: amino acid	Y4C6B.2 is enriched in the hypodermis and the nervous system based on tiling array, RNA-seq, and microarray studies\; is affected by several genes including daf-16, daf-2, and daf-12 based on tiling array, RNA-seq, and microarray studies\; is affected by six chemicals including hydrogen sulfide, Mercuric Chloride, and Rotenone based on microarray and RNA-seq studies\; is predicted to encode a pro…	WBGene00021156	1026	1.58656	0.000604854	0.0276783	Y4C6B.2	Y4C6B.2a
182	WBGene00008396	D1086.9	Transmembrane transport	Transmembrane transport: chloride channel	Transmembrane transport: chloride channel	D1086.9 is an ortholog of human CLIC6 (chloride intracellular channel 6).	WBGene00008396	147	3.2623	6.14044e-10	1.95426e-07	D1086.9	D1086.9
668	WBGene00044201	H39E23.3	Transmembrane transport	Transmembrane transport: chloride channel	Transmembrane transport: chloride channel	H39E23.3 is an ortholog of human CLIC6 (chloride intracellular channel 6).	WBGene00044201	181	2.97101	2.97019e-09	7.7408e-07	H39E23.3	H39E23.3
174	WBGene00008223	C50B6.11	Transmembrane transport	Transmembrane transport: extracellular ligand gated channel	Transmembrane transport: extracellular ligand gated channel	lgc-48 is an ortholog of human GLRA4 (glycine receptor alpha 4), GLRA3 (glycine receptor alpha 3), and GLRA2 (glycine receptor alpha 2)\; is predicted to have extracellular ligand-gated ion channel activity and transmembrane signaling receptor activity.	WBGene00008223	1162	4.69377	0.000992854	0.0400786	lgc-48	C50B6.11
185	WBGene00008551	F07B10.5	Transmembrane transport	Transmembrane transport: extracellular ligand gated channel	Transmembrane transport: extracellular ligand gated channel	lgc-36 is an ortholog of human GABRA2 (gamma-aminobutyric acid type A receptor alpha2 subunit), GABRG3 (gamma-aminobutyric acid type A receptor gamma3 subunit), and GABRA1 (gamma-aminobutyric acid type A receptor alpha1 subunit)\; is predicted to have extracellular ligand-gated ion channel activity and transmembrane signaling receptor activity\; is expressed in the SABVL, the SABVR, and the VB ne…	WBGene00008551	679	3.14802	7.68526e-05	0.00531632	lgc-36	F07B10.5
344	WBGene00013073	Y51A2D.4	Transmembrane transport	Transmembrane transport: lipid	Transmembrane transport: lipid	hmit-1.1 is an ortholog of human SLC2A13 (solute carrier family 2 member 13)\; is predicted to have transmembrane transporter activity\; localizes to the apical plasma membrane\; is expressed in the intestinal cell.	WBGene00013073	1207	1.51256	0.00107353	0.0417033	hmit-1.1	Y51A2D.4
319	WBGene00012254	W04E12.9	Transmembrane transport	Transmembrane transport: major facilitator	Transmembrane transport: major facilitator	W04E12.9 is enriched in the pharyngeal muscle cell based on tiling array studies\; is affected by several genes including skn-1, dpy-7, and dpy-21 based on microarray and RNA-seq studies\; is affected by five chemicals including methylmercuric chloride, multi-walled carbon nanotube, and stavudine based on microarray and RNA-seq studies\; is predicted to encode a protein with the following domain:…	WBGene00012254	478	3.30751	6.71777e-06	0.000660665	W04E12.9	W04E12.9
552	WBGene00019909	R06A10.1	Transmembrane transport	Transmembrane transport: major facilitator	Transmembrane transport: major facilitator	R06A10.1 is enriched in dopaminergic neurons and the amphid sheath cell based on tiling array and RNA-seq studies\; is affected by several genes including daf-16, daf-2, and daf-12 based on microarray, tiling array, and RNA-seq studies\; is affected by stavudine, Diazinon, and dafa#1 based on RNA-seq and microarray studies\; is predicted to encode a protein with the following domain: MFS transpor…	WBGene00019909	1227	1.57195	0.00116257	0.044484	R06A10.1	R06A10.1a
130	WBGene00006666	F20A1.7	Transmembrane transport	Transmembrane transport: potassium channel	Transmembrane transport: potassium channel	twk-11 is predicted to have potassium channel activity.	WBGene00006666	962	1.67907	0.000463388	0.0226202	twk-11	F20A1.7a
131	WBGene00006683	Y47D3B.5	Transmembrane transport	Transmembrane transport: potassium channel	Transmembrane transport: potassium channel	twk-31 is predicted to have potassium channel activity.	WBGene00006683	963	1.61694	0.000469379	0.0228721	twk-31	Y47D3B.5a
496	WBGene00017705	F22E5.6	Transmembrane transport	Transmembrane transport: potassium channel	Transmembrane transport: potassium channel	F22E5.6 is an ortholog of human KCTD10 (potassium channel tetramerization domain containing 10), KCTD13, and TNFAIP1 (TNF alpha induced protein 1)\; human KCTD13 exhibits GTP-Rho binding activity and identical protein binding activity.	WBGene00017705	164	4.80732	1.39802e-09	4.02347e-07	F22E5.6	F22E5.6
648	WBGene00022570	ZC239.12	Transmembrane transport	Transmembrane transport: potassium channel	Transmembrane transport: potassium channel	sdz-35 is an ortholog of human KCTD10 (potassium channel tetramerization domain containing 10), KCTD13, and TNFAIP1 (TNF alpha induced protein 1)\; human KCTD13 exhibits GTP-Rho binding activity and identical protein binding activity.	WBGene00022570	590	2.50488	3.15123e-05	0.0025098	sdz-35	ZC239.12
649	WBGene00022572	ZC239.14	Transmembrane transport	Transmembrane transport: potassium channel	Transmembrane transport: potassium channel	ZC239.14 is an ortholog of human KCTD10 (potassium channel tetramerization domain containing 10), KCTD13, and TNFAIP1 (TNF alpha induced protein 1)\; human KCTD13 exhibits GTP-Rho binding activity and identical protein binding activity.	WBGene00022572	323	2.65711	3.33294e-07	4.85564e-05	ZC239.14	ZC239.14
444	WBGene00016064	C24G7.2	Transmembrane transport	Transmembrane transport: sodium channel	Transmembrane transport: sodium channel	acd-1 is predicted to have sodium channel activity\; is involved in response to acidic pH and sodium ion transport\; is expressed in the AMshL and the AMshR.	WBGene00016064	89	3.54908	1.3352e-12	7.11768e-10	acd-1	C24G7.2
445	WBGene00016066	C24G7.4	Transmembrane transport	Transmembrane transport: sodium channel	Transmembrane transport: sodium channel	acd-2 is predicted to have sodium channel activity.	WBGene00016066	737	1.7975	0.000109109	0.00695434	acd-2	C24G7.4
462	WBGene00016699	C46A5.2	Transmembrane transport	Transmembrane transport: sodium channel	Transmembrane transport: sodium channel	del-7 is an ortholog of human SCNN1B (sodium channel epithelial 1 beta subunit), SCNN1G (sodium channel epithelial 1 gamma subunit), and SCNN1A (sodium channel epithelial 1 alpha subunit)\; is predicted to have sodium channel activity.	WBGene00016699	1119	1.87834	0.000894735	0.0375428	del-7	C46A5.2
230	WBGene00009617	F41E7.1	Transmembrane transport	Transmembrane transport: solute carrier	Transmembrane transport: solute carrier	F41E7.1 is an ortholog of human SLC9B1 (solute carrier family 9 member B1) and SLC9B2 (solute carrier family 9 member B2)\; is predicted to have solute:proton antiporter activity\; is expressed in the excretory cell and the pharynx.	WBGene00009617	424	2.19393	2.71632e-06	0.000301242	slc-9B.1	F41E7.1
295	WBGene00011596	T07G12.5	Transmembrane transport	Transmembrane transport: solute carrier	Transmembrane transport: solute carrier	T07G12.5 is an ortholog of human SLC23A1 (solute carrier family 23 member 1), SLC23A2 (solute carrier family 23 member 2), and SLC23A3 (solute carrier family 23 member 3)\; is predicted to have transmembrane transporter activity.	WBGene00011596	356	2.57647	5.86856e-07	7.75493e-05	T07G12.5	T07G12.5a
401	WBGene00015054	B0222.2	Transmembrane transport	Transmembrane transport: solute carrier	Transmembrane transport: solute carrier	pitr-2 is an ortholog of human SLC20A1 (solute carrier family 20 member 1) and SLC20A2 (solute carrier family 20 member 2)\; is predicted to have inorganic phosphate transmembrane transporter activity\; human orthologs of this gene are implicated in basal ganglia calcification.	WBGene00015054	1218	3.38883	0.00114394	0.0440949	pitr-2	B0222.2
510	WBGene00018566	F47E1.2	Transmembrane transport	Transmembrane transport: solute carrier	Transmembrane transport: solute carrier	F47E1.2 is an ortholog of human SLCO3A1 (solute carrier organic anion transporter 3A1)\; is predicted to have transporter activity.	WBGene00018566	604	1.92918	3.72628e-05	0.0028989	F47E1.2	F47E1.2
543	WBGene00019549	K09C4.4	Transmembrane transport	Transmembrane transport: solute carrier	Transmembrane transport: solute carrier	K09C4.4 is an ortholog of human SLC2A7 (solute carrier family 2 member 7), SLC2A9 (solute carrier family 2 member 9), and SLC2A5 (solute carrier family 2 member 5)\; is predicted to have transmembrane transporter activity.	WBGene00019549	1005	2.21702	0.000576634	0.0269427	K09C4.4	K09C4.4
425	WBGene00015660	C09H5.2	Transmembrane transport	Transmembrane transport: unassigned	Transmembrane transport: unassigned	catp-3 is an ortholog of human ATP4A (ATPase H+\/K+ transporting subunit alpha) and ATP12A (ATPase H+\/K+ transporting non-gastric alpha2 subunit) and members of the human ATP1 (ATPase Na+\/K+ transporting subunits) gene family including ATP1A4, ATP1A1, and ATP1A2\; is predicted to have ATP binding activity and hydrolase activity.	WBGene00015660	684	1.81431	7.88315e-05	0.00541444	catp-3	C09H5.2a
11	WBGene00000551	C50F7.2	Unassigned	Unassigned	Unassigned	clx-1 is affected by several genes including daf-16, daf-2, and glp-1 based on microarray and RNA-seq studies\; is affected by eight chemicals including Rotenone, procyanidin, and Sodium Chloride based on RNA-seq and microarray studies.	WBGene00000551	77	5.62218	2.76264e-13	1.70524e-10	clx-1	C50F7.2
72	WBGene00002263	K08H10.1	Unassigned	Unassigned	Unassigned	lea-1 is an ortholog of human PLIN4 (perilipin 4)\; is predicted to have lipid binding activity\; is involved in hyperosmotic response, response to desiccation, and response to heat\; is expressed in several tissues including the body wall musculature and the gonad.	WBGene00002263	1220	1.47804	0.00114685	0.0441343	lea-1	K08H10.1a
157	WBGene00007675	C18D4.6	Unassigned	Unassigned	Unassigned	C18D4.6 is enriched in the intestine and the nervous system based on microarray studies\; is affected by several genes including daf-16, daf-2, and daf-12 based on microarray, RNA-seq, and tiling array studies\; is affected by hydrogen sulfide, resveratrol, and Sirolimus based on microarray studies.	WBGene00007675	1277	1.47271	0.00135855	0.0499458	C18D4.6	C18D4.6a
159	WBGene00007682	C18D11.6	Unassigned	Unassigned	Unassigned	C18D11.6 is enriched in the coelomocyte, the epithelial system, the excretory cell, the germline precursor cell, and the nervous system based on tiling array studies\; is affected by several genes including daf-12, dpy-7, and smg-1 based on microarray, tiling array, and RNA-seq studies\; is affected by five chemicals including methylmercuric chloride, indole, and stavudine based on microarray and…	WBGene00007682	312	2.88673	2.84839e-07	4.2965e-05	C18D11.6	C18D11.6
161	WBGene00007800	C29A12.6	Unassigned	Unassigned	Unassigned	C29A12.6 is enriched in the hypodermis and the intestine based on tiling array and RNA-seq studies\; is affected by several genes including daf-12, let-7, and dpy-7 based on tiling array, microarray, and RNA-seq studies\; is affected by eight chemicals including methylmercuric chloride, Rotenone, and stavudine based on microarray and RNA-seq studies\; is predicted to encode a protein with the fol…	WBGene00007800	447	2.48856	4.16077e-06	0.000437637	C29A12.6	C29A12.6a
163	WBGene00007876	C32H11.13	Unassigned	Unassigned	Unassigned	dct-19 is affected by several genes including daf-16, daf-2, and clk-1 based on microarray, tiling array, and RNA-seq studies\; is predicted to encode a protein with the following domain: CUB-like domain.	WBGene00007876	335	6.18897	4.10841e-07	5.77034e-05	dct-19	C32H11.13
167	WBGene00008010	C38D9.2	Unassigned	Unassigned	Unassigned	C38D9.2 is expressed in the intestinal cell.	WBGene00008010	2	8.67427	5.93264e-43	2.78306e-38	C38D9.2	C38D9.2
170	WBGene00008105	C45B11.2	Unassigned	Unassigned	Unassigned	C45B11.2 is enriched in the AFD, the amphid sheath cell, and the pharynx based on microarray and RNA-seq studies\; is affected by several genes including hsf-1, elt-2, and npr-1 based on microarray and RNA-seq studies\; is affected by Sodium Chloride based on RNA-seq studies.	WBGene00008105	409	2.54852	2.18858e-06	0.000251389	C45B11.2	C45B11.2
171	WBGene00008111	C46C2.3	Unassigned	Unassigned	Unassigned	C46C2.3 is enriched in the AFD and the germ line based on RNA-seq studies\; is affected by several genes including daf-2, hsf-1, and clk-1 based on microarray, tiling array, and RNA-seq studies\; is affected by hydrogen sulfide, Rotenone, and Alovudine based on microarray and RNA-seq studies.	WBGene00008111	1064	1.79939	0.000702678	0.0310097	C46C2.3	C46C2.3
177	WBGene00008322	C55A1.4	Unassigned	Unassigned	Unassigned	C55A1.4 is affected by several genes including daf-16, clk-1, and eat-2 based on tiling array, microarray, and RNA-seq studies\; is affected by aldicarb based on microarray studies\; is predicted to encode a protein with the following domain: Protein of unknown function DUF4473.	WBGene00008322	406	5.94576	2.10304e-06	0.000243594	C55A1.4	C55A1.4
178	WBGene00008323	C55A1.6	Unassigned	Unassigned	Unassigned	C55A1.6 is enriched in GABAergic neurons, the coelomocyte, and the excretory cell based on tiling array studies\; is affected by several genes including daf-2, let-7, and gld-1 based on microarray, proteomic, and RNA-seq studies\; is affected by five chemicals including Mercuric Chloride, Sodium Chloride, and Humic Substances based on microarray and RNA-seq studies\; is predicted to encode a prot…	WBGene00008323	457	2.62007	4.78942e-06	0.000492711	C55A1.6	C55A1.6
179	WBGene00008324	C55A1.7	Unassigned	Unassigned	Unassigned	C55A1.7 is affected by several genes including daf-16, eat-2, and sir-2.1 based on RNA-seq, microarray, and tiling array studies\; is predicted to encode a protein with the following domain: Protein of unknown function DUF4473.	WBGene00008324	596	4.06175	3.38358e-05	0.00266768	C55A1.7	C55A1.7
180	WBGene00008358	D1025.7	Unassigned	Unassigned	Unassigned	nspc-18 is affected by several genes including daf-16, daf-2, and glp-1 based on microarray, tiling array, and RNA-seq studies\; is affected by six chemicals including hydrogen sulfide, Mianserin, and D-glucose based on microarray and RNA-seq studies.	WBGene00008358	842	1.70318	0.000247933	0.0138297	nspc-18	D1025.7
186	WBGene00008572	F08B12.4	Unassigned	Unassigned	Unassigned	F08B12.4 localizes to the nucleus\; is expressed in metacorpus, the body wall musculature, and the tail.	WBGene00008572	947	1.60593	0.000436741	0.0216574	F08B12.4	F08B12.4a
192	WBGene00008753	F13E9.4	Unassigned	Unassigned	Unassigned	F13E9.4 is enriched in the germ line and the male based on RNA-seq studies\; is affected by procyanidin and Sodium Chloride based on microarray and RNA-seq studies\; is predicted to encode a protein with the following domain: Domain of unknown function DUF148.	WBGene00008753	53	8.28927	1.30411e-15	1.17649e-12	F13E9.4	F13E9.4
195	WBGene00008792	F14D7.5	Unassigned	Unassigned	Unassigned	F14D7.5 is enriched in dopaminergic neurons and the amphid sheath cell based on tiling array and RNA-seq studies\; is affected by several genes including daf-2, clk-1, and hsp-6 based on microarray, RNA-seq, and tiling array studies\; is affected by Tunicamycin based on microarray studies\; is predicted to encode a protein with the following domain: Protein of unknown function DUF4473.	WBGene00008792	137	3.87743	3.33451e-10	1.15018e-07	F14D7.5	F14D7.5a
197	WBGene00008797	F14D7.10	Unassigned	Unassigned	Unassigned	F14D7.10 is enriched in the amphid sheath cell based on RNA-seq studies\; is affected by several genes including daf-16, daf-12, and hsf-1 based on RNA-seq, microarray, and tiling array studies\; is affected by Tunicamycin and multi-walled carbon nanotube based on microarray and RNA-seq studies\; is predicted to encode a protein with the following domain: Protein of unknown function DUF4473.	WBGene00008797	37	4.991	1.75645e-18	2.2888e-15	F14D7.10	F14D7.10
202	WBGene00008862	F15D4.5	Unassigned	Unassigned	Unassigned	F15D4.5 is expressed in the g1AL, the g1AR, the g2L, and the g2R.	WBGene00008862	3	7.09991	1.96254e-33	4.60322e-29	F15D4.5	F15D4.5
203	WBGene00008863	F15D4.6	Unassigned	Unassigned	Unassigned	F15D4.6 is enriched in the coelomocyte, the nervous system, and the reproductive system based on tiling array, RNA-seq, and microarray studies\; is affected by several genes including daf-16, daf-2, and daf-12 based on microarray, tiling array, and RNA-seq studies\; is affected by Alovudine, dibromoacetic acid, and Sirolimus based on RNA-seq and microarray studies.	WBGene00008863	20	5.63221	2.36856e-22	5.84797e-19	F15D4.6	F15D4.6
214	WBGene00009151	F26D2.13	Unassigned	Unassigned	Unassigned	F26D2.13 is enriched in the NSM based on tiling array studies\; is affected by several genes including let-60, clk-1, and isp-1 based on microarray and tiling array studies\; is affected by five chemicals including methylmercuric chloride, Zidovudine, and Cadmium based on microarray and RNA-seq studies\; is predicted to encode a protein with the following domain: ShKT domain.	WBGene00009151	820	5.06813	0.000221523	0.0126885	F26D2.13	F26D2.13
215	WBGene00009208	F28C6.9	Unassigned	Unassigned	Unassigned	F28C6.9 is enriched in the male, the nervous system, and the sensillum based on RNA-seq and microarray studies\; is affected by dpy-21, elt-2, and elt-7 based on RNA-seq studies\; is affected by Colistin based on microarray studies.	WBGene00009208	828	3.71747	0.000232183	0.0131653	F28C6.9	F28C6.9a
226	WBGene00009522	F38A1.9	Unassigned	Unassigned	Unassigned	F38A1.9 is enriched in the OLL, the PVD, and the intestine based on tiling array, RNA-seq, and microarray studies\; is affected by several genes including daf-2, clk-1, and eat-2 based on RNA-seq and microarray studies\; is affected by five chemicals including Rotenone, indole, and stavudine based on RNA-seq and microarray studies.	WBGene00009522	525	2.12726	1.27615e-05	0.00114098	F38A1.9	F38A1.9
228	WBGene00009572	F40D4.13	Unassigned	Unassigned	Unassigned	F40D4.13 is enriched in the nervous system and the pharyngeal muscle cell based on tiling array and RNA-seq studies\; is affected by several genes including daf-2, glp-1, and let-60 based on microarray, tiling array, and RNA-seq studies\; is affected by fluoranthene and tetrabromobisphenol A based on microarray studies.	WBGene00009572	4	7.14162	1.70627e-31	2.66809e-27	F40D4.13	F40D4.13
229	WBGene00009600	F40G12.5	Unassigned	Unassigned	Unassigned	F40G12.5 is enriched in GABAergic neurons, dopaminergic neurons, and the amphid sheath cell based on tiling array and RNA-seq studies\; is affected by several genes including daf-16, daf-2, and clk-1 based on microarray and RNA-seq studies\; is affected by seven chemicals including Rifampin, indole, and 4-bromodiphenyl ether based on microarray and RNA-seq studies\; is predicted to encode a prote…	WBGene00009600	497	3.76306	8.57944e-06	0.000811431	F40G12.5	F40G12.5
232	WBGene00009767	F46B3.16	Unassigned	Unassigned	Unassigned	F46B3.16 is affected by several genes including clk-1, prg-1, and rrf-2 based on tiling array and microarray studies\; is affected by resveratrol, fluoranthene, and adsorbable organic bromine compound based on microarray studies\; is predicted to encode a protein with the following domain: F-box associated domain, type 2.	WBGene00009767	1270	2.90573	0.00133445	0.0493305	F46B3.16	F46B3.16
240	WBGene00009866	F49C5.3	Unassigned	Unassigned	Unassigned	F49C5.3 is affected by several genes including daf-16, daf-2, and pgl-1 based on microarray and RNA-seq studies\; is affected by hydrogen sulfide based on microarray studies.	WBGene00009866	153	5.41773	8.57889e-10	2.64766e-07	F49C5.3	F49C5.3
243	WBGene00009873	F49C12.3	Unassigned	Unassigned	Unassigned	F49C12.3 is affected by several genes including daf-16, daf-2, and lin-4 based on tiling array, RNA-seq, and microarray studies\; is affected by six chemicals including Ethanol, tryptophan, and resveratrol based on RNA-seq and microarray studies\; is predicted to encode a protein with the following domain: Nucleotide-diphospho-sugar transferase.	WBGene00009873	244	3.75324	4.57792e-08	8.83765e-06	F49C12.3	F49C12.3
252	WBGene00010004	F53H2.1	Unassigned	Unassigned	Unassigned	F53H2.1 is enriched in the intestine based on RNA-seq studies\; is affected by several genes including daf-16, daf-2, and hsf-1 based on microarray and RNA-seq studies\; is affected by Colistin based on microarray studies\; is predicted to encode a protein with the following domain: Protein of unknown function DUF713.	WBGene00010004	230	3.27054	2.53429e-08	5.19152e-06	F53H2.1	F53H2.1a
260	WBGene00010203	F57E7.2	Unassigned	Unassigned	Unassigned	F57E7.2 is enriched in the amphid sheath cell based on RNA-seq studies\; is affected by rsr-2, jmjd-1.2, and mir-34 based on tiling array, RNA-seq, and microarray studies\; is affected by Mercuric Chloride and resveratrol based on microarray studies.	WBGene00010203	943	2.68772	0.00042665	0.0212469	F57E7.2	F57E7.2
261	WBGene00010216	F57G8.7	Unassigned	Unassigned	Unassigned	F57G8.7 is enriched in the coelomocyte, the epithelial system, and the nervous system based on tiling array studies\; is affected by several genes including daf-16, daf-2, and daf-12 based on microarray, tiling array, and RNA-seq studies\; is affected by eleven chemicals including Heme, Tunicamycin, and Zidovudine based on microarray and RNA-seq studies.	WBGene00010216	1063	2.10344	0.00069766	0.0308173	F57G8.7	F57G8.7
262	WBGene00010318	F59B10.2	Unassigned	Unassigned	Unassigned	F59B10.2 is enriched in the nervous system based on tiling array, RNA-seq, and microarray studies\; is affected by several genes including daf-12, dpy-7, and pgl-1 based on tiling array, microarray, and RNA-seq studies\; is affected by stavudine, Zidovudine, and adsorbable organic bromine compound based on RNA-seq and microarray studies.	WBGene00010318	887	2.50104	0.000333439	0.0176546	F59B10.2	F59B10.2
266	WBGene00010446	K01A6.4	Unassigned	Unassigned	Unassigned	K01A6.4 is enriched in the nervous system based on microarray and RNA-seq studies\; is affected by several genes including elt-2, dpy-7, and nhr-25 based on microarray and RNA-seq studies\; is affected by six chemicals including aldicarb, Mercuric Chloride, and bisphenol A based on microarray and RNA-seq studies.	WBGene00010446	11	7.11764	1.13276e-26	5.3139e-23	K01A6.4	K01A6.4
267	WBGene00010528	K03D3.2	Unassigned	Unassigned	Unassigned	K03D3.2 is enriched in the coelomocyte, the epithelial system, and the nervous system based on tiling array and RNA-seq studies\; is affected by several genes including daf-16, daf-2, and daf-12 based on microarray, RNA-seq, and tiling array studies\; is affected by ten chemicals including methylmercury hydroxide, Mianserin, and nanoparticle based on RNA-seq and microarray studies.	WBGene00010528	320	3.68503	3.19337e-07	4.69606e-05	K03D3.2	K03D3.2
270	WBGene00010654	K08C9.7	Unassigned	Unassigned	Unassigned	K08C9.7 is enriched in the intestine based on RNA-seq studies\; is affected by several genes including daf-2, clk-1, and sir-2.1 based on microarray and RNA-seq studies\; is affected by Diazinon based on microarray studies\; is predicted to encode a protein with the following domain: S27a-like superfamily.	WBGene00010654	941	2.32199	0.00041535	0.0207282	K08C9.7	K08C9.7
278	WBGene00011018	R05A10.1	Unassigned	Unassigned	Unassigned	R05A10.1 is enriched in dopaminergic neurons, the cephalic sheath cell, and the hypodermis based on tiling array studies\; is affected by several genes including daf-16, daf-2, and skn-1 based on microarray, tiling array, and RNA-seq studies\; is affected by five chemicals including nicotinic acid, Sodium Chloride, and dafa#1 based on RNA-seq and microarray studies.	WBGene00011018	851	2.06997	0.000267015	0.0147304	R05A10.1	R05A10.1
287	WBGene00011328	T01D3.3	Unassigned	Unassigned	Unassigned	T01D3.3 is predicted to have metal ion binding activity and peptidase inhibitor activity.	WBGene00011328	996	1.63482	0.000551903	0.0260204	T01D3.3	T01D3.3a
288	WBGene00011345	T01G9.3	Unassigned	Unassigned	Unassigned	dma-1 is an ortholog of human GP5 (glycoprotein V platelet)\; exhibits protease binding activity\; is involved in several processes, including dendrite guidance, dendrite guidance, and generation of neurons\; localizes to the dendrite membrane\; is expressed in the nervous system and the vulva.	WBGene00011345	661	1.89795	6.87556e-05	0.00488696	dma-1	T01G9.3
292	WBGene00011508	T05H10.3	Unassigned	Unassigned	Unassigned	T05H10.3 is expressed in the hypodermis.	WBGene00011508	187	2.90101	3.54356e-09	8.93719e-07	T05H10.3	T05H10.3
301	WBGene00011763	T14B1.1	Unassigned	Unassigned	Unassigned	T14B1.1 is expressed in several tissues, including the epithelial system, the muscular system, and the nervous system.	WBGene00011763	1010	1.58353	0.000581802	0.0270437	T14B1.1	T14B1.1
302	WBGene00011797	T16G1.3	Unassigned	Unassigned	Unassigned	T16G1.3 is affected by several genes including clk-1, smg-2, and lin-22 based on tiling array, microarray, and RNA-seq studies\; is affected by Alovudine and allantoin based on RNA-seq and microarray studies\; is predicted to encode a protein with the following domains: Protein kinase-like domain superfamily, Uncharacterised oxidoreductase Dhs-27, and CHK kinase-like.	WBGene00011797	580	5.50463	2.62872e-05	0.00212981	T16G1.3	T16G1.3
305	WBGene00011800	T16G1.6	Unassigned	Unassigned	Unassigned	T16G1.6 is expressed in head neurons and the intestine\; is predicted to encode a protein with the following domains: Protein kinase-like domain superfamily, Uncharacterised oxidoreductase Dhs-27, and CHK kinase-like.	WBGene00011800	308	2.5163	2.52755e-07	3.86221e-05	T16G1.6	T16G1.6
320	WBGene00012268	W04G5.8	Unassigned	Unassigned	Unassigned	W04G5.8 is enriched in the Z1 and the Z4 based on RNA-seq studies\; is affected by several genes including sir-2.1, lin-35, and pgl-1 based on microarray, tiling array, and RNA-seq studies\; is affected by Sodium Chloride, Ethanol, and Sirolimus based on RNA-seq and microarray studies\; is predicted to encode a protein with the following domain: Protein of unknown function DUF684.	WBGene00012268	1080	2.17674	0.000749262	0.0325752	W04G5.8	W04G5.8
321	WBGene00012279	W05B10.4	Unassigned	Unassigned	Unassigned	W05B10.4 is expressed in several tissues, including the alimentary system, the reproductive system, and the vulval syncytia precursor\; is predicted to encode a protein with the following domains: Ras-associating (RA) domain and Ubiquitin-like domain superfamily.	WBGene00012279	810	1.75988	0.00020374	0.0118142	W05B10.4	W05B10.4
322	WBGene00012335	W07G4.1	Unassigned	Unassigned	Unassigned	W07G4.1 is affected by several genes including clk-1, sir-2.1, and npr-1 based on tiling array, microarray, and RNA-seq studies\; is affected by four chemicals including Alovudine, stavudine, and Zidovudine based on RNA-seq and microarray studies.	WBGene00012335	453	3.86062	4.35782e-06	0.000452278	W07G4.1	W07G4.1
324	WBGene00012400	Y6E2A.7	Unassigned	Unassigned	Unassigned	Y6E2A.7 is enriched in dopaminergic neurons and the body wall muscle cell based on tiling array studies\; is affected by several genes including daf-2, clk-1, and lin-35 based on microarray, tiling array, and RNA-seq studies\; is affected by five chemicals including Mercuric Chloride, resveratrol, and Acrylamide based on microarray studies\; is predicted to encode a protein with the following dom…	WBGene00012400	1167	4.69009	0.00100339	0.0401806	Y6E2A.7	Y6E2A.7
329	WBGene00012525	Y32B12C.1	Unassigned	Unassigned	Unassigned	Y32B12C.1 is affected by several genes including daf-16, daf-2, and glp-1 based on microarray and RNA-seq studies\; is affected by four chemicals including Tunicamycin, Sodium Chloride, and tert-Butylhydroperoxide based on microarray and RNA-seq studies\; is predicted to encode a protein with the following domains: Smr domain and Smr domain superfamily.	WBGene00012525	944	1.69826	0.00042773	0.0212781	Y32B12C.1	Y32B12C.1
338	WBGene00012727	Y39G8B.7	Unassigned	Unassigned	Unassigned	Y39G8B.7 is enriched in the OLL, the PVD, the intestine, and the male based on microarray and tiling array studies\; is affected by several genes including daf-16, daf-2, and daf-12 based on microarray, tiling array, and RNA-seq studies\; is affected by nine chemicals including Heme, Tunicamycin, and TPEN based on microarray and RNA-seq studies\; is predicted to encode a protein with the followin…	WBGene00012727	410	2.62849	2.19177e-06	0.000251389	Y39G8B.7	Y39G8B.7
340	WBGene00012798	Y43F4A.3	Unassigned	Unassigned	Unassigned	Y43F4A.3 is expressed in head neurons and the intestinal cell.	WBGene00012798	801	2.83187	0.000180158	0.0105642	Y43F4A.3	Y43F4A.3
348	WBGene00013182	Y53H1B.4	Unassigned	Unassigned	Unassigned	Y53H1B.4 is enriched in dopaminergic neurons based on tiling array studies\; is affected by several genes including pgl-1, glh-1, and pgl-3 based on tiling array, microarray, and RNA-seq studies\; is affected by Tunicamycin, Alovudine, and Sirolimus based on microarray and RNA-seq studies.	WBGene00013182	431	2.87876	2.95858e-06	0.000322767	Y53H1B.4	Y53H1B.4
350	WBGene00013328	Y57G11C.39	Unassigned	Unassigned	Unassigned	Y57G11C.39 is enriched in the Z1.p, the Z4.a, the gon_male_dtc anterior, and the gon_male_dtc posterior based on RNA-seq studies\; is affected by several genes including skn-1, clk-1, and npr-1 based on microarray and RNA-seq studies\; is affected by four chemicals including methylmercuric chloride, stavudine, and Zidovudine based on microarray and RNA-seq studies\; is predicted to encode a prote…	WBGene00013328	899	2.41283	0.000350943	0.018325	Y57G11C.39	Y57G11C.39
358	WBGene00013828	Y116F11B.13	Unassigned	Unassigned	Unassigned	Y116F11B.13 is affected by cyc-1, daf-2, and daf-16 based on microarray and RNA-seq studies\; is affected by Sirolimus based on microarray studies.	WBGene00013828	490	2.40174	8.09221e-06	0.000776306	Y116F11B.13	Y116F11B.13
359	WBGene00013832	ZC15.3	Unassigned	Unassigned	Unassigned	ZC15.3 is affected by several genes including daf-16, daf-2, and clk-1 based on microarray and RNA-seq studies\; is affected by Tunicamycin and fluoranthene based on microarray studies.	WBGene00013832	1112	2.73979	0.000862543	0.0364201	ZC15.3	ZC15.3
367	WBGene00013939	ZK218.5	Unassigned	Unassigned	Unassigned	ZK218.5 is affected by several genes including daf-16, daf-2, and clk-1 based on microarray, tiling array, and RNA-seq studies\; is affected by four chemicals including Zidovudine, Chlorpyrifos, and Diazinon based on RNA-seq and microarray studies\; is predicted to encode a protein with the following domain: ShKT domain.	WBGene00013939	696	3.12458	8.76453e-05	0.00591587	ZK218.5	ZK218.5
371	WBGene00014006	ZK596.1	Unassigned	Unassigned	Unassigned	ZK596.1 is expressed in the g1AL, the g1AR, the g1P, the g2L, and the g2R\; is predicted to encode a protein with the following domain: Domain of unknown function DUF148.	WBGene00014006	498	2.07424	8.6247e-06	0.000814071	ZK596.1	ZK596.1
374	WBGene00014067	ZK675.4	Unassigned	Unassigned	Unassigned	ZK675.4 is enriched in the intestine based on RNA-seq studies\; is affected by several genes including age-1, skn-1, and clk-1 based on microarray, tiling array, and RNA-seq studies\; is affected by nine chemicals including methylmercuric chloride, Mercuric Chloride, and sesamin based on microarray and RNA-seq studies.	WBGene00014067	111	3.91552	4.02158e-11	1.70654e-08	ZK675.4	ZK675.4
376	WBGene00014173	ZK970.7	Unassigned	Unassigned	Unassigned	ZK970.7 is involved in response to gamma radiation.	WBGene00014173	130	3.08176	2.2803e-10	8.29234e-08	ZK970.7	ZK970.7
386	WBGene00014700	C37A5.6	Unassigned	Unassigned	Unassigned	C37A5.6 is affected by several genes including daf-16, daf-2, and sir-2.1 based on RNA-seq and microarray studies\; is affected by eight chemicals including multi-walled carbon nanotube, Quercetin, and R24 based on RNA-seq and microarray studies.	WBGene00014700	978	3.55914	0.000514799	0.0247182	C37A5.6	C37A5.6
388	WBGene00014761	F46A8.11	Unassigned	Unassigned	Unassigned	F46A8.11 is enriched in the intestine based on RNA-seq studies\; is affected by several genes including daf-16, glp-1, and daf-12 based on RNA-seq and microarray studies\; is affected by Rotenone, allantoin, and Sirolimus based on RNA-seq and microarray studies.	WBGene00014761	710	1.92289	9.17473e-05	0.00607046	F46A8.11	F46A8.11
417	WBGene00015593	C08E3.1	Unassigned	Unassigned	Unassigned	C08E3.1 is enriched in the CEM, the HOB, the IL2 neuron, the intestine, and the ray neuron type B based on RNA-seq, proteomic, and microarray studies\; is affected by several genes including daf-16, daf-2, and age-1 based on microarray, RNA-seq, and tiling array studies\; is affected by six chemicals including methylmercury hydroxide, Mercuric Chloride, and Tunicamycin based on RNA-seq and microa…	WBGene00015593	422	3.9245	2.61902e-06	0.000291831	C08E3.1	C08E3.1
427	WBGene00015708	C12D5.5	Unassigned	Unassigned	Unassigned	C12D5.5 is enriched in the nervous system based on tiling array, RNA-seq, and microarray studies\; is affected by several genes including daf-16, clk-1, and prg-1 based on RNA-seq and microarray studies\; is affected by four chemicals including Mercuric Chloride, resveratrol, and fluoranthene based on microarray studies.	WBGene00015708	729	3.37975	0.000101729	0.00655403	C12D5.5	C12D5.5
436	WBGene00015879	C17B7.5	Unassigned	Unassigned	Unassigned	C17B7.5 is enriched in the OLL, the PVD, and the hypodermis based on microarray and tiling array studies\; is affected by several genes including daf-16, daf-2, and glp-1 based on microarray, tiling array, and RNA-seq studies\; is affected by seven chemicals including 1-methylnicotinamide, manganese chloride, and D-glucose based on RNA-seq and microarray studies\; is predicted to encode a protein…	WBGene00015879	169	2.97129	1.92915e-09	5.38679e-07	C17B7.5	C17B7.5
437	WBGene00015886	C17B7.12	Unassigned	Unassigned	Unassigned	C17B7.12 is enriched in the nervous system based on tiling array studies\; is affected by several genes including clk-1, sir-2.1, and hcf-1 based on microarray and RNA-seq studies\; is affected by five chemicals including hydrogen sulfide, Ethanol, and Tunicamycin based on microarray and RNA-seq studies.	WBGene00015886	452	2.21738	4.27668e-06	0.000444841	C17B7.12	C17B7.12
447	WBGene00016180	C28C12.4	Unassigned	Unassigned	Unassigned	C28C12.4 is expressed in tail neurons and the pharyngeal muscle cell\; is predicted to encode a protein with the following domain: Domain of unknown function DUF148.	WBGene00016180	399	2.29571	1.74672e-06	0.00020588	C28C12.4	C28C12.4
456	WBGene00016633	C44B11.1	Unassigned	Unassigned	Unassigned	C44B11.1 is an ortholog of human FAIM\; is predicted to encode a protein with the following domains: Fas apoptotic inhibitory molecule 1 and FAIM1 domain superfamily.	WBGene00016633	1136	2.09513	0.00094581	0.0390915	C44B11.1	C44B11.1
460	WBGene00016681	C45G9.10	Unassigned	Unassigned	Unassigned	C45G9.10 is expressed in the intestine.	WBGene00016681	298	3.9338	2.19692e-07	3.47003e-05	C45G9.10	C45G9.10a
463	WBGene00016700	C46A5.4	Unassigned	Unassigned	Unassigned	C46A5.4 is predicted to have heme binding activity and peroxidase activity.	WBGene00016700	469	2.23572	5.59298e-06	0.000560625	C46A5.4	C46A5.4
464	WBGene00016785	C49G7.7	Unassigned	Unassigned	Unassigned	C49G7.7 is affected by several genes including daf-16, daf-2, and glp-1 based on microarray, RNA-seq, and tiling array studies\; is affected by eleven chemicals including hydrogen sulfide, methylmercury hydroxide, and 1-methylnicotinamide based on microarray and RNA-seq studies.	WBGene00016785	168	3.08118	1.60035e-09	4.49544e-07	C49G7.7	C49G7.7
467	WBGene00016924	C54F6.6	Unassigned	Unassigned	Unassigned	C54F6.6 is enriched in the amphid sheath cell based on RNA-seq studies\; is affected by several genes including daf-2, age-1, and dcr-1 based on microarray and RNA-seq studies\; is affected by six chemicals including tryptophan, multi-walled carbon nanotube, and Sodium Chloride based on microarray and RNA-seq studies.	WBGene00016924	632	3.4891	5.23995e-05	0.00389558	C54F6.6	C54F6.6
472	WBGene00017095	E02C12.10	Unassigned	Unassigned	Unassigned	E02C12.10 is enriched in the ASER and the intestine based on RNA-seq studies\; is affected by several genes including glp-1, pgl-1, and dpy-21 based on microarray, RNA-seq, and proteomic studies\; is affected by five chemicals including bisphenol A, bisphenol S, and 4-bromodiphenyl ether based on RNA-seq and microarray studies\; is predicted to encode a protein with the following domains: Protein…	WBGene00017095	248	6.48086	4.87669e-08	9.22516e-06	E02C12.10	E02C12.10
475	WBGene00017185	F07B7.1	Unassigned	Unassigned	Unassigned	F07B7.1 is affected by several genes including clk-1, pgl-1, and glh-1 based on RNA-seq and microarray studies.	WBGene00017185	19	6.91945	1.31513e-23	3.42745e-20	F07B7.1	F07B7.1
476	WBGene00017186	F07B7.2	Unassigned	Unassigned	Unassigned	F07B7.2 is enriched in the germline precursor cell based on RNA-seq studies\; is affected by several genes including daf-2, age-1, and npr-1 based on microarray, RNA-seq, and tiling array studies\; is affected by hydrogen sulfide based on microarray studies.	WBGene00017186	18	5.96984	2.73965e-24	7.55999e-21	F07B7.2	F07B7.2
477	WBGene00017214	F07E5.9	Unassigned	Unassigned	Unassigned	F07E5.9 is enriched in the germ line based on RNA-seq studies\; is affected by several genes including daf-16, glp-1, and hsf-1 based on microarray, tiling array, and RNA-seq studies\; is affected by methylmercuric chloride, Sodium Chloride, and Sirolimus based on microarray and RNA-seq studies.	WBGene00017214	986	2.65446	0.00052239	0.024879	F07E5.9	F07E5.9
484	WBGene00017378	F11C7.6	Unassigned	Unassigned	Unassigned	F11C7.6 is an ortholog of human ISM2\; is predicted to encode a protein with the following domains: Thrombospondin type-1 (TSP1) repeat and Thrombospondin type-1 (TSP1) repeat superfamily.	WBGene00017378	487	2.59142	7.62404e-06	0.000735908	F11C7.6	F11C7.6a
485	WBGene00017396	F12A10.7	Unassigned	Unassigned	Unassigned	F12A10.7 is enriched in GABAergic neurons, dopaminergic neurons, the excretory cell, and the hypodermis based on tiling array and RNA-seq studies\; is affected by several genes including daf-16, daf-2, and daf-12 based on tiling array, RNA-seq, and microarray studies\; is affected by four chemicals including methylmercuric chloride, Cholestanol, and Atrazine based on microarray studies.	WBGene00017396	158	4.52287	9.71091e-10	2.90158e-07	suex-1	F12A10.7
486	WBGene00017465	F14F9.2	Unassigned	Unassigned	Unassigned	F14F9.2 is affected by several genes including daf-2, clk-1, and sir-2.1 based on microarray, tiling array, and RNA-seq studies\; is affected by six chemicals including sodium arsenite, nanoparticle, and Sodium Chloride based on RNA-seq and microarray studies.	WBGene00017465	1032	4.81937	0.000612706	0.0278784	F14F9.2	F14F9.2
493	WBGene00017562	F18C5.9	Unassigned	Unassigned	Unassigned	F18C5.9 is affected by several genes including skn-1, daf-12, and dpy-7 based on microarray, tiling array, and RNA-seq studies\; is affected by four chemicals including methylmercuric chloride, stavudine, and Zidovudine based on microarray and RNA-seq studies\; is predicted to encode a protein with the following domain: Domain of unknown function DB.	WBGene00017562	1249	2.27945	0.00125504	0.0471755	F18C5.9	F18C5.9
513	WBGene00018619	F48G7.8	Unassigned	Unassigned	Unassigned	F48G7.8 is enriched in the intestine based on tiling array, RNA-seq, and microarray studies\; is affected by several genes including daf-16, daf-2, and daf-12 based on microarray, tiling array, and RNA-seq studies\; is affected by five chemicals including Heme, Chlorpyrifos, and Diazinon based on microarray studies\; is predicted to encode a protein with the following domain: ShKT domain.	WBGene00018619	739	2.20841	0.000109929	0.00698764	F48G7.8	F48G7.8
520	WBGene00018768	F53G2.3	Unassigned	Unassigned	Unassigned	F53G2.3 is affected by several genes including dpy-21, hpl-2, and set-2 based on tiling array, microarray, and RNA-seq studies.	WBGene00018768	843	3.22677	0.000249513	0.0139013	F53G2.3	F53G2.3
521	WBGene00018772	F53G12.4	Unassigned	Unassigned	Unassigned	F53G12.4 is enriched in the germ line and the nervous system based on tiling array, RNA-seq, and microarray studies\; is affected by several genes including daf-2, hsf-1, and clk-1 based on microarray and RNA-seq studies\; is affected by four chemicals including Rotenone, Alovudine, and stavudine based on RNA-seq and microarray studies.	WBGene00018772	445	2.4534	4.02052e-06	0.00042479	F53G12.4	F53G12.4
536	WBGene00019442	K06C4.1	Unassigned	Unassigned	Unassigned	K06C4.1 is affected by rsr-2, daf-16, and mir-34 based on tiling array, RNA-seq, and microarray studies\; is affected by Mianserin and multi-walled carbon nanotube based on RNA-seq studies\; is predicted to encode a protein with the following domains: Domain of unknown function DUF19 and Uncharacterised protein family UPF0376.	WBGene00019442	1048	4.80454	0.000641024	0.0287071	K06C4.1	K06C4.1
545	WBGene00019641	K10G6.4	Unassigned	Unassigned	Unassigned	K10G6.4 is expressed in the head, the nervous system, and the sensillum.	WBGene00019641	1034	1.82557	0.000616603	0.0280014	K10G6.4	K10G6.4
557	WBGene00020063	R13D11.10	Unassigned	Unassigned	Unassigned	R13D11.10 is enriched in dopaminergic neurons and the hypodermis based on tiling array studies\; is affected by several genes including clk-1, nhr-25, and mir-34 based on microarray studies\; is affected by Tunicamycin, Quercetin, and allantoin based on microarray studies.	WBGene00020063	919	4.94114	0.0003754	0.0191576	R13D11.10	R13D11.10
560	WBGene00020240	T05B4.9	Unassigned	Unassigned	Unassigned	T05B4.9 is affected by several genes including clk-1, lin-15B, and dpy-21 based on microarray, tiling array, and RNA-seq studies\; is affected by five chemicals including Tunicamycin, multi-walled carbon nanotube, and fluoranthene based on microarray and RNA-seq studies\; is predicted to encode a protein with the following domain: ShKT domain.	WBGene00020240	428	3.61994	2.79619e-06	0.000307195	T05B4.9	T05B4.9
561	WBGene00020242	T05B4.11	Unassigned	Unassigned	Unassigned	phat-5 is involved in pharyngeal gland morphogenesis\; is expressed in the g1AL and the g1AR.	WBGene00020242	24	6.36042	2.41215e-21	4.91985e-18	phat-5	T05B4.11
564	WBGene00020384	T09D3.3	Unassigned	Unassigned	Unassigned	T09D3.3 is enriched in the NSM based on tiling array studies\; is affected by several genes including skn-1, lin-35, and dpy-7 based on microarray and RNA-seq studies\; is affected by five chemicals including methylmercuric chloride, stavudine, and Zidovudine based on microarray and RNA-seq studies.	WBGene00020384	243	6.50506	4.16287e-08	8.06961e-06	T09D3.3	T09D3.3
567	WBGene00020611	T20D4.5	Unassigned	Unassigned	Unassigned	T20D4.5 is enriched in the NSM, the PLM, and the hypodermis based on tiling array and RNA-seq studies\; is affected by several genes including daf-16, daf-2, and daf-12 based on tiling array, RNA-seq, and microarray studies\; is affected by ten chemicals including hydrogen sulfide, D-glucose, and stavudine based on microarray and RNA-seq studies\; is predicted to encode a protein with the followi…	WBGene00020611	1257	1.49711	0.00127817	0.0477389	T20D4.5	T20D4.5
568	WBGene00020613	T20D4.7	Unassigned	Unassigned	Unassigned	T20D4.7 is an ortholog of human NXNL1 (nucleoredoxin like 1) and NXNL2 (nucleoredoxin like 2)\; is predicted to encode a protein with the following domains: Thioredoxin-like fold and Thioredoxin-like superfamily.	WBGene00020613	256	2.63419	6.19737e-08	1.1401e-05	T20D4.7	T20D4.7
577	WBGene00020870	T28A11.3	Unassigned	Unassigned	Unassigned	T28A11.3 is affected by several genes including daf-16, rrf-3, and daf-12 based on microarray, tiling array, and RNA-seq studies\; is affected by five chemicals including resveratrol, fluoranthene, and Chlorpyrifos based on microarray studies\; is predicted to encode a protein with the following domains: Domain of unknown function DUF19 and Uncharacterised protein family UPF0376.	WBGene00020870	231	2.90274	2.60249e-08	5.30806e-06	T28A11.3	T28A11.3
578	WBGene00020871	T28A11.4	Unassigned	Unassigned	Unassigned	T28A11.4 is enriched in dopaminergic neurons, the muscle cell, and the ventral nerve cord based on tiling array and RNA-seq studies\; is affected by several genes including daf-16, daf-12, and sir-2.1 based on tiling array, RNA-seq, and microarray studies\; is affected by copper sulfate and multi-walled carbon nanotube based on microarray and RNA-seq studies.	WBGene00020871	416	3.93699	2.41447e-06	0.000272929	T28A11.4	T28A11.4
580	WBGene00020880	T28A11.18	Unassigned	Unassigned	Unassigned	T28A11.18 is enriched in the muscle cell based on RNA-seq studies\; is affected by several genes including daf-16, daf-2, and let-60 based on microarray, RNA-seq, and tiling array studies\; is affected by six chemicals including Tunicamycin, resveratrol, and Chlorpyrifos based on microarray studies\; is predicted to encode a protein with the following domains: Domain of unknown function DUF19 and…	WBGene00020880	186	3.43466	3.37034e-09	8.54626e-07	T28A11.18	T28A11.18
588	WBGene00020988	W03D8.7	Unassigned	Unassigned	Unassigned	W03D8.7 is enriched in the germ line based on RNA-seq studies\; is affected by several genes including clk-1, pgl-1, and glh-1 based on tiling array, RNA-seq, and microarray studies\; is affected by four chemicals including Alovudine, Sodium Chloride, and Sirolimus based on RNA-seq and microarray studies\; is predicted to encode a protein with the following domain: Protein of unknown function DUF…	WBGene00020988	678	1.98278	7.66757e-05	0.00531305	W03D8.7	W03D8.7
595	WBGene00021090	W08E12.9	Unassigned	Unassigned	Unassigned	W08E12.9 is enriched in the male based on microarray studies\; is affected by several genes including rrf-3, sir-2.1, and drh-3 based on RNA-seq and microarray studies\; is affected by methylmercuric chloride based on microarray studies.	WBGene00021090	1183	4.68244	0.0010255	0.0405933	W08E12.9	W08E12.9
596	WBGene00021106	W09B7.1	Unassigned	Unassigned	Unassigned	W09B7.1 is expressed in the intestinal cell.	WBGene00021106	12	7.37898	2.33156e-26	9.94326e-23	W09B7.1	W09B7.1
597	WBGene00021107	W09B7.2	Unassigned	Unassigned	Unassigned	W09B7.2 is expressed in the intestinal cell.	WBGene00021107	27	5.18701	9.06013e-21	1.63469e-17	W09B7.2	W09B7.2
605	WBGene00021239	Y20F4.4	Unassigned	Unassigned	Unassigned	Y20F4.4 is enriched in the NSM, the OLL, the PVD, the RID, and the germ line based on microarray and RNA-seq studies\; is affected by several genes including daf-16, daf-2, and clk-1 based on tiling array, RNA-seq, and microarray studies\; is affected by paraquat and Sirolimus based on microarray studies.	WBGene00021239	652	1.84948	6.03269e-05	0.00434311	Y20F4.4	Y20F4.4a
613	WBGene00021478	Y39H10A.1	Unassigned	Unassigned	Unassigned	Y39H10A.1 is enriched in the amphid sheath cell, the arcade cell, the nervous system, and the pharyngeal-intestinal valve cell based on tiling array and RNA-seq studies\; is affected by several genes including daf-16, daf-2, and skn-1 based on microarray, tiling array, and RNA-seq studies\; is affected by four chemicals including Mercuric Chloride, multi-walled carbon nanotube, and indole based o…	WBGene00021478	315	3.42914	2.96709e-07	4.43277e-05	Y39H10A.1	Y39H10A.1
614	WBGene00021494	Y40B10B.1	Unassigned	Unassigned	Unassigned	Y40B10B.1 is an ortholog of human VMO1\; is predicted to encode a protein with the following domains: Vitelline membrane outer layer protein I (VOMI) and Vitelline membrane outer layer protein I (VOMI) superfamily.	WBGene00021494	63	8.05843	1.76529e-14	1.33567e-11	Y40B10B.1	Y40B10B.1
623	WBGene00021700	Y48G9A.6	Unassigned	Unassigned	Unassigned	Y48G9A.6 is enriched in the male based on RNA-seq studies\; is affected by several genes including clk-1, eat-2, and pgl-1 based on microarray and RNA-seq studies\; is affected by Alovudine, allantoin, and Sirolimus based on RNA-seq and microarray studies.	WBGene00021700	849	2.24989	0.000265094	0.0146544	Y48G9A.6	Y48G9A.6
625	WBGene00021799	Y53G8AL.1	Unassigned	Unassigned	Unassigned	Y53G8AL.1 is an ortholog of human CCDC27 and FHAD1\; is predicted to encode a protein with the following domains: Forkhead-associated (FHA) domain, SMAD\/FHA domain superfamily, and YscD, cytoplasmic domain.	WBGene00021799	781	1.84489	0.000153399	0.00922575	Y53G8AL.1	Y53G8AL.1
630	WBGene00021928	Y55F3AM.11	Unassigned	Unassigned	Unassigned	Y55F3AM.11 is enriched in the germ line and the intestine based on tiling array and RNA-seq studies\; is affected by several genes including daf-2, clk-1, and rde-1 based on RNA-seq and microarray studies\; is affected by Mianserin, Atrazine, and Humic Substances based on RNA-seq and microarray studies\; is predicted to encode a protein with the following domains: Methyltransferase domain, Methyl…	WBGene00021928	1168	1.52141	0.00100378	0.0401806	Y55F3AM.11	Y55F3AM.11
632	WBGene00021978	Y58A7A.4	Unassigned	Unassigned	Unassigned	Y58A7A.4 is expressed in head neurons and the intestine.	WBGene00021978	948	1.64564	0.000438162	0.021705	Y58A7A.4	Y58A7A.4
634	WBGene00021999	Y59E9AR.4	Unassigned	Unassigned	Unassigned	thn-5 is enriched in the body wall muscle cell and the hypodermis based on tiling array studies\; is affected by several genes including daf-16, daf-12, and npr-1 based on microarray, tiling array, and RNA-seq studies\; is affected by Sirolimus based on microarray studies\; is predicted to encode a protein with the following domains: Thaumatin family and Osmotin\/thaumatin-like superfamily.	WBGene00021999	151	3.49366	7.29293e-10	2.28079e-07	thn-5	Y59E9AR.4
646	WBGene00022563	ZC204.13	Unassigned	Unassigned	Unassigned	ZC204.13 is affected by several genes including daf-2, sir-2.1, and hpl-2 based on microarray, tiling array, and RNA-seq studies\; is affected by Colistin based on microarray studies.	WBGene00022563	276	4.85789	1.16119e-07	1.97868e-05	ZC204.13	ZC204.13
650	WBGene00022685	ZK250.2	Unassigned	Unassigned	Unassigned	ZK250.2 is enriched in the Z1.p, the Z4.a, the gon_male_dtc anterior, and the gon_male_dtc posterior based on RNA-seq studies\; is affected by lin-35, csr-1, and elli-1 based on microarray, RNA-seq, and tiling array studies\; is affected by five chemicals including Alovudine, dafa#1, and adsorbable organic bromine compound based on RNA-seq and microarray studies\; is predicted to encode a protein…	WBGene00022685	322	2.81693	3.29512e-07	4.8155e-05	ZK250.2	ZK250.2
655	WBGene00022827	ZK816.4	Unassigned	Unassigned	Unassigned	ZK816.4 is expressed in the pharynx.	WBGene00022827	1025	2.12877	0.000600603	0.0275145	ZK816.4	ZK816.4
663	WBGene00043065	C55C3.7	Unassigned	Unassigned	Unassigned	C55C3.7 is enriched in the AVA and the male based on tiling array and RNA-seq studies\; is affected by several genes including daf-2, glp-1, and clk-1 based on tiling array, RNA-seq, and microarray studies\; is affected by sodium arsenite based on RNA-seq studies.	WBGene00043065	23	7.73953	1.90351e-21	4.05889e-18	C55C3.7	C55C3.7
665	WBGene00044024	C35A5.11	Unassigned	Unassigned	Unassigned	C35A5.11 is enriched in the ASER, the PLM, the germline precursor cell, the hypodermis, and the intestine based on tiling array and RNA-seq studies\; is affected by several genes including daf-16, daf-2, and glp-1 based on RNA-seq and microarray studies\; is affected by seven chemicals including 1-methylnicotinamide, Tunicamycin, and D-glucose based on RNA-seq and microarray studies.	WBGene00044024	499	2.18974	8.89719e-06	0.000838105	C35A5.11	C35A5.11a
666	WBGene00044113	C54F6.15	Unassigned	Unassigned	Unassigned	C54F6.15 is enriched in dopaminergic neurons and the germ line based on tiling array and RNA-seq studies\; is affected by several genes including daf-2, clk-1, and pgl-1 based on microarray and RNA-seq studies\; is affected by indole based on microarray studies.	WBGene00044113	178	6.84448	2.66625e-09	7.06647e-07	C54F6.15	C54F6.15
667	WBGene00044194	F47B8.14	Unassigned	Unassigned	Unassigned	F47B8.14 is affected by several genes including daf-2, daf-12, and pgl-1 based on tiling array and RNA-seq studies\; is affected by Colistin based on microarray studies.	WBGene00044194	939	4.91302	0.000411326	0.0205549	F47B8.14	F47B8.14
670	WBGene00044207	Y6G8.5	Unassigned	Unassigned	Unassigned	Y6G8.5 is enriched in the NSM and the intestine based on tiling array and RNA-seq studies\; is affected by several genes including hsf-1, smg-1, and dpy-21 based on RNA-seq studies\; is affected by multi-walled carbon nanotube, bisphenol A, and Zidovudine based on RNA-seq studies.	WBGene00044207	753	3.07601	0.000122425	0.00763708	Y6G8.5	Y6G8.5a
673	WBGene00044242	C54C8.12	Unassigned	Unassigned	Unassigned	C54C8.12 is enriched in the NSM and the intestine based on tiling array and RNA-seq studies\; is affected by several genes including daf-2, npr-1, and hpl-2 based on tiling array, microarray, and RNA-seq studies\; is affected by seven chemicals including tryptophan, Rotenone, and Mianserin based on microarray and RNA-seq studies.	WBGene00044242	114	5.72495	4.40663e-11	1.82937e-08	C54C8.12	C54C8.12
675	WBGene00044273	H12D21.14	Unassigned	Unassigned	Unassigned	nspa-6 is enriched in the nervous system based on RNA-seq studies\; is affected by several genes including daf-16, daf-2, and clk-1 based on RNA-seq and microarray studies\; is affected by hydrogen sulfide and multi-walled carbon nanotube based on microarray and RNA-seq studies.	WBGene00044273	631	2.19589	4.92771e-05	0.00366927	nspa-6	H12D21.14
676	WBGene00044274	H12D21.15	Unassigned	Unassigned	Unassigned	nspa-7 is enriched in the nervous system based on RNA-seq studies\; is affected by several genes including daf-16, pgl-1, and gld-2 based on RNA-seq and microarray studies.	WBGene00044274	594	2.08694	3.28643e-05	0.00259983	nspa-7	H12D21.15
680	WBGene00044379	F40H7.12	Unassigned	Unassigned	Unassigned	F40H7.12 is enriched in several tissues, including the Z1.p, the Z4.a, the hypodermis, the male distal tip cell, and the nervous system based on tiling array and RNA-seq studies\; is affected by several genes including daf-16, daf-12, and elt-2 based on tiling array, microarray, and RNA-seq studies\; is affected by seven chemicals including Tunicamycin, multi-walled carbon nanotube, and stavudine…	WBGene00044379	74	4.03079	1.00236e-13	6.44135e-11	F40H7.12	F40H7.12
681	WBGene00044383	T05A7.11	Unassigned	Unassigned	Unassigned	T05A7.11 is an ortholog of human FUT9 (fucosyltransferase 9), FUT4, and FUT7 (fucosyltransferase 7)\; is predicted to have fucosyltransferase activity.	WBGene00044383	425	2.66251	2.73952e-06	0.000302888	T05A7.11	T05A7.11
682	WBGene00044385	F59A6.10	Unassigned	Unassigned	Unassigned	F59A6.10 is enriched in the excretory cell and the hypodermis based on tiling array and RNA-seq studies\; is affected by several genes including skn-1, clk-1, and npr-1 based on microarray, RNA-seq, and tiling array studies\; is affected by five chemicals including Tunicamycin, nanoparticle, and Alovudine based on microarray and RNA-seq studies.	WBGene00044385	337	3.85202	4.42855e-07	6.18296e-05	F59A6.10	F59A6.10
685	WBGene00044462	C44B12.9	Unassigned	Unassigned	Unassigned	C44B12.9 is enriched in the DA neuron, the VA neuron, the body wall muscle cell, the coelomocyte, and the germ line based on tiling array and RNA-seq studies\; is affected by several genes including daf-16, pgl-1, and glh-1 based on tiling array and RNA-seq studies\; is predicted to encode a protein with the following domain: Protein of unknown function DUF4473.	WBGene00044462	1067	1.96511	0.000716347	0.031524	C44B12.9	C44B12.9
688	WBGene00044472	F56D6.10	Unassigned	Unassigned	Unassigned	dct-8 is enriched in the hypodermis based on RNA-seq studies\; is affected by several genes including daf-16, daf-2, and clk-1 based on RNA-seq and microarray studies\; is affected by five chemicals including Rotenone, Tunicamycin, and multi-walled carbon nanotube based on RNA-seq and microarray studies.	WBGene00044472	81	3.65759	5.91005e-13	3.46558e-10	dct-8	F56D6.10
689	WBGene00044478	K06B9.6	Unassigned	Unassigned	Unassigned	K06B9.6 is enriched in the Z1, the Z4, and the intestine based on RNA-seq studies\; is affected by several genes including daf-16, pgl-1, and dpy-21 based on RNA-seq and microarray studies\; is affected by hydrogen sulfide and 4-bromodiphenyl ether based on microarray studies.	WBGene00044478	443	2.64774	3.79388e-06	0.000402657	K06B9.6	K06B9.6
690	WBGene00044479	F15E6.10	Unassigned	Unassigned	Unassigned	F15E6.10 is enriched in dopaminergic neurons, the arcade cell, the cephalic sheath cell, the germline precursor cell, and the pharyngeal-intestinal valve cell based on tiling array and RNA-seq studies\; is affected by several genes including daf-16, daf-2, and daf-12 based on microarray and RNA-seq studies\; is affected by five chemicals including Ethanol, Rotenone, and multi-walled carbon nanotu…	WBGene00044479	1203	1.73228	0.00106629	0.0416145	F15E6.10	F15E6.10
693	WBGene00044547	C13A2.12	Unassigned	Unassigned	Unassigned	C13A2.12 is enriched in dopaminergic neurons based on tiling array studies\; is affected by several genes including daf-16, daf-2, and daf-12 based on microarray and RNA-seq studies.	WBGene00044547	208	3.78779	9.87105e-09	2.23701e-06	C13A2.12	C13A2.12
695	WBGene00044589	C29F5.8	Unassigned	Unassigned	Unassigned	C29F5.8 is enriched in dopaminergic neurons and the hypodermis based on tiling array and RNA-seq studies\; is affected by several genes including dpy-21, drh-3, and mir-34 based on tiling array, RNA-seq, and microarray studies\; is predicted to encode a protein with the following domain: DOMON domain.	WBGene00044589	1238	3.37318	0.00121254	0.0459836	C29F5.8	C29F5.8
698	WBGene00044687	B0563.9	Unassigned	Unassigned	Unassigned	B0563.9 is enriched in the intestine based on RNA-seq studies\; is affected by several genes including daf-16, hsf-1, and clk-1 based on microarray, RNA-seq, and tiling array studies\; is affected by four chemicals including multi-walled carbon nanotube, nanoparticle, and Colistin based on RNA-seq and microarray studies.	WBGene00044687	54	6.63688	1.9181e-15	1.69773e-12	B0563.9	B0563.9
701	WBGene00044783	T26H5.10	Unassigned	Unassigned	Unassigned	T26H5.10 is enriched in GABAergic neurons, the OLL, the PVD, the intestine, and the ventral nerve cord based on tiling array studies\; is affected by several genes including daf-2, hsf-1, and clk-1 based on tiling array, RNA-seq, and microarray studies\; is affected by six chemicals including Tunicamycin, stavudine, and Zidovudine based on microarray and RNA-seq studies.	WBGene00044783	14	7.85079	1.24337e-25	4.48675e-22	T26H5.10	T26H5.10
711	WBGene00045096	K01A6.7	Unassigned	Unassigned	Unassigned	K01A6.7 is enriched in the amphid sheath cell based on RNA-seq studies\; is affected by several genes including daf-16, daf-2, and clk-1 based on RNA-seq and microarray studies\; is affected by Ethanol, Sodium Chloride, and Colistin based on RNA-seq and microarray studies.	WBGene00045096	377	4.05885	9.45761e-07	0.000117996	K01A6.7	K01A6.7
714	WBGene00045144	Y64G10A.10	Unassigned	Unassigned	Unassigned	Y64G10A.10 is enriched in the DA neuron and the VA neuron based on tiling array studies\; is affected by hpl-2, mir-34, and drh-3 based on tiling array, microarray, and RNA-seq studies.	WBGene00045144	1170	4.68978	0.00100416	0.0401806	Y64G10A.10	Y64G10A.10a
718	WBGene00045207	F13E9.14	Unassigned	Unassigned	Unassigned	F13E9.14 is enriched in the coelomocyte, the nervous system, and the pharyngeal muscle cell based on tiling array studies\; is affected by several genes including daf-2, clk-1, and elt-2 based on RNA-seq and microarray studies\; is affected by four chemicals including bisphenol A, procyanidin, and Sodium Chloride based on RNA-seq and microarray studies\; is predicted to encode a protein with the …	WBGene00045207	149	4.56962	6.16553e-10	1.95426e-07	F13E9.14	F13E9.14
719	WBGene00045251	F54F7.9	Unassigned	Unassigned	Unassigned	F54F7.9 is enriched in the germ line based on RNA-seq studies\; is affected by several genes including daf-2, dpy-7, and pgl-1 based on tiling array, microarray, and RNA-seq studies\; is affected by 1-methylnicotinamide, stavudine, and Zidovudine based on RNA-seq studies.	WBGene00045251	952	1.78286	0.000444715	0.0219369	F54F7.9	F54F7.9
724	WBGene00045411	C25F9.11	Unassigned	Unassigned	Unassigned	C25F9.11 is enriched in dopaminergic neurons, the OLL, and the PVD based on tiling array studies\; is affected by several genes including daf-16, hsf-1, and clk-1 based on tiling array, RNA-seq, and microarray studies\; is affected by seven chemicals including Ethanol, Nitric Oxide, and D-glucose based on RNA-seq and microarray studies.	WBGene00045411	351	2.48372	5.68824e-07	7.62403e-05	C25F9.11	C25F9.11
725	WBGene00045412	C25F9.12	Unassigned	Unassigned	Unassigned	C25F9.12 is affected by several genes including hsf-1, lin-35, and npr-1 based on RNA-seq and microarray studies\; is affected by six chemicals including Sodium Chloride, Atrazine, and Cadmium based on RNA-seq and microarray studies.	WBGene00045412	344	2.845	5.17168e-07	7.07314e-05	C25F9.12	C25F9.12
726	WBGene00045415	Y43F8B.15	Unassigned	Unassigned	Unassigned	Y43F8B.15 is enriched in the intestine based on RNA-seq studies\; is affected by several genes including glp-1, hsf-1, and clk-1 based on RNA-seq and microarray studies\; is affected by Tunicamycin and tert-Butylhydroperoxide based on microarray and RNA-seq studies\; is predicted to encode a protein with the following domain: SNF2-like, N-terminal domain superfamily.	WBGene00045415	450	2.79143	4.25588e-06	0.000444486	Y43F8B.15	Y43F8B.15
728	WBGene00045460	C15C8.8	Unassigned	Unassigned	Unassigned	C15C8.8 is enriched in the germline precursor cell based on tiling array studies\; is affected by ubc-9, clk-1, and dpy-7 based on microarray and RNA-seq studies\; is affected by four chemicals including Tunicamycin, stavudine, and Zidovudine based on microarray and RNA-seq studies.	WBGene00045460	966	3.5743	0.000483939	0.0235254	C15C8.8	C15C8.8
729	WBGene00045490	F14D7.14	Unassigned	Unassigned	Unassigned	F14D7.14 is affected by daf-16 and mir-34 based on RNA-seq and microarray studies\; is affected by tryptophan based on microarray studies\; is predicted to encode a protein with the following domain: Protein of unknown function DUF4473.	WBGene00045490	51	5.76045	1.02908e-15	9.655e-13	F14D7.14	F14D7.14
730	WBGene00045510	F11A5.17	Unassigned	Unassigned	Unassigned	F11A5.17 is enriched in the amphid sheath cell based on RNA-seq studies\; is affected by several genes including daf-12, clk-1, and dpy-21 based on microarray and RNA-seq studies.	WBGene00045510	101	4.12467	1.12023e-11	5.21279e-09	F11A5.17	F11A5.17
731	WBGene00045511	F11A5.18	Unassigned	Unassigned	Unassigned	F11A5.18 is enriched in the germ line and the intestine based on RNA-seq studies\; is affected by several genes including clk-1, hpl-2, and met-2 based on microarray and RNA-seq studies\; is affected by stavudine based on RNA-seq studies.	WBGene00045511	1245	1.92407	0.00124582	0.0469797	F11A5.18	F11A5.18
766	WBGene00050906	F20E11.17	Unassigned	Unassigned	Unassigned	F20E11.17 is enriched in dopaminergic neurons, the excretory cell, and the intestine based on tiling array studies\; is affected by several genes including daf-16, clk-1, and bar-1 based on microarray and RNA-seq studies\; is affected by Tunicamycin, multi-walled carbon nanotube, and Colistin based on microarray and RNA-seq studies.	WBGene00050906	44	6.93711	5.23507e-17	5.71122e-14	F20E11.17	F20E11.17
774	WBGene00077616	F57E7.4	Unassigned	Unassigned	Unassigned	F57E7.4 is enriched in the AVE and the amphid sheath cell based on tiling array and RNA-seq studies\; is affected by several genes including clk-1, hpl-2, and drh-3 based on tiling array, RNA-seq, and microarray studies.	WBGene00077616	429	3.61642	2.86421e-06	0.000313932	F57E7.4	F57E7.4
777	WBGene00077673	B0563.10	Unassigned	Unassigned	Unassigned	B0563.10 is enriched in the germ line based on RNA-seq studies\; is affected by several genes including hsf-1, elt-2, and nhr-49 based on microarray and RNA-seq studies\; is affected by Tunicamycin, Alovudine, and tert-Butylhydroperoxide based on microarray and RNA-seq studies.	WBGene00077673	875	2.61012	0.000315871	0.0169499	B0563.10	B0563.10
778	WBGene00077692	C08E8.10	Unassigned	Unassigned	Unassigned	C08E8.10 is enriched in dopaminergic neurons, the PLM, the cephalic sheath cell, the germline precursor cell, and the hypodermis based on tiling array and RNA-seq studies\; is affected by several genes including daf-16, daf-2, and glp-1 based on RNA-seq studies\; is affected by seven chemicals including Rotenone, sodium arsenite, and multi-walled carbon nanotube based on RNA-seq studies.	WBGene00077692	657	1.86204	6.50403e-05	0.00465108	C08E8.10	C08E8.10
779	WBGene00077704	F12A10.9	Unassigned	Unassigned	Unassigned	F12A10.9 is affected by several genes including eat-2, dpy-7, and fbf-1 based on RNA-seq and microarray studies\; is affected by allantoin and Sirolimus based on microarray studies.	WBGene00077704	618	2.46714	4.25216e-05	0.00323295	F12A10.9	F12A10.9
780	WBGene00077769	F33E2.10	Unassigned	Unassigned	Unassigned	F33E2.10 is enriched in the nervous system and the retrovesicular ganglion based on microarray studies\; is affected by several genes including daf-16, daf-12, and clk-1 based on RNA-seq and microarray studies\; is affected by Sodium Chloride based on RNA-seq studies.	WBGene00077769	855	2.9378	0.000282329	0.0155086	F33E2.10	F33E2.10
781	WBGene00086560	ZK355.8	Unassigned	Unassigned	Unassigned	ZK355.8 is enriched in dopaminergic neurons and the intestine based on tiling array studies\; is affected by several genes including daf-16, daf-2, and glp-1 based on microarray and RNA-seq studies\; is affected by tryptophan based on microarray studies.	WBGene00086560	257	3.71225	6.4041e-08	1.17353e-05	ZK355.8	ZK355.8
860	WBGene00189950	C39B5.14	Unassigned	Unassigned	Unassigned	C39B5.14 is predicted to have hydrolase activity.	WBGene00189950	321	3.1845	3.28876e-07	4.8155e-05	C39B5.14	C39B5.14
863	WBGene00189961	Y54G2A.57	Unassigned	Unassigned	Unassigned	Y54G2A.57 is enriched in the intestine and the male based on RNA-seq studies\; is affected by several genes including daf-2, clk-1, and nuo-6 based on microarray and RNA-seq studies.	WBGene00189961	210	6.65077	1.27517e-08	2.86218e-06	Y54G2A.57	Y54G2A.57
869	WBGene00194661	Y57G11C.1131	Unassigned	Unassigned	Unassigned	Y57G11C.1131 is affected by dpy-21 based on RNA-seq studies.	WBGene00194661	961	3.58606	0.000461093	0.0225316	Y57G11C.1131	Y57G11C.1131
870	WBGene00194695	B0462.5	Unassigned	Unassigned	Unassigned	B0462.5 is enriched in the intestine based on RNA-seq studies\; is affected by several genes including daf-16, daf-2, and glp-1 based on RNA-seq and microarray studies\; is affected by methylmercury hydroxide, bisphenol A, and Cry5B based on RNA-seq studies.	WBGene00194695	306	2.71065	2.40421e-07	3.69783e-05	B0462.5	B0462.5
874	WBGene00194815	Y43F8B.23	Unassigned	Unassigned	Unassigned	Y43F8B.23 is affected by several genes including glp-1, hsf-1, and clk-1 based on RNA-seq and microarray studies\; is affected by Sodium Chloride and tert-Butylhydroperoxide based on RNA-seq studies.	WBGene00194815	1206	1.68295	0.00107289	0.0417033	Y43F8B.23	Y43F8B.23
875	WBGene00194869	K01A6.8	Unassigned	Unassigned	Unassigned	K01A6.8 is enriched in the amphid sheath cell based on RNA-seq studies\; is affected by several genes including daf-2, clk-1, and hpl-2 based on RNA-seq, microarray, and tiling array studies\; is affected by procyanidin based on microarray studies.	WBGene00194869	553	2.69713	2.00559e-05	0.00170442	K01A6.8	K01A6.8
876	WBGene00194921	ZK742.7	Unassigned	Unassigned	Unassigned	ZK742.7 is affected by several genes including sma-2, sma-4, and let-418 based on RNA-seq and tiling array studies.	WBGene00194921	1143	1.69447	0.000961711	0.0395051	ZK742.7	ZK742.7
879	WBGene00195165	F57G4.11	Unassigned	Unassigned	Unassigned	F57G4.11 is affected by several genes including glp-1, hsf-1, and elt-2 based on microarray and RNA-seq studies\; is affected by Sirolimus based on microarray studies\; is predicted to encode a protein with the following domain: Domain of unknown function DUF38, Caenorhabditis species.	WBGene00195165	165	6.92455	1.41211e-09	4.03924e-07	F57G4.11	F57G4.11
880	WBGene00195180	C41D11.10	Unassigned	Unassigned	Unassigned	C41D11.10 is enriched in the male based on RNA-seq studies\; is affected by nhr-114 and dop-1 based on microarray and RNA-seq studies\; is affected by Alovudine and stavudine based on RNA-seq studies.	WBGene00195180	893	4.96941	0.000342076	0.0179847	C41D11.10	C41D11.10
1031	WBGene00202495	T26H5.11	Unassigned	Unassigned	Unassigned	T26H5.11 is enriched in the intestine based on RNA-seq studies\; is affected by multi-walled carbon nanotube based on RNA-seq studies.	WBGene00202495	134	5.53198	2.96271e-10	1.04499e-07	T26H5.11	T26H5.11
1032	WBGene00202498	Y60C6A.2	Unassigned	Unassigned	Unassigned	Y60C6A.2 is affected by several genes including elt-2, sir-2.1, and elt-7 based on RNA-seq and microarray studies\; is affected by tryptophan based on microarray studies.	WBGene00202498	342	6.15031	5.14675e-07	7.07314e-05	Y60C6A.2	Y60C6A.2
1034	WBGene00206416	W04H10.5	Unassigned	Unassigned	Unassigned	W04H10.5 is enriched in the pharynx based on RNA-seq studies\; is affected by several genes including eat-2, dpy-7, and cye-1 based on RNA-seq and microarray studies\; is affected by seven chemicals including multi-walled carbon nanotube, stavudine, and Zidovudine based on RNA-seq and microarray studies.	WBGene00206416	1039	1.98609	0.000623451	0.028176	W04H10.5	W04H10.5
1035	WBGene00206512	Y39A3B.7	Unassigned	Unassigned	Unassigned	Y39A3B.7 is affected by several genes including skn-1, dpy-7, and smg-1 based on RNA-seq studies.	WBGene00206512	279	4.84856	1.24038e-07	2.09308e-05	Y39A3B.7	Y39A3B.7
1036	WBGene00206521	T02G5.15	Unassigned	Unassigned	Unassigned	T02G5.15 is enriched in GABAergic neurons based on RNA-seq studies\; is affected by dpy-7 based on RNA-seq studies\; is affected by four chemicals including Alovudine, stavudine, and Zidovudine based on RNA-seq studies.	WBGene00206521	979	1.81686	0.000515544	0.0247287	T02G5.15	T02G5.15
1037	WBGene00206535	M162.15	Unassigned	Unassigned	Unassigned	M162.15 is affected by nhr-114 based on microarray studies\; is affected by tryptophan based on microarray studies.	WBGene00206535	577	4.10563	2.55442e-05	0.00208039	M162.15	M162.15
1038	WBGene00219216	K08D10.14	Unassigned	Unassigned	Unassigned	K08D10.14 is enriched in the intestine based on RNA-seq and microarray studies\; is affected by several genes including daf-16, daf-2, and hsf-1 based on RNA-seq and microarray studies\; is affected by five chemicals including Alovudine, stavudine, and Humic Substances based on RNA-seq and microarray studies.	WBGene00219216	1033	1.59313	0.000613629	0.0278934	K08D10.14	K08D10.14
1041	WBGene00219234	B0511.17	Unassigned	Unassigned	Unassigned	N.A.	WBGene00219234	479	3.79175	6.94638e-06	0.000681719	B0511.17	B0511.17
1042	WBGene00219241	Y116A8A.150	Unassigned	Unassigned	Unassigned	N.A.	WBGene00219241	451	2.89429	4.26379e-06	0.000444486	Y116A8A.150	Y116A8A.150a
1045	WBGene00219319	H25P06.5	Unassigned	Unassigned	Unassigned	H25P06.5 is affected by hrde-1 and acs-3 based on RNA-seq and microarray studies\; is affected by multi-walled carbon nanotube, Alovudine, and Cadmium based on RNA-seq and microarray studies.	WBGene00219319	266	2.79104	7.71884e-08	1.36492e-05	H25P06.5	H25P06.5
1047	WBGene00219410	C04C3.14	Unassigned	Unassigned	Unassigned	C04C3.14 is affected by several genes including elt-2, prg-1, and elt-7 based on RNA-seq studies.	WBGene00219410	581	2.71712	2.64787e-05	0.00214162	C04C3.14	C04C3.14
1048	WBGene00219413	Y38F2AL.12	Unassigned	Unassigned	Unassigned	Y38F2AL.12 is affected by fog-2, smg-2, and ins-11 based on RNA-seq studies\; is affected by Alovudine and Zidovudine based on RNA-seq studies.	WBGene00219413	1092	1.56624	0.000792828	0.0340902	Y38F2AL.12	Y38F2AL.12
1049	WBGene00219424	Y54G2A.72	Unassigned	Unassigned	Unassigned	N.A.	WBGene00219424	672	3.15444	7.41199e-05	0.00518187	Y54G2A.72	Y54G2A.72
1076	WBGene00235090	C38D9.13	Unassigned	Unassigned	Unassigned	C38D9.13 is affected by several genes including daf-2, clk-1, and isp-1 based on RNA-seq studies\; is affected by Alovudine based on RNA-seq studies.	WBGene00235090	8	7.35587	7.79099e-30	5.22119e-26	C38D9.13	C38D9.13
1077	WBGene00235092	C54F6.17	Unassigned	Unassigned	Unassigned	C54F6.17 is enriched in the intestine based on RNA-seq studies\; is affected by several genes including let-60, spg-7, and tdp-1 based on RNA-seq and microarray studies\; is affected by four chemicals including Sodium Chloride, single-walled carbon nanotube, and dafa#1 based on RNA-seq and microarray studies.	WBGene00235092	537	5.60256	1.58088e-05	0.00138359	C54F6.17	C54F6.17
1078	WBGene00235093	C54F6.18	Unassigned	Unassigned	Unassigned	C54F6.18 is enriched in the pharynx based on RNA-seq studies\; is affected by several genes including dcr-1, isp-1, and mut-2 based on RNA-seq and microarray studies\; is affected by five chemicals including stavudine, Sodium Chloride, and Quercetin based on RNA-seq and microarray studies.	WBGene00235093	398	3.33629	1.69937e-06	0.000200804	C54F6.18	C54F6.18
1079	WBGene00235114	ZK105.13	Unassigned	Unassigned	Unassigned	ZK105.13 is enriched in the amphid sheath cell, the arcade cell, and the pharyngeal-intestinal valve cell based on RNA-seq studies\; is affected by several genes including daf-16, daf-2, and clk-1 based on RNA-seq and microarray studies\; is affected by dibromoacetic acid and Sirolimus based on microarray studies\; is predicted to encode a protein with the following domain: Domain of unknown func…	WBGene00235114	133	3.58672	2.61214e-10	9.2832e-08	ZK105.13	ZK105.13
1080	WBGene00235133	T26H5.14	Unassigned	Unassigned	Unassigned	T26H5.14 is enriched in the intestine based on RNA-seq studies\; is affected by several genes including daf-2, clk-1, and elt-2 based on RNA-seq studies\; is affected by Alovudine, stavudine, and Zidovudine based on RNA-seq studies.	WBGene00235133	78	3.8492	2.85158e-13	1.73728e-10	T26H5.14	T26H5.14
1083	WBGene00235284	T12G3.11	Unassigned	Unassigned	Unassigned	T12G3.11 is affected by sir-2.1, dpl-1, and efl-1 based on microarray studies.	WBGene00235284	950	2.6815	0.000440714	0.0217854	T12G3.11	T12G3.11
1084	WBGene00235295	C42D4.19	Unassigned	Unassigned	Unassigned	C42D4.19 is affected by mir-71 based on RNA-seq studies.	WBGene00235295	228	3.11605	2.4588e-08	5.08126e-06	C42D4.19	C42D4.19
1085	WBGene00235298	F19B6.10	Unassigned	Unassigned	Unassigned	F19B6.10 is affected by hrp-2, elt-2, and elt-7 based on RNA-seq studies.	WBGene00235298	1038	4.81519	0.000620457	0.0280678	F19B6.10	F19B6.10
1090	WBGene00268213	C17B7.15	Unassigned	Unassigned	Unassigned	C17B7.15 is affected by sir-2.1, ahr-1, and nhr-25 based on microarray studies\; is affected by resveratrol, Chlorpyrifos, and Diazinon based on microarray studies\; is predicted to encode a protein with the following domains: Domain of unknown function DUF19 and Uncharacterised protein family UPF0376.	WBGene00268213	809	1.84995	0.000202106	0.0117339	C17B7.15	C17B7.15
1093	WBGene00269425	C49G7.13	Unassigned	Unassigned	Unassigned	C49G7.13 is affected by sir-2.1, lin-14, and lin-4 based on microarray studies\; is predicted to encode a protein with the following domain: CUB-like domain.	WBGene00269425	714	3.11827	9.38301e-05	0.00617344	C49G7.13	C49G7.13
1097	WBGene00271789	K01G12.22	Unassigned	Unassigned	Unassigned	K01G12.22 is affected by mut-2 and rrf-3 based on microarray studies.	WBGene00271789	915	4.94867	0.000366338	0.0188023	K01G12.22	K01G12.22
1098	WBGene00271815	K04A8.21	Unassigned	Unassigned	Unassigned	K04A8.21 is affected by several genes including let-60, lin-35, and ash-2 based on microarray studies\; is affected by nine chemicals including Cry5B, Quercetin, and Humic Substances based on microarray studies\; is predicted to encode a protein with the following domains: Saposin B type domain and Saposin-like.	WBGene00271815	86	4.79089	8.96147e-13	4.94578e-10	K04A8.21	K04A8.21
1100	WBGene00284848	M02E1.4	Unassigned	Unassigned	Unassigned	N.A.	WBGene00284848	107	4.38264	2.12794e-11	9.33892e-09	M02E1.4	M02E1.4
136	WBGene00007132	B0284.2	Unassigned	Unassigned	Unassigned: ALS2cr12 domain	pals-27 is enriched in several tissues, including dopaminergic neurons, the Z1.p, the Z4.a, the male distal tip cell, and the somatic gonad precursor based on tiling array and RNA-seq studies\; is affected by several genes including daf-16, daf-2, and daf-12 based on microarray and RNA-seq studies\; is affected by five chemicals including Sodium Chloride, resveratrol, and single-walled carbon nan…	WBGene00007132	260	3.1074	6.77147e-08	1.22647e-05	pals-27	B0284.2
137	WBGene00007134	B0284.4	Unassigned	Unassigned	Unassigned: ALS2cr12 domain	pals-28 is enriched in dopaminergic neurons and the cephalic sheath cell based on tiling array studies\; is affected by several genes including elt-2, lin-35, and pgl-1 based on microarray and RNA-seq studies\; is affected by methylmercuric chloride, nanoparticle, and Sirolimus based on microarray studies\; is predicted to encode a protein with the following domain: Amyotrophic lateral sclerosis …	WBGene00007134	839	5.04313	0.000241459	0.0135168	pals-28	B0284.4
153	WBGene00007657	C17H1.4	Unassigned	Unassigned	Unassigned: ALS2cr12 domain	pals-3 is enriched in the excretory cell based on tiling array studies\; is affected by several genes including hsf-1, elt-2, and lin-35 based on microarray, tiling array, and RNA-seq studies\; is affected by methylmercuric chloride, Mercuric Chloride, and multi-walled carbon nanotube based on microarray and RNA-seq studies\; is predicted to encode a protein with the following domain: Amyotrophic…	WBGene00007657	845	2.25642	0.000254295	0.0141342	pals-3	C17H1.4a
155	WBGene00007660	C17H1.7	Unassigned	Unassigned	Unassigned: ALS2cr12 domain	pals-6 is enriched in dopaminergic neurons, the OLL, the PVD, and the intestine based on microarray, tiling array, and RNA-seq studies\; is affected by several genes including daf-16, daf-2, and glp-1 based on microarray, tiling array, and RNA-seq studies\; is affected by nine chemicals including Nitric Oxide, D-glucose, and Sodium Chloride based on RNA-seq and microarray studies\; is predicted t…	WBGene00007660	262	2.78607	7.29051e-08	1.31036e-05	pals-6	C17H1.7
176	WBGene00008301	C54D10.7	Unassigned	Unassigned	Unassigned: ALS2cr12 domain	pals-39 is enriched in dopaminergic neurons, the DA neuron, the VA neuron, and the intestine based on tiling array studies\; is affected by several genes including daf-16, daf-2, and glp-1 based on microarray and RNA-seq studies\; is affected by six chemicals including Tunicamycin, D-glucose, and stavudine based on microarray and RNA-seq studies\; is predicted to encode a protein with the followi…	WBGene00008301	127	3.37956	1.76317e-10	6.56445e-08	pals-39	C54D10.7
211	WBGene00009061	F22G12.1	Unassigned	Unassigned	Unassigned: ALS2cr12 domain	pals-14 is enriched in dopaminergic neurons and the intestine based on tiling array and RNA-seq studies\; is affected by several genes including daf-16, daf-2, and glp-1 based on tiling array, microarray, and RNA-seq studies\; is affected by Nitric Oxide, Ethanol, and Colistin based on RNA-seq and microarray studies\; is predicted to encode a protein with the following domain: Amyotrophic lateral…	WBGene00009061	144	3.67752	5.55586e-10	1.82259e-07	pals-14	F22G12.1
349	WBGene00013294	Y57G11B.1	Unassigned	Unassigned	Unassigned: ALS2cr12 domain	pals-30 is enriched in the NSM based on tiling array studies\; is affected by several genes including daf-16, glp-1, and daf-12 based on microarray and RNA-seq studies\; is affected by Mercuric Chloride, single-walled carbon nanotube, and adsorbable organic bromine compound based on microarray studies\; is predicted to encode a protein with the following domain: Amyotrophic lateral sclerosis 2 ch…	WBGene00013294	981	2.08636	0.000520386	0.0248601	pals-30	Y57G11B.1
672	WBGene00044237	C17H1.10	Unassigned	Unassigned	Unassigned: ALS2cr12 domain	pals-9 is enriched in the PLM and the cephalic sheath cell based on tiling array and RNA-seq studies\; is affected by several genes including hsf-1, clk-1, and elt-2 based on microarray and RNA-seq studies\; is predicted to encode a protein with the following domain: Amyotrophic lateral sclerosis 2 chromosomal region candidate gene 12 protein.	WBGene00044237	738	3.856	0.000109884	0.00698764	pals-9	C17H1.10
126	WBGene00006464	T07H3.1	Unassigned	Unassigned	Unassigned: BTB and MATH domain	bath-47 is expressed in the head and the intestine\; is predicted to encode a protein with the following domains: BTB\/POZ domain, MATH\/TRAF domain, TRAF-like, and SKP1\/BTB\/POZ domain superfamily.	WBGene00006464	909	1.68916	0.00036376	0.0187933	bath-47	T07H3.1
501	WBGene00018223	F40B1.1	Unassigned	Unassigned	Unassigned: BTB and MATH domain	bath-13 is enriched in the coelomocyte and the germline precursor cell based on tiling array and RNA-seq studies\; is affected by several genes including daf-16, daf-2, and glp-1 based on microarray, RNA-seq, and tiling array studies\; is affected by Alovudine and Cadmium based on RNA-seq and microarray studies\; is predicted to encode a protein with the following domains: BTB\/POZ domain, MATH\/…	WBGene00018223	419	2.44428	2.53685e-06	0.000284703	bath-13	F40B1.1
245	WBGene00009875	F49C12.5	Unassigned	Unassigned	Unassigned: Glycosyltransferase family A	F49C12.5 is predicted to have transferase activity, transferring glycosyl groups.	WBGene00009875	196	3.9553	6.6511e-09	1.60005e-06	F49C12.5	F49C12.5
297	WBGene00011657	T09E11.8	Unassigned	Unassigned	Unassigned: Glycosyltransferase family A	T09E11.8 is affected by hpl-2 and rsr-2 based on tiling array studies\; is predicted to encode a protein with the following domain: Glycosyltransferase family 92.	WBGene00011657	1155	4.69745	0.000982404	0.039832	T09E11.8	T09E11.8
433	WBGene00015760	C14C6.6	Unassigned	Unassigned	Unassigned: Glycosyltransferase family A	C14C6.6 is affected by several genes including daf-2, eri-1, and isp-1 based on RNA-seq and microarray studies\; is affected by D-glucose and resveratrol based on RNA-seq and microarray studies\; is predicted to encode a protein with the following domain: Glycosyltransferase family 92.	WBGene00015760	92	7.57552	2.87666e-12	1.48294e-09	C14C6.6	C14C6.6
435	WBGene00015762	C14C6.8	Unassigned	Unassigned	Unassigned: Glycosyltransferase family A	C14C6.8 is enriched in the intestine based on microarray studies\; is affected by several genes including daf-2, isp-1, and dpy-21 based on tiling array, RNA-seq, and microarray studies\; is affected by four chemicals including Chlorpyrifos, Diazinon, and Colistin based on microarray studies\; is predicted to encode a protein with the following domain: Glycosyltransferase family 92.	WBGene00015762	288	4.28334	1.53477e-07	2.50862e-05	C14C6.8	C14C6.8
539	WBGene00019452	K06H6.4	Unassigned	Unassigned	Unassigned: Glycosyltransferase family A	K06H6.4 is affected by several genes including daf-2, lin-4, and lin-14 based on microarray, tiling array, and RNA-seq studies\; is affected by Chlorpyrifos, Diazinon, and Microcystin-LR based on microarray studies\; is predicted to encode a protein with the following domain: Glycosyltransferase family 92.	WBGene00019452	719	5.248	9.54724e-05	0.00623776	K06H6.4	K06H6.4
653	WBGene00022757	ZK488.5	Unassigned	Unassigned	Unassigned: Glycosyltransferase family A	ZK488.5 is enriched in the NSM based on tiling array studies\; is affected by several genes including daf-2, eri-1, and rrf-1 based on microarray and RNA-seq studies\; is affected by tetrabromobisphenol A based on microarray studies\; is predicted to encode a protein with the following domain: Glycosyltransferase family 92.	WBGene00022757	440	5.85503	3.57703e-06	0.000382237	ZK488.5	ZK488.5
654	WBGene00022758	ZK488.6	Unassigned	Unassigned	Unassigned: Glycosyltransferase family A	ZK488.6 is enriched in the body wall musculature based on microarray studies\; is affected by several genes including daf-2, isp-1, and ain-2 based on tiling array, RNA-seq, and microarray studies\; is affected by four chemicals including multi-walled carbon nanotube, resveratrol, and Sirolimus based on RNA-seq and microarray studies\; is predicted to encode a protein with the following domain: G…	WBGene00022758	539	4.17144	1.62842e-05	0.0014199	ZK488.6	ZK488.6
571	WBGene00020741	T23F4.3	Unassigned	Unassigned	Unassigned: hydrolase	dlhd-1 is predicted to have hydrolase activity.	WBGene00020741	264	2.6517	7.47287e-08	1.33293e-05	dlhd-1	T23F4.3
172	WBGene00008178	C48D1.5	Unassigned	Unassigned	Unassigned: membrane spanning domain	C48D1.5 is enriched in the germ line and the intestine based on tiling array and RNA-seq studies\; is affected by several genes including daf-16, daf-2, and hsf-1 based on RNA-seq and microarray studies.	WBGene00008178	1065	1.58986	0.000703457	0.0310149	C48D1.5	C48D1.5c
273	WBGene00010795	M01A8.1	Unassigned	Unassigned	Unassigned: membrane spanning domain	M01A8.1 is enriched in dopaminergic neurons, the body wall musculature, and the intestine based on tiling array, RNA-seq, and microarray studies\; is affected by several genes including daf-2, clk-1, and sir-2.1 based on microarray and RNA-seq studies\; is affected by fourteen chemicals including aldicarb, Tunicamycin, and D-glucose based on microarray and RNA-seq studies.	WBGene00010795	1212	1.53642	0.0010811	0.0418792	M01A8.1	M01A8.1a
328	WBGene00012521	Y32B12B.1	Unassigned	Unassigned	Unassigned: membrane spanning domain	Y32B12B.1 is enriched in the DA neuron, the VA neuron, and the hypodermis based on tiling array studies\; is affected by several genes including clk-1, eat-2, and mir-34 based on microarray studies\; is affected by four chemicals including methylmercuric chloride, Zidovudine, and resveratrol based on microarray and RNA-seq studies.	WBGene00012521	427	2.76817	2.75886e-06	0.000303805	Y32B12B.1	Y32B12B.1a
542	WBGene00019534	K08D10.11	Unassigned	Unassigned	Unassigned: membrane spanning domain	K08D10.11 is affected by several genes including age-1, sir-2.1, and isp-1 based on microarray and RNA-seq studies.	WBGene00019534	559	2.81352	2.18266e-05	0.00183496	K08D10.11	K08D10.11
572	WBGene00020774	T24E12.5	Unassigned	Unassigned	Unassigned: membrane spanning domain	T24E12.5 is enriched in dopaminergic neurons, the OLL, the PVD, and the intestine based on microarray, tiling array, and RNA-seq studies\; is affected by several genes including daf-16, daf-2, and glp-1 based on microarray and RNA-seq studies\; is affected by seventeen chemicals including aldicarb, hydrogen sulfide, and tryptophan based on microarray and RNA-seq studies.	WBGene00020774	179	2.9484	2.83278e-09	7.46564e-07	T24E12.5	T24E12.5
604	WBGene00021193	Y16E11A.1	Unassigned	Unassigned	Unassigned: meprin-associated Traf homology domain	math-44 is enriched in the Z1.p, the Z4.a, the gon_male_dtc anterior, and the gon_male_dtc posterior based on RNA-seq studies\; is affected by several genes including daf-2, lin-35, and pgl-1 based on microarray and RNA-seq studies\; is affected by Alovudine and Colistin based on RNA-seq and microarray studies\; is predicted to encode a protein with the following domains: MATH\/TRAF domain and TR…	WBGene00021193	235	2.71138	3.12293e-08	6.26068e-06	math-44	Y16E11A.1
624	WBGene00021772	Y51H7BM.1	Unassigned	Unassigned	Unassigned: meprin-associated Traf homology domain	math-45 is enriched in the intestine based on tiling array and RNA-seq studies\; is affected by several genes including daf-2, skn-1, and hsf-1 based on microarray, tiling array, and RNA-seq studies\; is affected by five chemicals including Rotenone, Mianserin, and D-glucose based on RNA-seq and microarray studies\; is predicted to encode a protein with the following domains: MATH\/TRAF domain an…	WBGene00021772	218	2.79277	1.90229e-08	4.11236e-06	math-45	Y51H7BM.1
652	WBGene00022690	ZK250.7	Unassigned	Unassigned	Unassigned: meprin-associated Traf homology domain	math-49 is enriched in the NSM based on tiling array studies\; is affected by several genes including daf-12, pgl-1, and lin-15B based on microarray, tiling array, and RNA-seq studies\; is affected by five chemicals including multi-walled carbon nanotube, Alovudine, and Atrazine based on RNA-seq and microarray studies\; is predicted to encode a protein with the following domains: MATH\/TRAF domai…	WBGene00022690	1099	1.62774	0.000819284	0.0350031	math-49	ZK250.7
89	WBGene00004153	T23F1.6	Unassigned	Unassigned	Unassigned: prion domain	pqn-71 is enriched in the arcade cell, the intestine, the pharyngeal-intestinal valve cell, and the pharynx based on microarray and RNA-seq studies\; is affected by several genes including daf-16, daf-2, and skn-1 based on microarray, tiling array, and RNA-seq studies\; is affected by fifteen chemicals including aldicarb, 1-methylnicotinamide, and methylmercuric chloride based on microarray and R…	WBGene00004153	862	1.76387	0.000291231	0.0158675	pqn-71	T23F1.6
90	WBGene00004155	W01C9.3	Unassigned	Unassigned	Unassigned: prion domain	pqn-73 is expressed in the arcade cell.	WBGene00004155	135	3.12703	3.15316e-10	1.0966e-07	pqn-73	W01C9.3a
91	WBGene00004176	ZK488.10	Unassigned	Unassigned	Unassigned: prion domain	pqn-97 is enriched in the body wall muscle cell and the hypodermis based on tiling array studies\; is affected by several genes including daf-16, clk-1, and npr-1 based on microarray, tiling array, and RNA-seq studies\; is affected by six chemicals including tryptophan, methylmercuric chloride, and Mercuric Chloride based on microarray studies\; is predicted to encode a protein with the following…	WBGene00004176	869	3.19055	0.000310989	0.0167977	pqn-97	ZK488.10
142	WBGene00007231	C01G10.4	Unassigned	Unassigned	Unassigned: regulated by multiple stresses	C01G10.4 is enriched in the male based on microarray studies\; is affected by several genes including daf-16, daf-2, and skn-1 based on microarray, tiling array, and RNA-seq studies\; is affected by ten chemicals including methylmercuric chloride, Mercuric Chloride, and Tunicamycin based on microarray and RNA-seq studies.	WBGene00007231	617	2.46767	4.19347e-05	0.00319351	C01G10.4	C01G10.4
143	WBGene00007232	C01G10.5	Unassigned	Unassigned	Unassigned: regulated by multiple stresses	C01G10.5 is enriched in the nervous system based on tiling array studies\; is affected by several genes including daf-16, skn-1, and daf-12 based on tiling array, RNA-seq, and microarray studies\; is affected by nine chemicals including tryptophan, Tunicamycin, and bisphenol A based on microarray and RNA-seq studies.	WBGene00007232	861	2.23789	0.000289308	0.0157811	C01G10.5	C01G10.5
147	WBGene00007439	C08E8.3	Unassigned	Unassigned	Unassigned: regulated by multiple stresses	C08E8.3 is enriched in the hypodermis and the muscle cell based on tiling array and RNA-seq studies\; is affected by several genes including daf-16, daf-12, and clk-1 based on microarray and RNA-seq studies\; is affected by six chemicals including multi-walled carbon nanotube, bisphenol A, and procyanidin based on RNA-seq and microarray studies.	WBGene00007439	301	3.01054	2.28933e-07	3.57631e-05	C08E8.3	C08E8.3
150	WBGene00007454	C08F11.7	Unassigned	Unassigned	Unassigned: regulated by multiple stresses	C08F11.7 is enriched in the AVA, the coelomocyte, and the germ line based on tiling array and RNA-seq studies\; is affected by several genes including daf-16, daf-2, and daf-12 based on microarray and RNA-seq studies\; is affected by seven chemicals including hydrogen sulfide, nicotinic acid, and methylmercuric chloride based on microarray and RNA-seq studies\; is predicted to encode a protein wi…	WBGene00007454	43	4.66331	3.461e-17	3.86569e-14	C08F11.7	C08F11.7
160	WBGene00007765	C27B7.9	Unassigned	Unassigned	Unassigned: regulated by multiple stresses	C27B7.9 is enriched in dopaminergic neurons, the cephalic sheath cell, the excretory cell, the germ line, and the hypodermis based on tiling array and RNA-seq studies\; is affected by several genes including daf-2, clk-1, and npr-1 based on RNA-seq, tiling array, proteomic, and microarray studies\; is affected by eight chemicals including 1-methylnicotinamide, methylmercuric chloride, and mangane…	WBGene00007765	900	1.63569	0.000351184	0.018325	C27B7.9	C27B7.9
165	WBGene00007990	C37A5.4	Unassigned	Unassigned	Unassigned: regulated by multiple stresses	fipr-23 is affected by several genes including daf-16, daf-2, and skn-1 based on tiling array, RNA-seq, and microarray studies\; is affected by twelve chemicals including Rotenone, multi-walled carbon nanotube, and indole based on RNA-seq and microarray studies.	WBGene00007990	278	2.85441	1.18901e-07	2.01364e-05	fipr-23	C37A5.4
166	WBGene00007992	C37A5.8	Unassigned	Unassigned	Unassigned: regulated by multiple stresses	fipr-24 is affected by several genes including daf-16, daf-2, and daf-12 based on microarray and RNA-seq studies\; is affected by twelve chemicals including methylmercuric chloride, Rotenone, and 4-bromodiphenyl ether based on microarray and RNA-seq studies.	WBGene00007992	382	2.60692	1.27648e-06	0.000157167	fipr-24	C37A5.8
181	WBGene00008390	D1086.3	Unassigned	Unassigned	Unassigned: regulated by multiple stresses	D1086.3 is enriched in the Z1.p, the Z4.a, the epithelial system, and the male distal tip cell based on tiling array, RNA-seq, and microarray studies\; is affected by several genes including daf-16, daf-2, and glp-1 based on microarray, tiling array, RNA-seq, and proteomic studies\; is affected by nineteen chemicals including Heme, methylmercuric chloride, and Tunicamycin based on microarray and …	WBGene00008390	704	1.79931	8.90279e-05	0.00594081	D1086.3	D1086.3
184	WBGene00008497	F01D5.7	Unassigned	Unassigned	Unassigned: regulated by multiple stresses	F01D5.7 is an ortholog of human ABHD17A (abhydrolase domain containing 17A) and ABHD17C (abhydrolase domain containing 17C)\; human ABHD17A exhibits palmitoyl-(protein) hydrolase activity.	WBGene00008497	1216	1.74406	0.00113375	0.0437741	F01D5.7	F01D5.7a
196	WBGene00008794	F14D7.7	Unassigned	Unassigned	Unassigned: regulated by multiple stresses	F14D7.7 is enriched in the amphid sheath cell and the hypodermis based on RNA-seq studies\; is affected by several genes including daf-16, daf-2, and age-1 based on microarray, RNA-seq, and tiling array studies\; is affected by ten chemicals including methylmercuric chloride, Tunicamycin, and manganese chloride based on microarray and RNA-seq studies\; is predicted to encode a protein with the fo…	WBGene00008794	224	2.77035	2.1585e-08	4.54069e-06	F14D7.7	F14D7.7
220	WBGene00009292	F31D4.5	Unassigned	Unassigned	Unassigned: regulated by multiple stresses	F31D4.5 is an ortholog of human PLEKHD1 (pleckstrin homology and coiled-coil domain containing D1)\; is predicted to encode a protein with the following domains: Pleckstrin homology domain and PH-like domain superfamily.	WBGene00009292	458	2.20612	4.83897e-06	0.00049672	F31D4.5	F31D4.5a
242	WBGene00009872	F49C12.2	Unassigned	Unassigned	Unassigned: regulated by multiple stresses	F49C12.2 is enriched in the ventral nerve cord based on tiling array studies\; is affected by several genes including clk-1, npr-1, and prg-1 based on tiling array, RNA-seq, and microarray studies\; is affected by seven chemicals including Ethanol, tryptophan, and resveratrol based on RNA-seq and microarray studies\; is predicted to encode a protein with the following domain: Methyltransferase Fk…	WBGene00009872	76	4.60021	2.05959e-13	1.28823e-10	F49C12.2	F49C12.2
249	WBGene00009963	F53B6.8	Unassigned	Unassigned	Unassigned: regulated by multiple stresses	fipr-26 is enriched in dopaminergic neurons, the cephalic sheath cell, the excretory cell, the hypodermis, and the intestine based on tiling array studies\; is affected by several genes including daf-16, daf-2, and daf-12 based on microarray, tiling array, and RNA-seq studies\; is affected by seventeen chemicals including methylmercuric chloride, Rotenone, and multi-walled carbon nanotube based o…	WBGene00009963	117	3.70498	5.31521e-11	2.1495e-08	fipr-26	F53B6.8
250	WBGene00009964	F53B6.9	Unassigned	Unassigned	Unassigned: regulated by multiple stresses	fip-6 is enriched in the germline precursor cell and the hypodermis based on tiling array and RNA-seq studies\; is affected by several genes including daf-16, daf-2, and glp-1 based on microarray, tiling array, and RNA-seq studies\; is affected by seven chemicals including Nitric Oxide, methylmercury hydroxide, and Rotenone based on RNA-seq and microarray studies.	WBGene00009964	797	1.75265	0.000173706	0.0102371	fip-6	F53B6.9
251	WBGene00009984	F53F1.6	Unassigned	Unassigned	Unassigned: regulated by multiple stresses	F53F1.6 is enriched in the body wall muscle cell, the coelomocyte, the germline precursor cell, and the intestine based on tiling array, proteomic, and microarray studies\; is affected by several genes including daf-16, daf-2, and skn-1 based on microarray and RNA-seq studies\; is affected by eleven chemicals including methylmercuric chloride, Rotenone, and Tunicamycin based on microarray and RNA…	WBGene00009984	538	2.04976	1.5953e-05	0.00139361	F53F1.6	F53F1.6a
259	WBGene00010202	F57E7.1	Unassigned	Unassigned	Unassigned: regulated by multiple stresses	F57E7.1 is enriched in the amphid sheath cell, the muscle cell, and the nervous system based on RNA-seq and microarray studies\; is affected by several genes including clk-1, sir-2.1, and pgl-1 based on microarray and RNA-seq studies\; is affected by four chemicals including methylmercuric chloride, multi-walled carbon nanotube, and paraquat based on microarray and RNA-seq studies\; is predicted …	WBGene00010202	858	1.95787	0.000287556	0.0157404	F57E7.1	F57E7.1a
271	WBGene00010754	K10G4.5	Unassigned	Unassigned	Unassigned: regulated by multiple stresses	K10G4.5 is affected by several genes including daf-16, daf-2, and daf-12 based on microarray, tiling array, and RNA-seq studies\; is affected by methylmercuric chloride and Tunicamycin based on microarray studies\; is predicted to encode a protein with the following domains: F-box domain and Domain of unknown function DUF38, Caenorhabditis species.	WBGene00010754	1087	1.99958	0.000771161	0.0333112	K10G4.5	K10G4.5
284	WBGene00011234	R11A5.6	Unassigned	Unassigned	Unassigned: regulated by multiple stresses	R11A5.6 is affected by several genes including daf-12, sir-2.1, and sma-4 based on tiling array, RNA-seq, and microarray studies\; is affected by Rotenone, Tunicamycin, and Sirolimus based on RNA-seq and microarray studies.	WBGene00011234	1071	1.6704	0.000722979	0.0316969	R11A5.6	R11A5.6
286	WBGene00011286	R90.4	Unassigned	Unassigned	Unassigned: regulated by multiple stresses	ttr-29 is enriched in the ALM and the PLM based on microarray and RNA-seq studies\; is affected by several genes including daf-16, daf-2, and elt-2 based on microarray, RNA-seq, and tiling array studies\; is affected by eleven chemicals including 1-methylnicotinamide, Rotenone, and bisphenol A based on RNA-seq and microarray studies\; is predicted to encode a protein with the following domains: T…	WBGene00011286	1237	1.53657	0.00121075	0.0459525	ttr-29	R90.4
303	WBGene00011798	T16G1.4	Unassigned	Unassigned	Unassigned: regulated by multiple stresses	T16G1.4 is enriched in several tissues, including the coelomocyte, the germ line, the intestine, and the nervous system based on proteomic, microarray, tiling array, and RNA-seq studies\; is affected by several genes including daf-16, daf-2, and glp-1 based on proteomic, microarray, RNA-seq, and tiling array studies\; is affected by seventeen chemicals including tryptophan, Tunicamycin, and Rifam…	WBGene00011798	129	3.55683	2.20988e-10	8.09902e-08	T16G1.4	T16G1.4
304	WBGene00011799	T16G1.5	Unassigned	Unassigned	Unassigned: regulated by multiple stresses	T16G1.5 is enriched in the germ line and the intestine based on proteomic and RNA-seq studies\; is affected by several genes including daf-2, clk-1, and elt-2 based on microarray and RNA-seq studies\; is affected by nine chemicals including tryptophan, Tunicamycin, and manganese chloride based on microarray and RNA-seq studies\; is predicted to encode a protein with the following domains: Protein…	WBGene00011799	982	1.70811	0.000520463	0.0248601	T16G1.5	T16G1.5
306	WBGene00011801	T16G1.7	Unassigned	Unassigned	Unassigned: regulated by multiple stresses	T16G1.7 is enriched in the germ line, the intestine, and the nervous system based on proteomic, microarray, tiling array, and RNA-seq studies\; is affected by several genes including daf-16, hsf-1, and clk-1 based on microarray and RNA-seq studies\; is affected by nineteen chemicals including Heme, 1-methylnicotinamide, and Tunicamycin based on microarray and RNA-seq studies\; is predicted to enc…	WBGene00011801	80	3.67728	4.0928e-13	2.43034e-10	T16G1.7	T16G1.7
307	WBGene00011894	T21C9.8	Unassigned	Unassigned	Unassigned: regulated by multiple stresses	ttr-23 is enriched in several tissues, including the alimentary system and the nervous system based on microarray, tiling array, and RNA-seq studies\; is affected by several genes including daf-16, daf-2, and glp-1 based on tiling array, RNA-seq, and microarray studies\; is affected by seventeen chemicals including Heme, hydrogen sulfide, and Tunicamycin based on microarray and RNA-seq studies\; …	WBGene00011894	238	2.74477	3.61931e-08	7.16394e-06	ttr-23	T21C9.8
313	WBGene00012069	T26H5.4	Unassigned	Unassigned	Unassigned: regulated by multiple stresses	T26H5.4 is affected by several genes including age-1, clk-1, and elt-2 based on microarray and RNA-seq studies\; is affected by eight chemicals including methylmercuric chloride, Tunicamycin, and resveratrol based on microarray studies.	WBGene00012069	48	5.41303	5.22696e-16	5.21706e-13	T26H5.4	T26H5.4a
316	WBGene00012175	W01C9.1	Unassigned	Unassigned	Unassigned: regulated by multiple stresses	W01C9.1 is enriched in the Z1.p, the Z4.a, the male distal tip cell, the pharynx, and the somatic gonad precursor based on microarray and RNA-seq studies\; is affected by several genes including daf-2, daf-12, and clk-1 based on microarray, tiling array, and RNA-seq studies\; is affected by nine chemicals including hydrogen sulfide, methylmercuric chloride, and Rotenone based on microarray and RN…	WBGene00012175	567	2.24193	2.31089e-05	0.00191531	W01C9.1	W01C9.1
317	WBGene00012176	W01C9.2	Unassigned	Unassigned	Unassigned: regulated by multiple stresses	W01C9.2 is enriched in several tissues, including the Z1.p, the Z4.a, the male distal tip cell, the nervous system, and the somatic gonad precursor based on microarray and RNA-seq studies\; is affected by several genes including daf-16, daf-2, and glp-1 based on microarray, RNA-seq, and tiling array studies\; is affected by nine chemicals including methylmercuric chloride, Rotenone, and Mianserin…	WBGene00012176	39	5.1187	2.45118e-18	3.02598e-15	W01C9.2	W01C9.2
323	WBGene00012398	Y6E2A.4	Unassigned	Unassigned	Unassigned: regulated by multiple stresses	Y6E2A.4 is enriched in several tissues, including dopaminergic neurons, the Z1.p, the Z4.a, the male distal tip cell, and the somatic gonad precursor based on tiling array and RNA-seq studies\; is affected by several genes including daf-16, daf-2, and glp-1 based on microarray and RNA-seq studies\; is affected by nine chemicals including Tunicamycin, levamisole, and Sodium Chloride based on micro…	WBGene00012398	420	2.44192	2.57099e-06	0.000287847	Y6E2A.4	Y6E2A.4
325	WBGene00012404	Y6G8.2	Unassigned	Unassigned	Unassigned: regulated by multiple stresses	Y6G8.2 is enriched in the OLL, the PVD, and the intestine based on microarray and RNA-seq studies\; is affected by several genes including daf-16, daf-2, and glp-1 based on microarray and RNA-seq studies\; is affected by four chemicals including Tunicamycin, D-glucopyranose, and tert-Butylhydroperoxide based on microarray and RNA-seq studies\; is predicted to encode a protein with the following d…	WBGene00012404	346	2.38483	5.39253e-07	7.33243e-05	Y6G8.2	Y6G8.2a
330	WBGene00012571	Y37H2A.11	Unassigned	Unassigned	Unassigned: regulated by multiple stresses	Y37H2A.11 is enriched in dopaminergic neurons based on tiling array studies\; is affected by several genes including lin-35, bar-1, and lin-15B based on microarray, tiling array, and RNA-seq studies\; is affected by aldicarb, hydrogen sulfide, and methylmercuric chloride based on microarray studies.	WBGene00012571	767	5.17133	0.000139257	0.00852834	Y37H2A.11	Y37H2A.11
331	WBGene00012593	Y38E10A.15	Unassigned	Unassigned	Unassigned: regulated by multiple stresses	nspe-7 is enriched in the AFD, the PLM, the hypodermis, and the intestine based on tiling array and RNA-seq studies\; is affected by several genes including daf-16, dpy-10, and clk-1 based on microarray and RNA-seq studies\; is affected by eighteen chemicals including hydrogen sulfide, tryptophan, and bisphenol A based on microarray and RNA-seq studies\; is predicted to encode a protein with the …	WBGene00012593	292	2.60145	1.98458e-07	3.19926e-05	nspe-7	Y38E10A.15
332	WBGene00012603	Y38E10A.25	Unassigned	Unassigned	Unassigned: regulated by multiple stresses	nspe-6 is enriched in the arcade cell, the pharyngeal-intestinal valve cell, and the ventral nerve cord based on tiling array and RNA-seq studies\; is affected by several genes including skn-1, clk-1, and dpy-7 based on microarray and RNA-seq studies\; is affected by five chemicals including hydrogen sulfide, Tunicamycin, and 4-bromodiphenyl ether based on microarray and RNA-seq studies\; is pred…	WBGene00012603	576	5.51302	2.53389e-05	0.00206726	nspe-6	Y38E10A.25
333	WBGene00012604	Y38E10A.26	Unassigned	Unassigned	Unassigned: regulated by multiple stresses	nspe-2 is enriched in the arcade cell, the germline precursor cell, the hypodermis, and the pharyngeal-intestinal valve cell based on tiling array and RNA-seq studies\; is affected by several genes including age-1, dpy-10, and clk-1 based on microarray and RNA-seq studies\; is affected by twenty chemicals including hydrogen sulfide, methylmercury hydroxide, and 1-methylnicotinamide based on micro…	WBGene00012604	823	1.90465	0.000227962	0.0130074	nspe-2	Y38E10A.26
341	WBGene00012947	Y47H9C.1	Unassigned	Unassigned	Unassigned: regulated by multiple stresses	Y47H9C.1 is enriched in the OLL, the PVD, the intestine, and the pharyngeal muscle cell based on microarray, tiling array, and RNA-seq studies\; is affected by several genes including daf-16, daf-2, and glp-1 based on microarray, tiling array, and RNA-seq studies\; is affected by twenty-one chemicals including Heme, hydrogen sulfide, and Nitric Oxide based on microarray and RNA-seq studies\; is p…	WBGene00012947	387	2.52043	1.40804e-06	0.00017084	Y47H9C.1	Y47H9C.1
345	WBGene00013079	Y51A2D.11	Unassigned	Unassigned	Unassigned: regulated by multiple stresses	ttr-26 is enriched in dopaminergic neurons, the body wall musculature, the male, and the pharynx based on microarray and tiling array studies\; is affected by several genes including daf-16, daf-2, and let-7 based on microarray, proteomic, and RNA-seq studies\; is affected by twenty chemicals including 1-methylnicotinamide, methylmercuric chloride, and Rotenone based on RNA-seq and microarray stu…	WBGene00013079	343	2.37023	5.16351e-07	7.07314e-05	ttr-26	Y51A2D.11
346	WBGene00013101	Y51H4A.5	Unassigned	Unassigned	Unassigned: regulated by multiple stresses	Y51H4A.5 is predicted to have hydrolase activity.	WBGene00013101	176	3.02659	2.4321e-09	6.51955e-07	Y51H4A.5	Y51H4A.5
352	WBGene00013636	Y105C5A.12	Unassigned	Unassigned	Unassigned: regulated by multiple stresses	Y105C5A.12 is affected by several genes including daf-16, daf-2, and skn-1 based on microarray, RNA-seq, and tiling array studies\; is affected by eleven chemicals including copper sulfate, methylmercury hydroxide, and Tunicamycin based on microarray and RNA-seq studies.	WBGene00013636	57	8.14101	7.26852e-15	6.08881e-12	Y105C5A.12	Y105C5A.12
353	WBGene00013637	Y105C5A.13	Unassigned	Unassigned	Unassigned: regulated by multiple stresses	Y105C5A.13 is affected by several genes including daf-16, daf-2, and glp-1 based on RNA-seq, tiling array, and microarray studies\; is affected by six chemicals including copper sulfate, methylmercury hydroxide, and Rotenone based on microarray and RNA-seq studies.	WBGene00013637	16	8.41104	2.3132e-25	7.2343e-22	Y105C5A.13	Y105C5A.13a
361	WBGene00013856	ZC168.2	Unassigned	Unassigned	Unassigned: regulated by multiple stresses	ZC168.2 is enriched in the germline precursor cell and the nervous system based on tiling array and RNA-seq studies\; is affected by several genes including daf-16, lin-4, and lin-14 based on RNA-seq and microarray studies\; is affected by ten chemicals including 1-methylnicotinamide, methylmercuric chloride, and Tunicamycin based on RNA-seq and microarray studies\; is predicted to encode a prote…	WBGene00013856	436	2.51484	3.31867e-06	0.00035789	ZC168.2	ZC168.2
407	WBGene00015227	B0507.10	Unassigned	Unassigned	Unassigned: regulated by multiple stresses	ddn-1 is enriched in several tissues, including the alimentary system, the coelomocyte, the excretory cell, the muscular system, and the nervous system based on tiling array, RNA-seq, and microarray studies\; is affected by several genes including daf-16, daf-2, and glp-1 based on microarray, tiling array, and RNA-seq studies\; is affected by thirteen chemicals including Nitric Oxide, methylmercu…	WBGene00015227	392	2.38597	1.55727e-06	0.000186837	ddn-1	B0507.10
408	WBGene00015236	B0511.11	Unassigned	Unassigned	Unassigned: regulated by multiple stresses	B0511.11 is enriched in the AVA, the germ line, and the male based on tiling array, RNA-seq, and microarray studies\; is affected by several genes including daf-2, glp-1, and eat-2 based on microarray, RNA-seq, and tiling array studies\; is affected by five chemicals including nicotinic acid, methylmercuric chloride, and manganese chloride based on RNA-seq and microarray studies.	WBGene00015236	668	1.83411	7.2382e-05	0.00509072	B0511.11	B0511.11
412	WBGene00015456	C04G6.6	Unassigned	Unassigned	Unassigned: regulated by multiple stresses	C04G6.6 is enriched in the DA neuron, the VA neuron, the body wall muscle cell, and the germ line based on tiling array and RNA-seq studies\; is affected by several genes including daf-2, clk-1, and elt-2 based on microarray, tiling array, and RNA-seq studies\; is affected by nine chemicals including manganese chloride, D-glucose, and Alovudine based on RNA-seq and microarray studies.	WBGene00015456	526	2.03928	1.27692e-05	0.00114098	C04G6.6	C04G6.6
426	WBGene00015679	C10F3.7	Unassigned	Unassigned	Unassigned: regulated by multiple stresses	C10F3.7 is affected by several genes including hsf-1, clk-1, and npr-1 based on microarray, tiling array, and RNA-seq studies\; is affected by fifteen chemicals including methylmercuric chloride, Mercuric Chloride, and Tunicamycin based on microarray and RNA-seq studies.	WBGene00015679	88	4.76116	1.26916e-12	6.84339e-10	C10F3.7	C10F3.7
429	WBGene00015748	C14A11.2	Unassigned	Unassigned	Unassigned: regulated by multiple stresses	C14A11.2 is enriched in the nervous system based on tiling array, RNA-seq, and microarray studies\; is affected by several genes including daf-16, rrf-3, and eat-2 based on microarray, tiling array, and RNA-seq studies\; is affected by eleven chemicals including 1-methylnicotinamide, methylmercuric chloride, and Rotenone based on RNA-seq and microarray studies.	WBGene00015748	599	2.24179	3.42852e-05	0.00268955	C14A11.2	C14A11.2
440	WBGene00015993	C18H7.1	Unassigned	Unassigned	Unassigned: regulated by multiple stresses	C18H7.1 is an ortholog of human VWA2, CLCA1 (chloride channel accessory 1), and CLCA4 (chloride channel accessory 4)\; human VWA2 exhibits identical protein binding activity.	WBGene00015993	148	3.82032	6.16255e-10	1.95426e-07	C18H7.1	C18H7.1a
457	WBGene00016660	C45B2.3	Unassigned	Unassigned	Unassigned: regulated by multiple stresses	C45B2.3 is enriched in the excretory cell and the hypodermis based on tiling array studies\; is affected by several genes including daf-16, rrf-3, and clk-1 based on microarray and RNA-seq studies\; is affected by eight chemicals including Mercuric Chloride, indole, and Ag nanoparticles based on microarray studies.	WBGene00016660	1204	1.70679	0.00106822	0.0416554	C45B2.3	C45B2.3
465	WBGene00016845	C50F7.5	Unassigned	Unassigned	Unassigned: regulated by multiple stresses	C50F7.5 is expressed in several tissues, including the ABalapap, the ABalpaaa, the ABalpaapa, the ABalpaapp, and the DR muscle.	WBGene00016845	93	3.46175	2.92756e-12	1.49277e-09	C50F7.5	C50F7.5
466	WBGene00016923	C54F6.5	Unassigned	Unassigned	Unassigned: regulated by multiple stresses	C54F6.5 is enriched in dopaminergic neurons, the body wall musculature, the germ line, and the muscle cell based on tiling array, RNA-seq, and microarray studies\; is affected by several genes including daf-16, daf-2, and age-1 based on microarray and RNA-seq studies\; is affected by thirteen chemicals including hydrogen sulfide, Mercuric Chloride, and Tunicamycin based on microarray and RNA-seq …	WBGene00016923	128	3.31023	2.08275e-10	7.69321e-08	C54F6.5	C54F6.5
470	WBGene00017092	E02C12.6	Unassigned	Unassigned	Unassigned: regulated by multiple stresses	E02C12.6 is enriched in the OLL, the PVD, and the intestine based on tiling array, RNA-seq, and proteomic studies\; is affected by several genes including skn-1, hsf-1, and clk-1 based on microarray and RNA-seq studies\; is affected by eight chemicals including tryptophan, bisphenol A, and bisphenol S based on microarray and RNA-seq studies\; is predicted to encode a protein with the following do…	WBGene00017092	1205	1.74549	0.00107032	0.0417025	E02C12.6	E02C12.6
471	WBGene00017093	E02C12.8	Unassigned	Unassigned	Unassigned: regulated by multiple stresses	E02C12.8 is enriched in the AFD and the intestine based on RNA-seq studies\; is affected by several genes including hsf-1, clk-1, and elt-2 based on microarray and RNA-seq studies\; is affected by ten chemicals including methylmercuric chloride, Mianserin, and D-glucopyranose based on microarray and RNA-seq studies\; is predicted to encode a protein with the following domain: Uncharacterised oxid…	WBGene00017093	807	1.74144	0.000192998	0.0112329	E02C12.8	E02C12.8b
473	WBGene00017128	E04F6.9	Unassigned	Unassigned	Unassigned: regulated by multiple stresses	E04F6.9 is enriched in the epithelial system, the muscle cell, the nervous system, and the sensillum based on tiling array, RNA-seq, and microarray studies\; is affected by several genes including daf-16, daf-2, and glp-1 based on microarray, proteomic, RNA-seq, and tiling array studies\; is affected by seven chemicals including Rotenone, nicotine, and Zidovudine based on RNA-seq, proteomic, and …	WBGene00017128	728	1.78834	0.000101702	0.00655403	E04F6.9	E04F6.9
487	WBGene00017484	F15E6.3	Unassigned	Unassigned	Unassigned: regulated by multiple stresses	F15E6.3 is enriched in the intestine based on microarray studies\; is affected by several genes including daf-16, daf-2, and dpy-10 based on microarray and RNA-seq studies\; is affected by fifteen chemicals including 1-methylnicotinamide, methylmercuric chloride, and Rotenone based on RNA-seq and microarray studies.	WBGene00017484	316	2.40595	3.03205e-07	4.51544e-05	F15E6.3	F15E6.3
488	WBGene00017488	F15E6.8	Unassigned	Unassigned	Unassigned: regulated by multiple stresses	dct-7 is affected by several genes including daf-16, daf-2, and daf-12 based on microarray and RNA-seq studies\; is affected by twelve chemicals including methylmercuric chloride, Tunicamycin, and multi-walled carbon nanotube based on microarray and RNA-seq studies.	WBGene00017488	381	2.33856	1.20006e-06	0.000148148	dct-7	F15E6.8
491	WBGene00017509	F16B4.7	Unassigned	Unassigned	Unassigned: regulated by multiple stresses	F16B4.7 is affected by several genes including daf-16, daf-2, and daf-12 based on microarray, tiling array, and RNA-seq studies\; is affected by nine chemicals including Rotenone, Ag nanoparticles, and stavudine based on RNA-seq and microarray studies.	WBGene00017509	653	2.22048	6.03634e-05	0.00434311	F16B4.7	F16B4.7
494	WBGene00017586	F19B10.4	Unassigned	Unassigned	Unassigned: regulated by multiple stresses	F19B10.4 is enriched in several tissues, including the Z1.p, the Z4.a, the male distal tip cell, the nervous system, and the somatic gonad precursor based on tiling array and RNA-seq studies\; is affected by several genes including glp-1, rrf-3, and eat-2 based on microarray, RNA-seq, and tiling array studies\; is affected by four chemicals including methylmercuric chloride, resveratrol, and Humi…	WBGene00017586	1267	1.6234	0.00133078	0.0492688	F19B10.4	F19B10.4
498	WBGene00017838	F26G1.2	Unassigned	Unassigned	Unassigned: regulated by multiple stresses	F26G1.2 is enriched in dopaminergic neurons, the germline precursor cell, and the hypodermis based on tiling array, RNA-seq, and proteomic studies\; is affected by several genes including daf-16, daf-2, and clk-1 based on microarray and RNA-seq studies\; is affected by eight chemicals including Rotenone, Tunicamycin, and 4-bromodiphenyl ether based on RNA-seq and microarray studies.	WBGene00017838	607	1.92666	3.85692e-05	0.00298333	F26G1.2	F26G1.2a
500	WBGene00018085	F36A4.8	Unassigned	Unassigned	Unassigned: regulated by multiple stresses	ttr-20 is enriched in the hypodermis and the intestine based on RNA-seq and microarray studies\; is affected by several genes including daf-2, clk-1, and dpy-7 based on microarray and RNA-seq studies\; is affected by five chemicals including Rotenone, Cry5B, and Zidovudine based on RNA-seq and microarray studies\; is predicted to encode a protein with the following domains: Transthyretin-like and…	WBGene00018085	935	1.63648	0.000401697	0.0201756	ttr-20	F36A4.8
502	WBGene00018233	F40E3.6	Unassigned	Unassigned	Unassigned: regulated by multiple stresses	F40E3.6 is affected by several genes including daf-2, elt-2, and lin-15B based on microarray, RNA-seq, and tiling array studies\; is affected by five chemicals including Tunicamycin, sodium arsenite, and Chlorpyrifos based on microarray and RNA-seq studies.	WBGene00018233	723	5.23573	0.000100081	0.00650263	F40E3.6	F40E3.6a
505	WBGene00018345	F42C5.3	Unassigned	Unassigned	Unassigned: regulated by multiple stresses	F42C5.3 is enriched in several tissues, including the Z1.p, the Z4.a, the nervous system, the reproductive system, and the somatic gonad precursor based on tiling array and RNA-seq studies\; is affected by several genes including daf-2, daf-12, and hsf-1 based on microarray and RNA-seq studies\; is affected by seven chemicals including Nitric Oxide, methylmercuric chloride, and Mercuric Chloride …	WBGene00018345	569	2.33922	2.3319e-05	0.00192591	F42C5.3	F42C5.3a
511	WBGene00018601	F48C1.9	Unassigned	Unassigned	Unassigned: regulated by multiple stresses	F48C1.9 is enriched in the hypodermis based on tiling array studies\; is affected by several genes including daf-16, daf-2, and glp-1 based on microarray and RNA-seq studies\; is affected by twelve chemicals including 1-methylnicotinamide, methylmercuric chloride, and Rotenone based on RNA-seq and microarray studies.	WBGene00018601	59	4.16174	9.82184e-15	7.94401e-12	F48C1.9	F48C1.9
518	WBGene00018730	F53A9.7	Unassigned	Unassigned	Unassigned: regulated by multiple stresses	F53A9.7 is enriched in the muscle cell and the nervous system based on tiling array, RNA-seq, and microarray studies\; is affected by several genes including daf-16, daf-2, and age-1 based on microarray and RNA-seq studies\; is affected by thirteen chemicals including Rotenone, juglone, and Sodium Chloride based on RNA-seq and microarray studies.	WBGene00018730	882	1.6898	0.000323711	0.0172368	F53A9.7	F53A9.7
535	WBGene00019421	K05F6.10	Unassigned	Unassigned	Unassigned: regulated by multiple stresses	K05F6.10 is enriched in GABAergic neurons, the coelomocyte, and the intestine based on tiling array and RNA-seq studies\; is affected by several genes including daf-16, clk-1, and elt-2 based on RNA-seq and microarray studies\; is affected by eight chemicals including methylmercury hydroxide, Tunicamycin, and Ethanol based on RNA-seq and microarray studies\; is predicted to encode a protein with …	WBGene00019421	501	3.44876	9.90485e-06	0.000929293	K05F6.10	K05F6.10
546	WBGene00019699	M01D1.2	Unassigned	Unassigned	Unassigned: regulated by multiple stresses	math-34 is enriched in the coelomocyte and the pharynx based on microarray and tiling array studies\; is affected by several genes including daf-16, daf-2, and daf-12 based on microarray, tiling array, and RNA-seq studies\; is affected by twelve chemicals including tryptophan, 1-methylnicotinamide, and methylmercuric chloride based on microarray and RNA-seq studies\; is predicted to encode a prot…	WBGene00019699	892	1.86303	0.000338572	0.0178257	math-34	M01D1.2a
551	WBGene00019866	R04B3.1	Unassigned	Unassigned	Unassigned: regulated by multiple stresses	R04B3.1 is affected by several genes including daf-16, daf-12, and clk-1 based on RNA-seq and microarray studies\; is affected by eight chemicals including Ethanol, methylmercury hydroxide, and Rotenone based on RNA-seq and microarray studies.	WBGene00019866	991	1.92638	0.000534675	0.0253355	R04B3.1	R04B3.1
554	WBGene00019931	R07C12.1	Unassigned	Unassigned	Unassigned: regulated by multiple stresses	R07C12.1 is enriched in dopaminergic neurons and the DA neuron based on tiling array and microarray studies\; is affected by several genes including daf-16, daf-2, and glp-1 based on microarray, tiling array, and RNA-seq studies\; is affected by thirteen chemicals including Tunicamycin, levamisole, and procyanidin based on microarray and RNA-seq studies.	WBGene00019931	294	2.96841	2.0143e-07	3.22501e-05	R07C12.1	R07C12.1
558	WBGene00020227	T05A8.1	Unassigned	Unassigned	Unassigned: regulated by multiple stresses	T05A8.1 is enriched in the DA neuron, the VA neuron, and the hypodermis based on tiling array studies\; is affected by several genes including lin-35, pgl-1, and lin-15B based on microarray, tiling array, and RNA-seq studies\; is affected by five chemicals including aldicarb, methylmercuric chloride, and Atrazine based on microarray studies.	WBGene00020227	217	6.60904	1.83264e-08	3.98014e-06	T05A8.1	T05A8.1
569	WBGene00020626	T20F5.4	Unassigned	Unassigned	Unassigned: regulated by multiple stresses	T20F5.4 is enriched in the PLM, the germline precursor cell, the hypodermis, and the intestine based on tiling array and RNA-seq studies\; is affected by several genes including daf-16, daf-2, and age-1 based on microarray and RNA-seq studies\; is affected by fifteen chemicals including 1-methylnicotinamide, methylmercuric chloride, and Rotenone based on RNA-seq and microarray studies.	WBGene00020626	489	2.13187	7.68942e-06	0.000739177	T20F5.4	T20F5.4
581	WBGene00020881	T28A11.19	Unassigned	Unassigned	Unassigned: regulated by multiple stresses	T28A11.19 is enriched in the coelomocyte, the muscular system, and the nervous system based on tiling array and RNA-seq studies\; is affected by several genes including daf-16, daf-2, and glp-1 based on microarray, RNA-seq, and tiling array studies\; is affected by thirteen chemicals including Mercuric Chloride, Tunicamycin, and Rifampin based on microarray and RNA-seq studies\; is predicted to e…	WBGene00020881	188	2.87355	3.60424e-09	9.04164e-07	T28A11.19	T28A11.19
593	WBGene00021083	W08E12.2	Unassigned	Unassigned	Unassigned: regulated by multiple stresses	W08E12.2 is enriched in the DA neuron, the NSM, and the male based on tiling array and microarray studies\; is affected by several genes including daf-16, daf-2, and daf-12 based on microarray, tiling array, and RNA-seq studies\; is affected by thirteen chemicals including 1-methylnicotinamide, methylmercuric chloride, and Tunicamycin based on RNA-seq and microarray studies.	WBGene00021083	206	3.19153	9.15375e-09	2.09469e-06	W08E12.2	W08E12.2
594	WBGene00021087	W08E12.6	Unassigned	Unassigned	Unassigned: regulated by multiple stresses	W08E12.6 is enriched in the DA neuron based on microarray studies\; is affected by several genes including daf-16, skn-1, and rrf-3 based on microarray, tiling array, and RNA-seq studies\; is affected by eight chemicals including 1-methylnicotinamide, methylmercuric chloride, and Tunicamycin based on RNA-seq and microarray studies.	WBGene00021087	600	2.0765	3.44005e-05	0.0026941	W08E12.6	W08E12.6
599	WBGene00021121	W09G12.7	Unassigned	Unassigned	Unassigned: regulated by multiple stresses	W09G12.7 is enriched in the OLL, the PVD, and the male based on microarray and RNA-seq studies\; is affected by several genes including daf-2, glp-1, and skn-1 based on microarray, RNA-seq, and tiling array studies\; is affected by sixteen chemicals including Nitric Oxide, 1-methylnicotinamide, and methylmercuric chloride based on RNA-seq and microarray studies.	WBGene00021121	237	2.64096	3.55102e-08	7.05856e-06	W09G12.7	W09G12.7
611	WBGene00021434	Y39A3A.3	Unassigned	Unassigned	Unassigned: regulated by multiple stresses	Y39A3A.3 is enriched in the nervous system based on tiling array and microarray studies\; is affected by several genes including daf-2, glp-1, and elt-2 based on microarray, tiling array, and RNA-seq studies\; is affected by five chemicals including methylmercuric chloride, Mercuric Chloride, and Sodium Chloride based on microarray and RNA-seq studies\; is predicted to encode a protein with the f…	WBGene00021434	1151	1.96362	0.000976288	0.0398249	Y39A3A.3	Y39A3A.3
615	WBGene00021513	Y41D4B.6	Unassigned	Unassigned	Unassigned: regulated by multiple stresses	Y41D4B.6 is enriched in the Z1.p, the Z4.a, the hypodermis, the male, and the male distal tip cell based on tiling array and RNA-seq studies\; is affected by several genes including clk-1, npr-1, and dpy-7 based on microarray and RNA-seq studies\; is affected by twelve chemicals including 1-methylnicotinamide, methylmercuric chloride, and Rotenone based on RNA-seq and microarray studies\; is pred…	WBGene00021513	170	3.16518	1.94868e-09	5.40915e-07	Y41D4B.6	Y41D4B.6a
616	WBGene00021519	Y41D4B.17	Unassigned	Unassigned	Unassigned: regulated by multiple stresses	Y41D4B.17 is enriched in several tissues, including the Z1.p, the Z4.a, the intestine, the male distal tip cell, and the nervous system based on microarray, tiling array, and RNA-seq studies\; is affected by several genes including daf-16, daf-2, and skn-1 based on microarray, tiling array, and RNA-seq studies\; is affected by eight chemicals including methylmercuric chloride, Mianserin, and D-gl…	WBGene00021519	880	1.76448	0.000320223	0.0170898	Y41D4B.17	Y41D4B.17
621	WBGene00021601	Y46H3A.5	Unassigned	Unassigned	Unassigned: regulated by multiple stresses	Y46H3A.5 is predicted to have hydrolase activity.	WBGene00021601	209	3.47911	1.13768e-08	2.56585e-06	Y46H3A.5	Y46H3A.5a
640	WBGene00022396	Y97E10AR.1	Unassigned	Unassigned	Unassigned: regulated by multiple stresses	Y97E10AR.1 is enriched in the intestine and the nervous system based on tiling array, RNA-seq, and microarray studies\; is affected by several genes including daf-2, daf-12, and hsf-1 based on microarray, RNA-seq, and tiling array studies\; is affected by twelve chemicals including 1-methylnicotinamide, methylmercuric chloride, and sesamin based on RNA-seq and microarray studies\; is predicted to…	WBGene00022396	548	2.03275	1.91169e-05	0.00163947	Y97E10AR.1	Y97E10AR.1
642	WBGene00022441	Y110A2AL.4	Unassigned	Unassigned	Unassigned: regulated by multiple stresses	Y110A2AL.4 is enriched in the excretory cell, the hypodermis, and the intestine based on tiling array studies\; is affected by several genes including daf-16, daf-2, and daf-12 based on RNA-seq and microarray studies\; is affected by sixteen chemicals including 1-methylnicotinamide, methylmercuric chloride, and sesamin based on RNA-seq and microarray studies.	WBGene00022441	311	2.49198	2.78021e-07	4.20718e-05	Y110A2AL.4	Y110A2AL.4a
647	WBGene00022564	ZC204.14	Unassigned	Unassigned	Unassigned: regulated by multiple stresses	ZC204.14 is enriched in the NSM and the germ line based on RNA-seq studies\; is affected by several genes including age-1, daf-12, and hsf-1 based on microarray, tiling array, and RNA-seq studies\; is affected by five chemicals including 1-methylnicotinamide, Cry5B, and Diazinon based on RNA-seq and microarray studies.	WBGene00022564	826	1.71656	0.000231165	0.0131413	ZC204.14	ZC204.14
660	WBGene00023483	Y75B8A.39	Unassigned	Unassigned	Unassigned: regulated by multiple stresses	Y75B8A.39 is enriched in the alimentary system, the digestive tract, and the nervous system based on microarray and tiling array studies\; is affected by several genes including hsf-1, elt-2, and npr-1 based on RNA-seq and microarray studies\; is affected by eight chemicals including methylmercury hydroxide, multi-walled carbon nanotube, and Sodium Chloride based on RNA-seq and microarray studies.	WBGene00023483	265	4.05888	7.51082e-08	1.33462e-05	Y75B8A.39	Y75B8A.39
669	WBGene00044206	T26H5.9	Unassigned	Unassigned	Unassigned: regulated by multiple stresses	T26H5.9 is enriched in the alimentary system, the digestive tract, the muscular system, and the nervous system based on tiling array and RNA-seq studies\; is affected by several genes including daf-16, daf-2, and glp-1 based on RNA-seq and microarray studies\; is affected by sixteen chemicals including methylmercury hydroxide, 1-methylnicotinamide, and Rotenone based on RNA-seq and microarray stu…	WBGene00044206	31	4.8584	3.49743e-20	5.46893e-17	T26H5.9	T26H5.9a
671	WBGene00044212	Y68A4A.13	Unassigned	Unassigned	Unassigned: regulated by multiple stresses	Y68A4A.13 is affected by several genes including daf-16, daf-2, and hsf-1 based on RNA-seq, tiling array, and microarray studies\; is affected by four chemicals including methylmercury hydroxide, Tunicamycin, and D-glucose based on RNA-seq and microarray studies.	WBGene00044212	17	5.99864	2.35066e-24	6.89198e-21	Y68A4A.13	Y68A4A.13
674	WBGene00044272	H12D21.13	Unassigned	Unassigned	Unassigned: regulated by multiple stresses	nspa-4 is enriched in the nervous system based on RNA-seq and microarray studies\; is affected by several genes including daf-16, daf-2, and dpy-10 based on tiling array, RNA-seq, and microarray studies\; is affected by sixteen chemicals including hydrogen sulfide, Ethanol, and manganese chloride based on microarray and RNA-seq studies.	WBGene00044272	866	1.7104	0.000301211	0.0163354	nspa-4	H12D21.13
679	WBGene00044292	F56D6.8	Unassigned	Unassigned	Unassigned: regulated by multiple stresses	F56D6.8 is enriched in the body wall muscle cell and the hypodermis based on tiling array studies\; is affected by several genes including daf-16, daf-2, and clk-1 based on tiling array, RNA-seq, and microarray studies\; is affected by Rotenone, Tunicamycin, and Cadmium Chloride based on RNA-seq and microarray studies.	WBGene00044292	79	3.69636	3.06998e-13	1.84635e-10	F56D6.8	F56D6.8
687	WBGene00044471	F56D6.9	Unassigned	Unassigned	Unassigned: regulated by multiple stresses	F56D6.9 is affected by several genes including daf-16, daf-2, and glp-1 based on RNA-seq and microarray studies\; is affected by four chemicals including Rotenone, Tunicamycin, and indole based on RNA-seq and microarray studies.	WBGene00044471	35	4.77609	2.61378e-19	3.60633e-16	F56D6.9	F56D6.9
692	WBGene00044536	F14F9.8	Unassigned	Unassigned	Unassigned: regulated by multiple stresses	F14F9.8 is enriched in the NSM based on RNA-seq studies\; is affected by several genes including daf-16, daf-2, and daf-12 based on RNA-seq and microarray studies\; is affected by Tunicamycin, manganese chloride, and Colistin based on microarray and RNA-seq studies.	WBGene00044536	474	2.44117	6.33753e-06	0.000628541	F14F9.8	F14F9.8
697	WBGene00044658	C01G10.17	Unassigned	Unassigned	Unassigned: regulated by multiple stresses	C01G10.17 is enriched in the arcade cell, the male, the nervous system, the pharyngeal muscle cell, and the pharyngeal-intestinal valve cell based on tiling array, RNA-seq, and microarray studies\; is affected by several genes including daf-16, daf-2, and daf-12 based on tiling array, RNA-seq, and microarray studies\; is affected by eight chemicals including Tunicamycin, D-glucose, and bisphenol …	WBGene00044658	483	3.15436	7.28171e-06	0.000708697	C01G10.17	C01G10.17
704	WBGene00044901	Y41G9A.10	Unassigned	Unassigned	Unassigned: regulated by multiple stresses	Y41G9A.10 is enriched in dopaminergic neurons, the excretory cell, and the hypodermis based on tiling array studies\; is affected by several genes including daf-12, clk-1, and npr-1 based on tiling array, RNA-seq, and microarray studies\; is affected by six chemicals including Rotenone, Tunicamycin, and juglone based on RNA-seq and microarray studies.	WBGene00044901	435	2.19258	3.16325e-06	0.000341915	Y41G9A.10	Y41G9A.10
866	WBGene00189995	C06E7.88	Unassigned	Unassigned	Unassigned: regulated by multiple stresses	C06E7.88 is enriched in the intestine based on RNA-seq studies\; is affected by several genes including daf-16, daf-2, and daf-12 based on RNA-seq and tiling array studies\; is affected by five chemicals including methylmercury hydroxide, 1-methylnicotinamide, and stavudine based on RNA-seq studies.	WBGene00189995	191	3.25218	4.90812e-09	1.21181e-06	C06E7.88	C06E7.88
871	WBGene00194713	F19B10.13	Unassigned	Unassigned	Unassigned: regulated by multiple stresses	F19B10.13 is enriched in the AFD and the ASER based on RNA-seq studies\; is affected by several genes including rrf-3, hsf-1, and elt-2 based on microarray and RNA-seq studies\; is affected by eleven chemicals including multi-walled carbon nanotube, Cadmium Chloride, and procyanidin based on RNA-seq and microarray studies.	WBGene00194713	612	2.04101	4.07935e-05	0.00313202	F19B10.13	F19B10.13
872	WBGene00194717	ZC239.22	Unassigned	Unassigned	Unassigned: regulated by multiple stresses	ZC239.22 is enriched in the intestine based on RNA-seq studies\; is affected by several genes including daf-16, glp-1, and hsf-1 based on RNA-seq studies\; is affected by five chemicals including methylmercury hydroxide, 1-methylnicotinamide, and Alovudine based on RNA-seq studies\; is predicted to encode a protein with the following domain: Protein of unknown function DUF870, Caenorhabditis spec…	WBGene00194717	121	3.34271	1.05456e-10	4.12253e-08	ZC239.22	ZC239.22
1094	WBGene00270321	Y41C4A.32	Unassigned	Unassigned	Unassigned: regulated by multiple stresses	Y41C4A.32 is an ortholog of human COPB2 (coatomer protein complex subunit beta 2)\; is predicted to encode a protein with the following domains: WD40 repeat, WD40\/YVTN repeat-like-containing domain superfamily, G-protein beta WD-40 repeat, and WD40-repeat-containing domain superfamily.	WBGene00270321	349	2.34842	5.62972e-07	7.58705e-05	Y41C4A.32	Y41C4A.32
1099	WBGene00271832	Y60C6A.3	Unassigned	Unassigned	Unassigned: regulated by multiple stresses	Y60C6A.3 is affected by several genes including sir-2.1, lin-35, and tbx-2 based on microarray studies\; is affected by eight chemicals including Cry5B, Quercetin, and copper sulfate based on microarray studies.	WBGene00271832	212	5.10313	1.46814e-08	3.26406e-06	Y60C6A.3	Y60C6A.3

## Sheet: Fig.2B_2C9h_799_rgs
Fig. 2B (20-degree grown then 2-degree for 9 hours, emb-4 vs wild-type)
Category	RGS	AC	PValue
Stress response	74	833	1.01342e-17	**
Unassigned	221	6343	4.46675e-05	**
Extracellular material	28	495	0.00018827	**
Proteolysis proteasome	28	733	0.0296662	*
Lysosome	5	91	0.0918735
Proteolysis general	13	394	0.218342
Transcription: unassigned	1	15	0.331408
Globin	1	36	0.605707
Neuronal function	7	308	0.667071
Cytoskeleton	8	371	0.724616
Cilia	1	60	0.784276
Nucleic acid	4	231	0.836431
Development	5	295	0.866728
Chaperone	1	92	0.9034
Transmembrane transport	17	901	0.911881
DNA	2	176	0.936744
Metabolism	30	1601	0.961959
Trafficking	2	205	0.965321
Protein modification	3	271	0.966824
Transcription: chromatin	2	222	0.975775
Transcription factor	8	581	0.978197
Pseudogene	35	2081	0.995229
Signaling	16	1188	0.997876
Transmembrane protein	56	3200	0.998022
mRNA functions	2	407	0.999592
Non-coding RNA	134	9535	1
	Wormbase.ID	Sequence.ID	Category.1	Category.2	Category.3	Automated.Description		Wormbase.ID	row	logFC(C4)	p-value(C4)	FDR p-value(C4)
466	WBGene00022236	Y73B6BL.12	Chaperone	Chaperone: DnaJ domain	Chaperone: DnaJ domain	Y73B6BL.12 is an ortholog of human DNAJC10 (DnaJ heat shock protein family (Hsp40) member C10)\; is predicted to have protein disulfide oxidoreductase activity.		WBGene00022236	78	3.25949	2.75895e-14	1.68084e-11	Y73B6BL.12	Y73B6BL.12
31	WBGene00001119	C04C3.5	Cilia	Cilia: IFT	Cilia: IFT-B	dyf-3 is an ortholog of human CLUAP1\; is involved in several processes, including chemosensory behavior, chemotaxis, and cilium assembly\; localizes to the axon, dendrite, and neuronal cell body\; is expressed in the head, the nervous system, and the sensillum.		WBGene00001119	99	2.85769	4.60571e-13	2.20468e-10	dyf-3	C04C3.5a
37	WBGene00001475	F15B9.7	Cytoskeleton	Cytoskeleton: cadherin	Cytoskeleton: cadherin	fmi-1 is an ortholog of human CELSR1 (cadherin EGF LAG seven-pass G-type receptor 1), CELSR2 (cadherin EGF LAG seven-pass G-type receptor 2), and CELSR3 (cadherin EGF LAG seven-pass G-type receptor 3)\; is predicted to have G protein-coupled receptor activity and calcium ion binding activity\; is involved in anterior\/posterior axon guidance and interneuron axon guidance\; localizes to the axon\;…		WBGene00001475	728	1.47218	8.23397e-05	0.00531312	fmi-1	F15B9.7a
375	WBGene00018743	F53B3.5	Cytoskeleton	Cytoskeleton: claudin	Cytoskeleton: claudin	F53B3.5 is enriched in the OLL, the PVD, the germ line, and the hypodermis based on microarray, tiling array, and RNA-seq studies\; is affected by several genes including daf-2, hsf-1, and npr-1 based on RNA-seq and microarray studies\; is affected by fifteen chemicals including 1-methylnicotinamide, methylmercuric chloride, and manganese chloride based on RNA-seq and microarray studies\; is pred…		WBGene00018743	1160	1.2589	0.00066585	0.0269506	F53B3.5	F53B3.5
57	WBGene00002141	T16H5.1	Cytoskeleton	Cytoskeleton: innexin	Cytoskeleton: innexin	inx-19 exhibits calcium channel inhibitor activity, gap junction hemi-channel activity, and protein kinase inhibitor activity\; is involved in several processes, including determination of left\/right asymmetry in nervous system, inactivation of MAPKKK activity, and intercellular transport\; localizes to the gap junction and neuronal cell body membrane\; is expressed in several tissues, including…		WBGene00002141	1175	1.46224	0.000730244	0.0291793	inx-19	T16H5.1a
54	WBGene00002051	F52E10.5	Cytoskeleton	Cytoskeleton: intermediate filament protein	Cytoskeleton: intermediate filament protein	ifa-3 is an ortholog of human LMNB2 (lamin B2)\; is predicted to have structural molecule activity\; is expressed in the hypodermis and ventral cord neurons\; human orthologs of this gene are implicated in several diseases, including Charcot-Marie-Tooth disease (multiple), eye disease (multiple), and hypotrichosis (multiple).		WBGene00002051	87	3.12456	1.32658e-13	7.23617e-11	ifa-3	F52E10.5
88	WBGene00006538	B0272.1	Cytoskeleton	Cytoskeleton: microtubule	Cytoskeleton: microtubule: tubulin	tbb-4 is an ortholog of human TUBB4B (tubulin beta 4B class IVb), TUBB4A (tubulin beta 4A class IVa), and TUBB2A (tubulin beta 2A class IIa)\; is predicted to have GTP binding activity and GTPase activity\; localizes to the axonemal microtubule\; is expressed in several tissues, including the nervous system and the reproductive system\; human orthologs of this gene are implicated in complex corti…		WBGene00006538	1436	1.20862	0.00148992	0.0486814	tbb-4	B0272.1
207	WBGene00011175	R09E10.5	Cytoskeleton	Cytoskeleton: unassigned	Cytoskeleton: unassigned	R09E10.5 is an ortholog of human KATNAL2 (katanin catalytic subunit A1 like 2)\; is predicted to encode a protein with the following domains: NIDO domain and AMOP domain.		WBGene00011175	138	2.53857	9.17382e-11	3.14126e-08	R09E10.5	R09E10.5
444	WBGene00021406	Y38C1AB.4	Cytoskeleton	Cytoskeleton: unassigned	Cytoskeleton: unassigned	frm-5.2 is an ortholog of human FRMPD2 (FERM and PDZ domain containing 2)\; human FRMPD2 exhibits 1-phosphatidylinositol binding activity.		WBGene00021406	437	2.1245	4.48235e-06	0.000482274	frm-5.2	Y38C1AB.4a
526	WBGene00044922	Y43C5A.7	Cytoskeleton	Cytoskeleton: unassigned	Cytoskeleton: unassigned	Y43C5A.7 is enriched in the nervous system based on tiling array and RNA-seq studies\; is affected by several genes including daf-12, clk-1, and elt-2 based on RNA-seq and microarray studies\; is affected by four chemicals including manganese chloride, D-glucose, and bisphenol A based on RNA-seq studies.		WBGene00044922	1017	1.33144	0.000429102	0.0198066	Y43C5A.7	Y43C5A.7
660	WBGene00195070	C16C8.20	Development	Development: apoptosis	Development: apoptosis	C16C8.20 is enriched in the germ line based on RNA-seq studies\; is affected by several genes including hsf-1, pgl-1, and rrf-1 based on RNA-seq and microarray studies\; is affected by Alovudine and allantoin based on RNA-seq and microarray studies\; is predicted to encode a protein with the following domains: Ubiquitin domain and Ubiquitin-like domain superfamily.		WBGene00195070	506	1.7048	1.1483e-05	0.00106669	C16C8.20	C16C8.20
51	WBGene00001842	ZK287.8	Development	Development: sex determination	Development: sex determination	her-1 exhibits signaling receptor binding activity\; is involved in male sex determination\; localizes to the extracellular region.		WBGene00001842	1164	1.40166	0.000679263	0.0273989	her-1	ZK287.8a
59	WBGene00003003	T25C12.1	Development	Development: somatic	Development: somatic	lin-14 exhibits RNA polymerase II regulatory region sequence-specific DNA binding activity and single-stranded DNA binding activity\; is involved in several processes, including negative regulation of transcription by RNA polymerase II, neuron development, and regulation of cell fate specification\; localizes to the condensed nuclear chromosome\; is expressed in several tissues, including the Q c…		WBGene00003003	1232	1.23392	0.000854412	0.0325569	lin-14	T25C12.1a
120	WBGene00008068	C43D7.5	Development	Development: somatic	Development: somatic	sdz-6 is involved in gastrulation.		WBGene00008068	1135	1.46275	0.000614378	0.0254154	sdz-6	C43D7.5
213	WBGene00011434	T04D3.5	Development	Development: somatic	Development: somatic	T04D3.5 is expressed in the germ line.		WBGene00011434	845	1.3805	0.00018962	0.0105394	T04D3.5	T04D3.5
233	WBGene00012239	W04A8.4	DNA	DNA: nuclease	DNA: nuclease	W04A8.4 is predicted to have 3'-5' exonuclease activity and nucleic acid binding activity\; localizes to the endoplasmic reticulum.		WBGene00012239	814	1.40258	0.000155844	0.00899235	W04A8.4	W04A8.4a
467	WBGene00022237	Y73B6BL.14	DNA	DNA: replication	DNA: replication	Y73B6BL.14 is predicted to have DNA binding activity and DNA ligase (ATP) activity.		WBGene00022237	957	1.37934	0.000344325	0.016896	Y73B6BL.14	Y73B6BL.14
206	WBGene00011158	R09D1.2	Extracellular material	Extracellular material: chitinase	Extracellular material: chitinase	chil-16 is predicted to have chitin binding activity.		WBGene00011158	1448	4.53435	0.0015134	0.0490638	chil-16	R09D1.2
10	WBGene00000593	W01B6.7	Extracellular material	Extracellular material: collagen	Extracellular material: collagen	col-2 is predicted to be a structural constituent of cuticle.		WBGene00000593	74	4.06078	1.59387e-14	1.02424e-11	col-2	W01B6.7
11	WBGene00000613	C27H5.5	Extracellular material	Extracellular material: collagen	Extracellular material: collagen	col-36 is predicted to be a structural constituent of cuticle.		WBGene00000613	14	7.46163	2.61448e-30	9.11179e-27	col-36	C27H5.5a
12	WBGene00000614	ZK863.2	Extracellular material	Extracellular material: collagen	Extracellular material: collagen	col-37 is an ortholog of human SFTPD (surfactant protein D)\; is predicted to be a structural constituent of cuticle.		WBGene00000614	44	6.70401	2.86264e-19	3.12301e-16	col-37	ZK863.2
13	WBGene00000617	T13B5.4	Extracellular material	Extracellular material: collagen	Extracellular material: collagen	col-40 is an ortholog of human MARCO (macrophage receptor with collagenous structure)\; is predicted to be a structural constituent of cuticle.		WBGene00000617	112	3.33289	4.14759e-12	1.75286e-09	col-40	T13B5.4
14	WBGene00000627	T28F2.6	Extracellular material	Extracellular material: collagen	Extracellular material: collagen	col-50 is an ortholog of human SFTPD (surfactant protein D)\; is predicted to be a structural constituent of cuticle.		WBGene00000627	269	2.83302	2.35986e-07	4.13072e-05	col-50	T28F2.6
15	WBGene00000628	T28F2.8	Extracellular material	Extracellular material: collagen	Extracellular material: collagen	col-51 is predicted to be a structural constituent of cuticle.		WBGene00000628	434	3.13663	4.26058e-06	0.00046159	col-51	T28F2.8
16	WBGene00000659	K12D12.3	Extracellular material	Extracellular material: collagen	Extracellular material: collagen	col-84 is an ortholog of human COL1A1 (collagen type I alpha 1 chain) and COLQ\; is predicted to be a structural constituent of cuticle.		WBGene00000659	383	2.05342	1.75642e-06	0.000215694	col-84	K12D12.3
17	WBGene00000670	Y41C4A.16	Extracellular material	Extracellular material: collagen	Extracellular material: collagen	col-95 is an ortholog of human MARCO (macrophage receptor with collagenous structure)\; is predicted to be a structural constituent of cuticle.		WBGene00000670	237	2.03978	6.02204e-08	1.19703e-05	col-95	Y41C4A.16
18	WBGene00000676	C18H7.3	Extracellular material	Extracellular material: collagen	Extracellular material: collagen	col-102 is an ortholog of human SFTPD (surfactant protein D)\; is predicted to be a structural constituent of cuticle.		WBGene00000676	123	3.27548	2.13493e-11	8.20914e-09	col-102	C18H7.3
19	WBGene00000695	F56D5.1	Extracellular material	Extracellular material: collagen	Extracellular material: collagen	col-121 is an ortholog of human COL22A1 (collagen type XXII alpha 1 chain) and COL27A1 (collagen type XXVII alpha 1 chain)\; is predicted to be a structural constituent of cuticle\; is expressed in the hyp7 syncytium.		WBGene00000695	508	1.68487	1.16463e-05	0.00107759	col-121	F56D5.1
20	WBGene00000731	D2023.7	Extracellular material	Extracellular material: collagen	Extracellular material: collagen	col-158 is an ortholog of human COLQ\; is predicted to be a structural constituent of cuticle.		WBGene00000731	1103	1.30217	0.000575948	0.0245	col-158	D2023.7
21	WBGene00000737	T21D9.1	Extracellular material	Extracellular material: collagen	Extracellular material: collagen	col-164 is an ortholog of human SFTPD (surfactant protein D)\; is predicted to be a structural constituent of cuticle.		WBGene00000737	625	2.33309	3.38192e-05	0.00254245	col-164	T21D9.1
22	WBGene00000738	F14H12.1	Extracellular material	Extracellular material: collagen	Extracellular material: collagen	col-165 is an ortholog of human COL5A1 (collagen type V alpha 1 chain), MARCO, and COL11A1 (collagen type XI alpha 1 chain)\; is predicted to be a structural constituent of cuticle.		WBGene00000738	11	5.7186	3.5007e-33	1.64221e-29	col-165	F14H12.1
23	WBGene00000756	F02D10.1	Extracellular material	Extracellular material: collagen	Extracellular material: collagen	col-183 is predicted to be a structural constituent of cuticle.		WBGene00000756	1029	1.33934	0.000446048	0.0203546	col-183	F02D10.1
27	WBGene00001075	H27M09.4	Extracellular material	Extracellular material: collagen	Extracellular material: collagen	dpy-14 is an ortholog of human COL5A1 (collagen type V alpha 1 chain), MARCO, and COL11A1 (collagen type XI alpha 1 chain)\; is predicted to be a structural constituent of cuticle\; is expressed in the epithelial system, the head, the nervous system, and the sensillum.		WBGene00001075	80	2.96597	3.78644e-14	2.24843e-11	dpy-14	H27M09.4
28	WBGene00001076	F54D8.1	Extracellular material	Extracellular material: collagen	Extracellular material: collagen	dpy-17 is an ortholog of human COLQ\; is predicted to be a structural constituent of cuticle\; is involved in cuticle development involved in collagen and cuticulin-based cuticle molting cycle\; is used to study Marfan syndrome.		WBGene00001076	69	3.09036	4.24307e-15	2.92716e-12	dpy-17	F54D8.1
25	WBGene00000851	C47G2.1	Extracellular material	Extracellular material: cuticlin	Extracellular material: cuticlin	cut-1 is predicted to be a structural constituent of cuticle\; localizes to the collagen and cuticulin-based cuticle extracellular matrix\; is expressed in the seam cell.		WBGene00000851	126	3.21951	3.17665e-11	1.18456e-08	cut-1	C47G2.1
26	WBGene00000853	M142.2	Extracellular material	Extracellular material: cuticlin	Extracellular material: cuticlin	cut-6 localizes to the alae of collagen and cuticulin-based cuticle extracellular matrix\; is expressed in the hypodermis.		WBGene00000853	462	1.841	6.47815e-06	0.000659212	cut-6	M142.2
151	WBGene00009041	F22B5.3	Extracellular material	Extracellular material: cuticlin	Extracellular material: cuticlin	cut-3 is enriched in the DA neuron, the VA neuron, the germline precursor cell, the hypodermis, and the male based on tiling array, RNA-seq, and microarray studies\; is affected by several genes including daf-16, daf-2, and age-1 based on microarray and RNA-seq studies\; is affected by fifteen chemicals including 1-methylnicotinamide, methylmercuric chloride, and Rotenone based on RNA-seq and mic…		WBGene00009041	30	4.4701	2.92603e-24	4.7332e-21	cut-3	F22B5.3
204	WBGene00011104	R07E3.3	Extracellular material	Extracellular material: cuticlin	Extracellular material: cuticlin	cut-5 is expressed in the seam cell\; is predicted to encode a protein with the following domain: Zona pellucida domain.		WBGene00011104	399	2.06387	2.30983e-06	0.000272189	cut-5	R07E3.3a
247	WBGene00013145	Y53C12B.6	Extracellular material	Extracellular material: cuticlin	Extracellular material: cuticlin	cutl-2 is enriched in the hypodermis based on tiling array studies\; is affected by several genes including daf-2, daf-12, and eat-2 based on microarray, tiling array, and RNA-seq studies\; is affected by twelve chemicals including 1-methylnicotinamide, methylmercuric chloride, and Mianserin based on RNA-seq and microarray studies\; is predicted to encode a protein with the following domain: Zona…		WBGene00013145	390	1.87251	1.92284e-06	0.000231883	cutl-2	Y53C12B.6
249	WBGene00013180	Y53H1B.1	Extracellular material	Extracellular material: cuticlin	Extracellular material: cuticlin	cutl-10 is expressed in the posterior gonad arm\; is predicted to encode a protein with the following domain: Zona pellucida domain.		WBGene00013180	212	2.15351	2.69954e-08	6.00182e-06	cutl-10	Y53H1B.1
427	WBGene00021025	W04C9.3	Extracellular material	Extracellular material: cuticlin	Extracellular material: cuticlin	cutl-13 is affected by several genes including skn-1, clk-1, and eat-2 based on microarray, tiling array, and RNA-seq studies\; is affected by ten chemicals including 1-methylnicotinamide, methylmercuric chloride, and stavudine based on RNA-seq and microarray studies\; is predicted to encode a protein with the following domain: Zona pellucida domain.		WBGene00021025	441	2.37501	4.85542e-06	0.000517665	cutl-13	W04C9.3
368	WBGene00018384	F43C11.7	Extracellular material	Extracellular material: matrix	Extracellular material: matrix	F43C11.7 is an ortholog of human TRIM11, TRIM38, and TRIM41\; is predicted to have zinc ion binding activity\; is involved in defense response to Gram-positive bacterium and determination of adult lifespan.		WBGene00018384	658	1.54536	4.39417e-05	0.00313752	F43C11.7	F43C11.7
90	WBGene00006643	C02F12.1	Extracellular material	Extracellular material: PGI	Extracellular material: PGI	tsp-17 is an ortholog of human TSPAN17 (tetraspanin 17)\; exhibits D2 dopamine receptor binding activity\; localizes to several cellular components, including the neuron projection, perinuclear region of cytoplasm, and plasma membrane\; is expressed in several tissues, including the muscular system, the nervous system, and the reproductive system\; is used to study neurodegenerative disease.		WBGene00006643	1151	1.43571	0.000648139	0.026439	tsp-17	C02F12.1a
183	WBGene00009895	F49E11.10	Extracellular material	Extracellular material: secreted protein	Extracellular material: secreted protein	scl-2 is an ortholog of human GLIPR1 (GLI pathogenesis related 1) and members of the human CRISP (Cysteine rich secretory protein family) gene family including CRISP2, CRISP3, and CRISP1\; is expressed in the intestinal cell\; is predicted to encode a protein with the following domains: Cysteine-rich secretory protein, allergen V5\/Tpx-1-related, CAP domain, and CAP superfamily.		WBGene00009895	93	2.84276	3.24413e-13	1.65402e-10	scl-2	F49E11.10a
337	WBGene00017183	F02E11.5	Extracellular material	Extracellular material: secreted protein	Extracellular material: secreted protein	scl-15 is an ortholog of human GLIPR1 (GLI pathogenesis related 1) and members of the human CRISP (Cysteine rich secretory protein family) gene family including CRISP2, CRISP3, and CRISP1\; is predicted to encode a protein with the following domains: Cysteine-rich secretory protein, allergen V5\/Tpx-1-related, Ves allergen, CAP domain, and CAP superfamily.		WBGene00017183	417	5.76443	2.94695e-06	0.000332319	scl-15	F02E11.5
269	WBGene00014030	ZK637.13	Globin	Globin	Globin	glb-1 is predicted to have several functions, including heme binding activity, iron ion binding activity, and oxygen binding activity\; is expressed in several tissues, including the head, the hypodermis, the nervous system, and the reproductive system.		WBGene00014030	1042	1.29073	0.00047122	0.0212348	glb-1	ZK637.13
[truncated: 753 more rows]

## Sheet: Fig.2C_31C1h_1321_rgs
Fig. 2C (20-degree grown then 31-degree for 1 hour, emb-4 vs wild-type)
Category	RGS	AC	PValue
Stress response	100	833	1.48997e-17	**
Unassigned	386	6343	1.08064e-09	**
Extracellular material	48	495	6.92293e-07	**
Cilia	7	60	0.018543	*
Proteolysis proteasome	38	733	0.127338
Proteolysis general	21	394	0.175998
[truncated: 1,344 more rows]

## Sheet: Fig.2D_31C13h_480_rgs
Fig. 2D (20-degree grown then 31-degree for 13 hours, emb-4 vs wild-type)
[truncated: 508 more rows]
